# Supplementary material for: Oligonucleotide correction of an intronic TIMMDC1 variant in cells of patients with severe neurodegenerative disorder
Source: NPJ Genom Med. 2022 Jan 28;7:9. doi: 10.1038/s41525-021-00277-7 (PMC8799713; doi:10.1038/s41525-021-00277-7)
Supplement: Supplementary file 3 — Supplementary Data 1 [file 41525_2021_277_MOESM3_ESM.xlsx]

## Sheet: TIMMDC1_III-2_vs_Controls (N=5)
Gene names	UniProt IDs	T-test Difference TIMMDC1 (III-2) vs Controls (N=5)	Student's T-test (-log10 p-value)	Student's T-test Test statistic	T-test Significant	MitoCarta3.0	MitoCarta3.0 Pathways	Norm.MS2_quantity Control_1	Norm.MS2_quantity Control_2	Norm.MS2_quantity Control_3	Norm.MS2_quantity Control_4	Norm.MS2_quantity Control_5	Norm.MS2_quantity TIMMDC1 III-2_1	Norm.MS2_quantity TIMMDC1 III-2_2	Norm.MS2_quantity TIMMDC1 III-2_3	Protein Group P-value	Protein Group Q-value	Protein Group Molecular Weight	Number Peptides for Quantitation Control_1	Number Peptides for Quantitation Control_2	Number Peptides for Quantitation Control_3	Number Peptides for Quantitation Control_4	Number Peptides for Quantitation Control_5	Number Peptides for Quantitation TIMMDC1 III-2_1	Number Peptides for Quantitation TIMMDC1 III-2_2	Number Peptides for Quantitation TIMMDC1 III-2_3
CCDC71L	Q8N9Z2	-7.13458	2.09733	-3.8991	+	-		1.42739	1.35454	1.74679	1.50766	1.60301	-9.12504	-6.93013	-0.76493	0.0185337	0.00625781	26261.4	2	2	2	2	2	2	2	2
TGFBR3	Q03167;Q03167-2	-6.13008	0.924716	-1.81813		-		0.0339848	0.216498	-1.25258	-8.22109	-0.530449	-4.30237	-15.2623	-4.67774	0.00591838	0.00212021	NaN	2	2	2	2	2	2	2	2
SHCBP1	Q8NEM2	-6.00558	1.57831	-2.92655	+	-		0.275432	-0.644287	-0.751856	-0.747118	-0.375317	-1.75467	-11.4018	-6.20612	0.000201103	9.89e-05	75690.5	2	2	2	2	2	2	2	2
THOC7	Q6I9Y2	-5.5152	1.35143	-2.53263	+	-		0.297792	0.19733	0.538906	-0.470614	0.248306	-11.2726	-2.0654	-2.72054	0.000660472	0.000282871	23742.9	2	2	2	2	2	2	2	2
HACD4	Q5VWC8	-5.10673	1.06498	-2.05116		-		0.443258	-0.361558	0.185502	-0.178167	-0.574753	-1.92086	-11.9878	-1.70293	0.0135955	0.00469298	27519.8	2	2	2	2	2	2	2	2
GSTCD	Q8NEC7	-4.8157	1.43137	-2.6698	+	-		-0.497937	-0.923219	-0.855365	-1.1161	-0.805333	-10.5739	-2.95835	-3.43368	1.92e-05	1.19e-05	71078.8	2	2	2	2	2	2	2	2
CADM1	Q9BY67;Q9BY67-3;Q9BY67-4;Q9BY67-5	-4.26936	2.18011	-4.06603	+	-		-2.54657	-2.28045	-2.46017	-0.432622	-2.28487	-4.10434	-8.4114	-6.29517	0.0204111	0.00683317	NaN	2	2	2	2	2	2	2	2
TIMMDC1	Q9NPL8	-4.18955	8.76095	-58.171	+	+	CI assembly factors;Complex I;OXPHOS;OXPHOS assembly factors	-0.0749706	-0.144449	-0.170828	-0.285409	-0.177592	-4.20888	-4.45763	-4.4141	2.77e-06	1.93e-06	32177.8	3	3	3	3	3	3	3	3
SORT1	Q99523	-4.18012	0.932734	-1.83146		-		0.16456	0.314042	0.723554	-0.869238	-2.1587	-10.4892	-1.8996	-1.24708	0.00443438	0.00161099	92067.7	2	2	2	2	2	2	2	2
MT-ND1	P03886	-3.89063	3.87104	-8.61534	+	+	CI subunits;Complex I;OXPHOS;OXPHOS subunits	-0.0415948	1.53298	1.26404	1.92401	1.25306	-2.67086	-2.48626	-2.95528	0.000365021	0.00016767	35660.6	2	2	2	2	2	2	2	2
GREM2	Q9H772	-3.69896	5.3048	-15.2826	+	-		0.630266	0.703177	0.722204	1.08573	0.546676	-3.3904	-2.42099	-3.07265	6.26e-06	4.17e-06	19320.4	2	2	2	2	2	2	2	2
HOXB8;HOXC8	P17481;P31273	-3.47576	2.07495	-3.85459	+	-		2.02137	1.34354	-0.0636727	0.719674	-1.63534	-2.21833	-3.01142	-3.7662	0.012855	0.00445647	NaN	2	2	2	2	2	2	2	2
ALG8	Q9BVK2;Q9BVK2-2	-3.46884	1.34552	-2.52255	+	-		0.398876	-0.0531473	-0.0663439	-1.41174	-0.0951034	-3.19475	-0.891792	-7.05646	0.0298372	0.0096204	NaN	2	2	2	2	2	2	2	2
DPT	Q07507	-3.44773	3.02063	-6.01305	+	-		-0.374457	-0.516292	-0.740423	-1.2609	-1.98041	-5.52857	-3.60085	-4.13726	0.00125788	0.000503778	24004.8	3	3	3	3	3	3	3	3
TXNIP	Q9H3M7;Q9H3M7-2	-3.41439	5.53061	-16.6957	+	-		0.928421	0.462672	1.16466	0.611656	0.427728	-2.58309	-2.5981	-2.9049	0.00112186	0.000454865	NaN	2	2	2	2	2	2	2	2
SRSF2	Q01130;Q01130-2	-3.27737	2.74517	-5.31826	+	-		3.38473	3.18643	3.47964	0.990661	2.80804	-0.680053	-0.369963	-0.47239	1.94e-07	1.55e-07	NaN	4	4	4	4	4	4	4	4
DIRAS1	O95057	-3.17235	2.4162	-4.56384	+	-		3.01734	-0.0110274	2.15394	1.96881	0.984443	-1.63966	-1.50814	-1.50113	0.0260807	0.00853743	22328.7	2	2	2	2	2	2	2	2
KIFC1	Q9BW19	-3.12661	1.9373	-3.58644	+	-		-2.14445	-2.66116	-1.38283	-2.60996	-2.13281	-7.49647	-4.63501	-3.80709	0.0203502	0.00681631	73747.6	1	1	1	1	1	1	1	1
OLFML3	Q9NRN5;Q9NRN5-2	-3.08313	2.93738	-5.79648	+	-		-1.36392	-0.367148	-0.251818	-0.501281	-0.2771	-2.5151	-4.66382	-3.72723	0.0186363	0.00628695	NaN	2	2	2	2	2	2	2	2
ZFAND6	Q6FIF0;Q6FIF0-2	-3.05557	1.98216	-3.67282	+	-		-1.14192	-1.26326	-1.58464	-1.77684	-1.33174	-6.27909	-2.42408	-4.72259	0.0283014	0.00917422	NaN	2	2	2	2	2	2	2	2
CHRAC1	Q9NRG0	-2.95337	2.60467	-4.98671	+	-		0.583572	-0.0380087	0.0425857	-0.316333	0.0464619	-1.37354	-3.45799	-3.83761	0.000470758	0.000209612	14710.5	2	2	2	2	2	2	2	2
COQ6	Q9Y2Z9;Q9Y2Z9-3	-2.8507	1.08323	-2.08154		+	Coenzyme Q metabolism;Metabolism;Metals and cofactors	2.21569	1.84221	4.43203	0.448266	1.04365	1.61306	-3.24119	-0.934845	0.000118625	6.23e-05	NaN	3	3	3	3	3	3	3	3
PCOLCE	Q15113	-2.84715	5.18769	-14.5955	+	-		1.4683	1.92813	1.97898	1.38284	1.44818	-1.44454	-1.00805	-1.16501	4.24e-12	6.48e-12	47972.5	11	11	11	11	11	11	11	11
ADGRA2	Q96PE1	-2.80196	3.72983	-8.12808	+	-		-1.08098	-0.667259	0.0287575	-1.31578	-1.22861	-3.38362	-3.72932	-3.85127	0.000268036	0.000127926	142647	6	6	6	6	6	6	6	6
SFRP1	Q8N474	-2.79443	0.948248	-1.85723		-		-0.307568	-0.322418	-0.808294	-4.24273	-3.13472	-4.05517	-7.2536	-2.36394	0.0147625	0.00506863	35385.6	2	2	2	2	2	2	2	2
SYNE2	Q8WXH0;Q8WXH0-2	-2.75831	2.07091	-3.84659	+	-		1.34517	0.325549	0.534294	-1.19987	-0.414354	-3.44519	-1.50615	-2.96911	0.0109516	0.00382613	NaN	4	4	4	4	4	4	4	4
TMEM119	Q4V9L6	-2.7556	3.78205	-8.30541	+	-		1.20789	1.39785	2.3339	0.85453	1.23876	-1.3392	-1.2998	-1.40803	4.46e-10	4.93e-10	29202.9	5	5	5	5	5	5	5	5
ZNF185	O15231;O15231-3;O15231-4;O15231-6;O15231-7;O15231-8	-2.73199	2.23902	-4.18717	+	-		1.62147	0.749871	0.795003	-0.227708	0.286476	-3.32621	-0.915744	-2.01895	0.000978082	0.000401456	NaN	2	2	2	2	2	2	2	2
YY1;ZFP42	P25490;Q96MM3	-2.66575	1.93876	-3.58925	+	-		3.0437	0.692487	1.95609	-0.190165	1.11141	-1.60474	-1.14399	-1.28042	0.000868358	0.000360942	NaN	2	2	2	2	2	2	2	2
TNIK	Q9UKE5;Q9UKE5-2;Q9UKE5-3;Q9UKE5-4;Q9UKE5-5;Q9UKE5-6;Q9UKE5-7;Q9UKE5-8	-2.64659	3.20865	-6.52477	+	-		1.46653	0.314382	1.13527	-0.153961	0.400201	-2.2535	-1.74791	-2.0409	0.000579828	0.00025185	NaN	2	2	2	2	2	2	2	2
H2AC11;H2AC7;H2AC20;H2AC18;H2AC12;H2AC14;H2AJ	P0C0S8;P20671;Q16777;Q6FI13;Q96KK5;Q99878;Q9BTM1	-2.64125	3.54586	-7.52868	+	-		2.51577	2.21953	2.28251	2.37591	2.47789	-0.227403	0.525457	-1.09883	2.21e-11	2.96e-11	NaN	3	3	3	3	3	3	3	3
GSTM4	Q03013;Q03013-2	-2.55769	1.94257	-3.59655	+	-		0.388725	0.0840292	-0.17824	0.0935233	-0.0588199	-1.6475	-1.42411	-4.40394	0.000419002	0.000189244	NaN	3	3	3	3	3	3	3	3
SCD	O00767	-2.48503	1.38736	-2.59409	+	-		4.07924	3.75903	3.46203	3.23953	3.42911	2.72228	-1.428	2.032	0.000688885	0.000293673	41522.7	2	2	2	2	2	2	2	2
HSPA2	P54652	-2.46304	2.17065	-4.04677	+	-		-0.50325	0.798282	0.0438942	2.1724	0.487366	-2.11132	-1.84978	-1.6288	4.56e-14	1.08e-13	70021	17	17	17	17	17	17	17	17
H1-3	P16402	-2.40648	6.90072	-28.4183	+	-		2.46726	2.41313	2.44927	2.50943	2.64835	0.268453	-0.00729865	0.0118607	7.06e-17	4.43e-16	22349.9	10	10	10	10	10	10	10	10
SUZ12	Q15022	-2.39179	2.13761	-3.97987	+	-		-0.43919	1.49089	-0.837854	0.993604	-0.30396	-2.08379	-2.32386	-2.22564	0.0183412	0.00619822	83054.8	2	2	2	2	2	2	2	2
PTGES	O14684	-2.38094	3.50576	-7.40308	+	-		0.610967	0.0800657	0.423217	0.778957	0.591634	-1.47711	-1.52409	-2.65071	0.0173266	0.00588621	17102.3	2	2	2	2	2	2	2	2
NDUFB4	O95168;O95168-2	-2.3598	4.9631	-13.3593	+	+	CI subunits;Complex I;OXPHOS;OXPHOS subunits	0.668075	0.612573	0.909635	0.763166	0.2613	-1.47614	-1.96237	-1.71204	0.000298218	0.00014075	NaN	6	6	6	6	6	6	6	6
COL12A1	Q99715	-2.35613	2.77665	-5.39457	+	-		0.802873	1.59924	2.75922	1.85541	1.26734	-0.740874	-0.725947	-0.631127	2.32e-14	5.96e-14	333147	136	136	136	136	136	136	136	136
SYNGR1	O43759;O43759-2	-2.32032	1.17417	-2.23328		-		0.64027	0.819009	1.37997	0.811609	0.233986	-4.27269	0.202045	-0.559401	0.000432511	0.000194373	NaN	2	2	2	2	2	2	2	2
H1-5	P16401	-2.30887	7.07465	-30.3921	+	-		2.8346	2.66206	2.71748	2.71151	2.87973	0.529266	0.307905	0.51944	1.48e-13	3.06e-13	22580.2	9	9	9	9	9	9	9	9
UNC5B	Q8IZJ1;Q8IZJ1-2	-2.30843	2.18056	-4.06697	+	-		-1.72896	-1.93675	-2.09357	0.142178	-2.07895	-3.81586	-3.82342	-3.90364	0.000143669	7.36e-05	NaN	5	5	5	5	5	5	5	5
TUBA1C	Q9BQE3	-2.30613	2.0577	-3.82047	+	-		5.19421	4.7267	4.56772	2.5717	4.21294	1.89133	2.14517	1.80906	4.81e-08	4.14e-08	49895.3	2	2	2	2	2	2	2	2
TGM3	Q08188	-2.30515	2.64568	-5.08198	+	-		0.101644	-1.33589	0.283337	-0.417123	0.559459	-2.6584	-2.48979	-2.2524	0.00597293	0.00213896	76631.8	2	2	2	2	2	2	2	2
ALG12	Q9BV10	-2.30007	0.957596	-1.87276		-		0.223104	0.251646	-1.22847	-0.810796	-0.229159	-0.692836	-1.46425	-5.81933	5.69e-05	3.23e-05	54654.7	2	2	2	2	2	2	2	2
APOBEC3B	Q9UH17;Q9UH17-3	-2.28125	3.61582	-7.75206	+	-		-0.372396	-0.639085	-1.23129	-1.05455	-0.542298	-2.75407	-2.79498	-3.59846	0.00130576	0.000520794	NaN	4	4	4	4	4	4	4	4
TNFSF4	P23510	-2.2555	1.25848	-2.37496		-		-0.891347	-1.45777	-1.13742	0.922309	-1.42145	-4.16554	-1.01606	-3.9763	0.0143096	0.00492273	21050.3	2	2	2	2	2	2	2	2
COL18A1	P39060;P39060-1;P39060-2	-2.24796	2.12819	-3.96091	+	-		-0.651737	1.27408	-0.454111	1.35103	0.195249	-1.9278	-1.67797	-2.10941	4.59e-10	5.06e-10	NaN	14	14	14	14	14	14	14	14
RHOC	P08134	-2.23858	2.07704	-3.85874	+	-		1.84782	1.87634	1.41341	2.26073	1.89049	1.05846	-1.49894	-0.701995	5.66e-05	3.21e-05	22006.4	2	2	2	2	2	2	2	2
PHF14	O94880;O94880-2	-2.23116	1.42991	-2.66728	+	-		0.742271	0.820874	0.534587	0.497831	0.737296	-0.00831931	-3.78467	-0.900765	0.00588562	0.00210965	NaN	3	3	3	3	3	3	3	3
RAB34	P0DI83	-2.20051	0.838473	-1.67451		-		1.30236	0.7592	2.83054	2.17141	-0.584909	1.8088	-1.41443	-3.10875	0.00146818	0.000579354	21118.3	2	2	2	2	2	2	2	2
NDUFA2	O43678	-2.1902	2.53149	-4.81965	+	+	CI subunits;Complex I;OXPHOS;OXPHOS subunits	1.01205	1.15525	1.41994	1.28409	0.95366	-0.593109	-2.21486	-0.267642	5e-05	2.87e-05	10921.6	3	3	3	3	3	3	3	3
NHS	Q6T4R5;Q6T4R5-2;Q6T4R5-3;Q6T4R5-4	-2.1885	0.703677	-1.44775		-		1.37834	2.98115	2.48312	-1.61531	1.23269	-1.99969	2.01585	-2.70566	0.0293232	0.00947523	NaN	2	2	2	2	2	2	2	2
TMEM35A	Q53FP2	-2.16709	1.406	-2.6261	+	-		0.432729	0.328557	-1.97458	-1.65507	0.617312	-2.92494	-1.68311	-3.24387	0.000221913	0.000108076	18440.2	2	2	2	2	2	2	2	2
PDGFRB	P09619	-2.16113	2.87168	-5.62967	+	-		-0.567342	0.683873	1.14807	0.666715	0.413665	-1.55258	-1.71101	-1.8128	8.99e-14	2e-13	123968	30	30	30	30	30	30	30	30
H2BC11;H2BC17;H2BC3;H2BC21	P06899;P23527;P33778;Q16778	-2.15951	5.80298	-18.5682	+	-		5.43211	5.25785	5.30781	4.93829	5.3521	3.03226	3.161	3.10111	1.52e-07	1.23e-07	NaN	2	2	2	2	2	2	2	2
HSPA1L	P34931	-2.15588	2.54851	-4.85819	+	-		2.61005	2.61069	1.43752	3.25951	2.9742	0.857836	0.146056	0.263652	5.92e-09	5.67e-09	70375	4	4	4	4	4	4	4	4
COMMD8	Q9NX08	-2.13829	2.25434	-4.21899	+	-		1.10502	0.16074	0.485851	-1.00677	0.0388792	-1.85447	-1.54993	-2.54025	0.019554	0.0065713	21090.4	2	2	2	2	2	2	2	2
CORO1A	P31146	-2.133	1.48404	-2.76109	+	-		-2.15026	-1.29753	-2.21416	-3.19787	-4.33271	-4.0031	-5.61848	-4.69293	0.0096684	0.00339439	51026.2	2	2	2	2	2	2	2	2
ZWILCH	Q9H900;Q9H900-2	-2.12858	3.88702	-8.67204	+	-		-0.0107711	-0.396395	-0.677127	-0.864937	-0.348962	-2.60976	-2.22547	-2.92944	0.00704529	0.00250442	NaN	2	2	2	2	2	2	2	2
H2AC21	Q8IUE6	-2.12856	6.90446	-28.4593	+	-		1.25317	0.981423	1.09912	0.9873	1.08611	-0.949718	-1.09426	-1.09743	2.29e-05	1.4e-05	13995.3	2	2	2	2	2	2	2	2
ABRACL	Q9P1F3	-2.09073	1.41047	-2.63378	+	-		1.58665	0.553908	0.773197	0.26192	0.137926	-0.939575	-0.0264055	-3.31806	5.33e-16	2.32e-15	9056.49	3	3	3	3	3	3	3	3
KIF23	Q02241;Q02241-2	-2.06473	2.8093	-5.47453	+	-		-0.693677	-0.890255	-1.17497	-0.47207	-0.86329	-3.81784	-2.51942	-2.31351	0.00204526	0.000780608	NaN	10	10	10	10	10	10	10	10
LSM14B	Q9BX40-3	-2.04981	0.993568	-1.9325		-		1.18191	-0.557236	-0.759341	-1.72737	-0.775746	-1.2998	-4.90894	-1.52337	0.00269094	0.00100423	26019.2	2	2	2	2	2	2	2	2
SPC25	Q9HBM1	-2.03217	3.10927	-6.25027	+	-		-0.366004	-0.768706	-1.25827	-0.53885	-0.461951	-3.14627	-2.04792	-2.93859	0.000309109	0.000145269	26152.8	4	4	4	4	4	4	4	4
CHEK1	O14757;O14757-2;O14757-3	-2.03006	3.07462	-6.1567	+	-		-0.0303091	-0.509242	-0.885647	-0.96873	-0.361805	-2.94347	-2.86437	-1.93578	0.0301942	0.0097193	NaN	2	2	2	2	2	2	2	2
H4C1	P62805	-2.01127	5.43652	-16.0923	+			4.56871	4.34002	4.38374	4.1396	4.51858	2.54399	2.19352	2.39906	1.26e-18	1.99e-17	11367.3	10	10	10	10	10	10	10	10
PHGDH	O43175	-1.98637	2.37086	-4.46561	+	-		0.743627	1.21751	2.43643	2.24365	1.10604	-0.44972	-0.45195	-0.409096	4.5e-15	1.4e-14	56650.5	25	25	25	25	25	25	25	25
EVI5	O60447;O60447-2	-1.98517	1.11821	-2.1398		-		-0.664133	1.96372	-1.35069	-1.60782	-1.41156	-2.62395	-1.92802	-3.24582	0.00139547	0.000553376	NaN	2	2	2	2	2	2	2	2
FRMD4A	Q9P2Q2	-1.97903	1.0283	-1.9902		-		2.1881	-0.703522	1.49431	-1.34113	1.68688	-2.15303	-0.650588	-1.13866	0.0198123	0.0066523	115458	2	2	2	2	2	2	2	2
JPH2	Q9BR39	-1.97178	1.24929	-2.35945		-		1.12089	-1.44521	-1.55925	-1.57017	-1.43316	-3.99395	-3.01844	-1.83508	0.00974952	0.00342163	74221.6	3	3	3	3	3	3	3	3
COL6A1	P12109	-1.96703	5.23029	-14.842	+	-		2.37008	2.73544	2.65707	2.28656	2.25188	0.519184	0.494399	0.465934	5.05e-18	6.11e-17	108529	31	31	31	31	31	31	31	31
CASP10	Q92851-2;Q92851-4;Q92851-6	-1.9575	3.00621	-5.97511	+	-		-0.80689	-1.46234	-1.11109	-1.995	-1.62772	-3.28922	-2.97106	-3.81403	0.0011139	0.000452114	NaN	2	2	2	2	2	2	2	2
HMGB2	P26583	-1.95612	5.41253	-15.9418	+	-		0.818706	0.790727	0.518556	0.630449	0.990575	-1.28536	-1.0487	-1.28491	3.34e-10	3.78e-10	24033.8	6	6	6	6	6	6	6	6
H2AZ1;H2AZ2	P0C0S5;Q71UI9	-1.93018	6.56928	-25.0005	+	-		6.57032	6.45157	6.56495	6.31919	6.53713	4.61733	4.43702	4.62101	3.77e-07	2.92e-07	NaN	4	4	4	4	4	4	4	4
PRKAR2B	P31323	-1.92172	2.32732	-4.3725	+	-		0.461582	0.544549	0.153198	-0.00399467	0.257735	-0.994149	-2.78284	-1.14031	0.00120007	0.000482829	46302.1	2	2	2	2	2	2	2	2
COL3A1	P02461	-1.91426	2.31567	-4.34778	+	-		-0.414034	-0.396652	1.18732	0.442027	-0.505091	-1.89735	-1.7641	-1.89317	2.48e-10	2.84e-10	138564	36	36	36	36	36	36	36	36
CHTF18	Q8WVB6;Q8WVB6-2	-1.9066	0.760022	-1.54301		-		2.4101	1.61339	2.04094	-1.10882	0.685397	-2.52452	1.62614	-1.4368	0.000186347	9.24e-05	NaN	3	3	3	3	3	3	3	3
H1-10	Q92522	-1.89966	6.2903	-22.4397	+	-		0.562294	0.550557	0.847318	0.676599	0.630246	-1.12633	-1.33356	-1.2789	0.00028096	0.000133468	22487.1	3	3	3	3	3	3	3	3
PDLIM1	O00151	-1.89619	4.66749	-11.8819	+	-		0.965944	1.18681	1.51658	0.861192	1.29194	-0.733824	-0.645816	-0.815467	9.89e-12	1.41e-11	36071.7	20	20	20	20	20	20	20	20
NDUFA7	O95182	-1.89195	6.15095	-21.2587	+	+	CI subunits;Complex I;OXPHOS;OXPHOS subunits	-0.657114	-0.41387	-0.393191	-0.485266	-0.507958	-2.35964	-2.54504	-2.24562	4.45e-06	3.02e-06	12551.4	5	5	5	5	5	5	5	5
COL6A3	P12111	-1.87881	5.28483	-15.1632	+	-		1.81398	2.28399	1.97465	2.2231	1.88818	0.13344	0.155985	0.184473	7.51e-19	1.38e-17	343669	135	135	135	135	135	135	135	135
RFLNB	Q8N5W9	-1.87589	2.18134	-4.06854	+	-		0.882148	-0.592427	1.29693	0.517942	0.191437	-1.42345	-1.81938	-1.00723	0.00134699	0.00053525	22881.9	3	3	3	3	3	3	3	3
COL6A2	P12110	-1.87085	4.99255	-13.5155	+	-		2.21185	2.59997	2.26562	1.97883	2.17252	0.30666	0.458757	0.359305	3.64e-16	1.74e-15	108579	31	31	31	31	31	31	31	31
SLC35A4	L0R6Q1	-1.86872	1.48221	-2.75792	+			0.17229	-1.26361	0.384879	-1.76331	-1.18544	-2.18837	-3.60989	-2.001	2.11e-06	1.48e-06	11132.8	2	2	2	2	2	2	2	2
ACSS3	Q9H6R3	-1.86469	5.38255	-15.7556	+	+	Lipid metabolism;Metabolism	-0.556113	-0.295011	-0.431644	-0.491816	-0.36884	-2.55462	-2.08052	-2.24499	0.0066309	0.00236494	74778.2	3	3	3	3	3	3	3	3
TSPAN5	P62079	-1.86177	0.899864	-1.77681		-		1.71125	0.975894	0.986249	-2.42293	-1.09086	-1.34205	-2.28085	-1.86665	0.000766551	0.000322723	30337.1	2	2	2	2	2	2	2	2
CEP89	Q96ST8;Q96ST8-3	-1.84071	1.59854	-2.96243	+	+	CIV assembly factors;Complex IV;OXPHOS;OXPHOS assembly factors	-1.70275	-1.67259	-2.3306	-2.93491	-1.9839	-5.41221	-3.46995	-3.01484	0.0166265	0.00566532	NaN	2	2	2	2	2	2	2	2
ZDHHC18	Q9NUE0	-1.80513	0.373979	-0.860248		-		3.10858	3.07932	-2.17538	-3.25676	-3.27204	-3.21276	-0.375478	-3.33693	0.00217455	0.000824741	42030.7	2	2	2	2	2	2	2	2
ISOC2	Q96AB3;Q96AB3-2;Q96AB3-3	-1.79761	2.2446	-4.19874	+	+	0	-0.719902	-0.487372	0.232311	-0.352156	-0.275334	-1.47016	-1.75785	-3.1263	0.000486657	0.000215944	NaN	2	2	2	2	2	2	2	2
CRYBG1	Q9Y4K1	-1.79212	2.99591	-5.9481	+	-		-1.03162	-0.0285702	-0.877351	-0.178151	-0.122645	-2.3958	-1.93245	-2.39111	4.62e-05	2.66e-05	188676	34	34	34	34	34	34	34	34
FAU	P62861	-1.78814	2.40116	-4.53112	+			2.28213	2.17285	2.35524	1.72002	2.4473	0.0281425	-0.181887	1.37586	3.23e-07	2.51e-07	6647.85	2	2	2	2	2	2	2	2
H1-4	P10412	-1.78432	5.38823	-15.7908	+	-		1.854	1.5668	1.45146	1.7999	1.82142	-0.0537562	-0.185709	-0.0173398	5.47e-05	3.11e-05	21865.3	2	2	2	2	2	2	2	2
PDE1C	Q14123;Q14123-2;Q14123-3	-1.77965	1.77251	-3.27706	+	-		-2.53336	-1.04619	-0.899352	-0.116604	-1.7137	-3.05772	-2.97409	-3.09266	1.45e-06	1.05e-06	NaN	16	16	16	16	16	16	16	16
CAVIN2	O95810	-1.7581	1.4018	-2.61888	+	-		-1.99998	0.237099	0.278622	0.778785	-0.56853	-1.55765	-2.34124	-2.13981	1.07e-05	6.84e-06	47173.2	10	10	10	10	10	10	10	10
MAD2L1	Q13257	-1.75271	3.07166	-6.14876	+	-		0.577169	0.182341	-0.324856	0.487996	0.606971	-1.01055	-1.56966	-1.76016	0.00204894	0.000781552	23510	5	5	5	5	5	5	5	5
PCNX3	Q9H6A9;Q9H6A9-2	-1.74951	1.82728	-3.37858	+	-		0.290796	-0.0483961	-0.0382515	-0.538211	0.0294741	-2.15879	-0.523993	-2.7485	7.32e-05	4.06e-05	NaN	2	2	2	2	2	2	2	2
LSM8	O95777	-1.74648	2.80472	-5.46328	+	-		0.278497	0.224641	0.352155	0.0866149	0.225093	-1.41674	-2.30217	-0.820333	5.52e-07	4.19e-07	10402.6	5	5	5	5	5	5	5	5
MT-ND5	P03915	-1.74141	2.98644	-5.92337	+	+	CI subunits;Complex I;OXPHOS;OXPHOS subunits	-1.74878	-1.46565	-1.23177	-1.25597	-1.72642	-3.73022	-2.55853	-3.39262	2.17e-05	1.33e-05	67026.5	5	5	5	5	5	5	5	5
NDUFA13	Q9P0J0	-1.73585	3.91934	-8.78773	+	+	CI subunits;Complex I;OXPHOS;OXPHOS subunits	0.478548	0.660153	0.783183	0.621831	0.384774	-0.844296	-1.62005	-0.986122	1.46e-07	1.18e-07	16698.3	8	8	8	8	8	8	8	8
NDUFB7	P17568	-1.73404	4.13555	-9.59716	+	+	CI subunits;Complex I;OXPHOS;OXPHOS subunits	-0.904792	-0.49276	-0.243557	-0.198843	-0.4941	-2.16791	-2.05803	-2.37662	8.86e-06	5.75e-06	16401.9	5	5	5	5	5	5	5	5
TYMS	P04818	-1.73175	2.30247	-4.31986	+	-		0.508031	-0.118673	-1.05991	0.1425	0.624707	-1.66308	-1.73916	-1.73503	1.49e-06	1.07e-06	35716	7	7	7	7	7	7	7	7
NES	P48681	-1.73	2.14006	-3.98481	+	-		-0.0879196	1.006	-0.445883	1.2883	0.557748	-1.32851	-1.24358	-1.22697	9.23e-18	9.59e-17	177439	45	45	45	45	45	45	45	45
SCYL3	Q8IZE3;Q8IZE3-2	-1.72765	4.69951	-12.0342	+	-		-0.601829	-0.584209	-0.218179	-0.234517	-0.739567	-2.28432	-2.15222	-2.17339	0.000651983	0.000279918	NaN	5	5	5	5	5	5	5	5
GNL3L	Q9NVN8	-1.71889	2.01322	-3.73318	+	-		-0.248662	-0.763041	-0.437844	-0.721419	-0.408137	-1.92056	-1.38072	-3.40287	0.0284323	0.00921357	65573.2	5	5	5	5	5	5	5	5
STMN1	P16949;P16949-2	-1.71011	3.92885	-8.82204	+	-		4.09926	4.42945	3.60743	3.91111	4.23527	2.31643	2.47473	2.24803	4.92e-16	2.19e-15	NaN	6	6	6	6	6	6	6	6
CEP97	Q8IW35;Q8IW35-2	-1.70091	1.31761	-2.47505	+	-		0.353773	-0.103182	2.38968	-0.305896	-0.368256	-1.35305	-1.22358	-1.34643	0.00220091	0.000833592	NaN	2	2	2	2	2	2	2	2
PPP2R2D	Q66LE6	-1.69529	1.79223	-3.31347	+	-		0.0523097	0.512803	0.493343	0.622428	0.556289	-2.56251	-0.862086	-0.318974	0.0258103	0.00845179	52042.4	2	2	2	2	2	2	2	2
GFRA1	P56159;P56159-2	-1.69186	0.756016	-1.53627		-		-1.04803	-1.62273	-3.10292	-2.47877	-2.52747	-2.71314	-2.28657	-6.54381	0.00425727	0.00155014	NaN	2	2	2	2	2	2	2	2
IQGAP3	Q86VI3	-1.68447	3.1189	-6.27648	+	-		-0.530315	-0.770563	-1.44245	-0.855873	-0.257826	-2.58443	-2.33597	-2.44723	5.64e-05	3.2e-05	184699	36	36	36	36	36	36	36	36
NCAPD2	Q15021	-1.6813	3.4557	-7.24871	+	-		-0.552702	-0.773651	-1.26336	-0.775723	-0.474499	-2.28495	-2.22588	-2.83703	1.06e-10	1.28e-10	157182	28	28	28	28	28	28	28	28
BLOC1S6	Q9UL45	-1.67982	1.19893	-2.27479		-		0.194534	-1.35861	-1.21589	1.08163	-1.74652	-2.80943	-2.0327	-2.02424	0.0139833	0.00481737	19743.6	2	2	2	2	2	2	2	2
GANC	Q8TET4	-1.66827	1.8296	-3.38289	+	-		-2.38469	-1.61066	-1.24702	-1.66811	-1.55828	-2.20023	-3.87801	-4.00782	0.0164783	0.00561779	104334	3	3	3	3	3	3	3	3
KRT73	Q86Y46;Q86Y46-2	-1.66309	1.552	-2.88009	+	-		-0.151261	-1.37947	-0.45073	-1.96046	-1.60559	-2.11258	-3.69525	-2.50994	9.13e-06	5.91e-06	NaN	2	2	2	2	2	2	2	2
TMPO	P42167	-1.65282	6.56832	-24.9912	+			1.27504	1.30613	1.18304	1.10732	1.35893	-0.465267	-0.334682	-0.420229	5.24e-16	2.3e-15	50670.2	17	17	17	17	17	17	17	17
NCAPH	Q15003	-1.64995	4.17074	-9.73498	+	-		-0.414426	-0.609864	-1.08434	-0.92192	-0.641942	-2.27832	-2.33214	-2.54289	0.000400995	0.000181945	82563.2	10	10	10	10	10	10	10	10
CLDN11	O75508	-1.64674	0.985406	-1.91894		-		2.16669	1.66343	0.824199	-1.55394	0.463633	-0.970156	-1.07801	-0.75364	7.16e-09	6.8e-09	21993.2	3	3	3	3	3	3	3	3
HLA-B	P01889	-1.63845	1.97263	-3.65438	+	-		0.255703	2.1989	1.51332	1.11875	1.51169	-0.139341	-0.719448	-0.0975505	1.4e-08	1.27e-08	40460.1	4	4	4	4	4	4	4	4
HLA-A	P04439	-1.63587	3.07235	-6.15063	+	-		0.263446	-0.157803	0.676298	-0.355919	0.488894	-1.30857	-1.61051	-1.43959	7.5e-12	1.09e-11	40840.7	18	18	18	18	18	18	18	18
H1-2	P16403	-1.6267	4.1724	-9.74151	+	-		2.32462	1.92574	1.9052	2.00103	2.49117	0.613516	0.352347	0.542705	1.89e-06	1.34e-06	21364.8	2	2	2	2	2	2	2	2
PLEKHA2	Q9HB19	-1.62563	1.10373	-2.11567		-		-0.666921	-0.956238	-1.62799	-1.23368	-1.16565	-1.34463	-2.20618	-4.71638	0.0279432	0.00907638	47255	2	2	2	2	2	2	2	2
MCM3AP	O60318	-1.62365	1.01132	-1.96198		-		0.295318	-0.430828	-0.776084	-0.970046	-3.27028	-3.22882	-2.30934	-2.42394	0.00270762	0.00100987	218405	2	2	2	2	2	2	2	2
BARGIN	Q6ZT62;Q6ZT62-2	-1.6188	4.02769	-9.18547	+			-1.91951	-1.52464	-2.03809	-1.78933	-2.0735	-3.37293	-3.28861	-3.80188	0.0297367	0.00959761	NaN	4	4	4	4	4	4	4	4
BBS9	Q3SYG4;Q3SYG4-2;Q3SYG4-3;Q3SYG4-4;Q3SYG4-5;Q3SYG4-6;Q3SYG4-7	-1.60413	2.28101	-4.27472	+	-		-1.55792	-0.118732	-0.0179411	-0.253554	-0.51796	-2.22901	-2.04639	-2.01665	0.0106213	0.00371411	NaN	2	2	2	2	2	2	2	2
RPLP1	P05386	-1.59937	1.88659	-3.48996	+	-		0.730392	0.701966	2.21275	1.30927	1.29088	0.15656	-1.09104	-0.116464	0.000124988	6.52e-05	11513.9	2	2	2	2	2	2	2	2
ERCC6L	Q2NKX8	-1.59897	2.41721	-4.56604	+	-		-1.26312	-1.66659	-1.42956	-2.26373	-1.70344	-2.53318	-3.65214	-3.60746	0.00934681	0.00328507	141103	4	4	4	4	4	4	4	4
STARD5	Q9NSY2	-1.59516	2.93516	-5.79076	+	-		-0.953413	-0.104573	-0.352667	-0.709469	-0.299446	-1.80701	-1.8435	-2.58671	4.56e-05	2.63e-05	23794.2	2	2	2	2	2	2	2	2
H2BC12;H2BS1;H2BC5;H2BC4;H2BC18;H2BC18;H2BC9;H2BC15;H2BC14;H2BC13	O60814;P57053;P58876;P62807;Q5QNW6;Q5QNW6-2;Q93079;Q99877;Q99879;Q99880	-1.59174	5.86637	-19.0323	+	-		4.6783	4.55344	4.51994	4.34617	4.66304	2.96037	3.01968	2.90128	7.81e-11	9.7e-11	NaN	6	6	6	6	6	6	6	6
SLIT2	O94813;O94813-2;O94813-3	-1.59076	5.43874	-16.1062	+	-		-0.198805	-0.161148	-0.435655	-0.506027	-0.280978	-1.87268	-1.8282	-2.02097	0.000138858	7.13e-05	NaN	10	10	10	10	10	10	10	10
FASTKD5	Q7L8L6	-1.5895	0.628973	-1.31994		+	Mitochondrial central dogma;mtRNA granules;mtRNA metabolism;mtRNA stability and decay;Polycistronic mtRNA processing	1.74305	1.45076	1.19703	1.22626	-1.54297	0.23891	0.672075	-3.235	0.0076265	0.00270257	86574.3	2	2	2	2	2	2	2	2
NDOR1	Q9UHB4;Q9UHB4-2;Q9UHB4-3;Q9UHB4-4	-1.57704	1.11344	-2.13185		-		0.011254	-0.321566	-0.740238	-0.495924	-0.80647	-2.35345	-0.225056	-3.56438	0.0215829	0.00718041	NaN	2	2	2	2	2	2	2	2
RPL22L1	Q6P5R6	-1.57479	4.88379	-12.9468	+	-		1.39092	1.19477	1.13745	1.13339	1.53034	-0.460325	-0.252115	-0.179812	2.1e-08	1.88e-08	14606.5	3	3	3	3	3	3	3	3
SELENOH	Q8IZQ5	-1.56366	3.11686	-6.27093	+	-		-0.833861	-0.799666	-0.421252	-0.103902	-1.18546	-2.30425	-2.20173	-2.1915	0.0126916	0.00440363	13453.4	3	3	3	3	3	3	3	3
MCM6	Q14566	-1.55852	2.66895	-5.13658	+	-		0.774585	0.373027	-0.439665	0.323912	0.816087	-1.09078	-1.25881	-1.2172	6.05e-11	7.62e-11	92889.3	26	26	26	26	26	26	26	26
HACE1	Q8IYU2	-1.55775	1.34334	-2.51883	+	-		0.742403	-1.58881	-1.07403	-1.23047	-0.381933	-2.34261	-1.55404	-2.89631	0.00803312	0.00284041	102342	2	2	2	2	2	2	2	2
RNASEH2B	Q5TBB1	-1.55526	1.46098	-2.72102	+	-		1.15891	-0.432094	-0.629274	-0.732888	-0.637372	-1.8495	-1.03903	-2.54088	0.00126526	0.000506417	35138.7	2	2	2	2	2	2	2	2
PXK	Q7Z7A4;Q7Z7A4-2	-1.5539	3.57814	-7.63107	+	-		-0.0860361	-0.16121	-0.197479	-0.220285	-0.241894	-2.26927	-1.57743	-1.35914	9.99e-05	5.38e-05	NaN	14	14	14	14	14	14	14	14
ATP5F1E;ATP5F1EP2	P56381;Q5VTU8	-1.55233	2.38317	-4.49216	+	+	Complex V;CV subunits;OXPHOS;OXPHOS subunits	2.78739	2.60147	2.76372	3.08749	2.80925	2.07404	0.517427	1.18114	0.00175388	0.0006796	NaN	2	2	2	2	2	2	2	2
CDC37L1	Q7L3B6	-1.55003	0.887717	-1.75659		-		0.827512	-1.03212	-0.649454	0.185267	-1.75295	-0.295515	-3.14689	-2.66073	0.00220033	0.000833537	38834.8	2	2	2	2	2	2	2	2
HMGB3	O15347	-1.54811	4.8527	-12.7885	+	-		1.277	1.27617	0.822334	1.12933	1.27194	-0.42227	-0.445033	-0.310969	9.33e-05	5.06e-05	22980	5	5	5	5	5	5	5	5
DHFR	P00374	-1.54033	2.54855	-4.85827	+	-		0.796842	0.465165	-0.466908	0.487111	0.7361	-0.914612	-1.35532	-1.14005	0.000350261	0.000161814	21452.7	6	6	6	6	6	6	6	6
GDPGP1	Q6ZNW5	-1.53581	2.70115	-5.21281	+	-		-1.34496	-1.82184	-2.33902	-2.29581	-2.53549	-3.56098	-3.47177	-3.77694	0.00448458	0.00162861	42362.5	2	2	2	2	2	2	2	2
AK5	Q9Y6K8;Q9Y6K8-3	-1.5357	2.35294	-4.42714	+	-		2.08279	2.0984	0.840522	1.04544	1.38818	-0.0664706	-0.00537414	-0.0620528	5.64e-10	6.12e-10	NaN	15	15	15	15	15	15	15	15
BMP1	P13497;P13497-2;P13497-5;P13497-6	-1.5323	1.28749	-2.42398		-		-0.0338777	0.697743	-0.914613	1.482	-0.981798	-1.39918	-1.60406	-1.44398	0.00985748	0.00345638	NaN	4	4	4	4	4	4	4	4
CSPG4	Q6UVK1	-1.53193	2.52787	-4.81149	+	-		0.841804	0.970305	-0.22651	-0.0347306	0.335039	-1.28842	-1.15888	-1.01694	1.08e-16	6.31e-16	250537	17	17	17	17	17	17	17	17
NDUFS4	O43181	-1.51835	3.52529	-7.46402	+	+	CI subunits;Complex I;OXPHOS;OXPHOS subunits	-0.597912	-0.27624	-0.219061	-0.484333	-0.353764	-2.37771	-1.53717	-1.79895	0.0115143	0.00400965	20108	4	4	4	4	4	4	4	4
ZNF579	Q8NAF0	-1.51717	1.47809	-2.75075	+	-		0.397249	0.22233	-0.0438667	0.762452	0.605809	0.289443	-1.78577	-1.8888	0.000145864	7.46e-05	60509.2	2	2	2	2	2	2	2	2
NDUFS5	O43920	-1.5171	5.04456	-13.7957	+	+	CI subunits;Complex I;OXPHOS;OXPHOS subunits	0.77754	0.961448	1.05151	1.09939	0.814254	-0.633306	-0.706926	-0.388588	5.42e-12	8.11e-12	12517.5	6	6	6	6	6	6	6	6
KRT18	P05783	-1.51323	1.56391	-2.90109	+	-		0.402231	-1.4359	0.70407	0.244294	0.0921696	-1.24858	-1.35249	-1.9345	6.52e-05	3.66e-05	48057.8	11	11	11	11	11	11	11	11
COL1A2	P08123	-1.51039	1.92433	-3.56165	+	-		1.33614	1.62771	3.08787	2.45606	1.7459	0.528641	0.561922	0.530482	2.82e-16	1.41e-15	129314	49	49	49	49	49	49	49	49
MCM7	P33993	-1.50723	2.50236	-4.75419	+	-		0.782922	0.483521	-0.390307	0.396428	0.928006	-1.26767	-0.863289	-1.07038	7.11e-06	4.7e-06	81307.9	26	26	26	26	26	26	26	26
GNG12	Q9UBI6	-1.50608	3.82857	-8.4662	+	-		-0.145468	-0.35572	0.240457	0.0893166	-0.140867	-1.42304	-1.87626	-1.4063	1.11e-08	1.03e-08	8006.22	3	3	3	3	3	3	3	3
NDUFA8	P51970	-1.5052	5.37536	-15.7113	+	+	CI subunits;Complex I;OXPHOS;OXPHOS subunits	0.0819947	0.0812559	0.392698	0.200671	-0.000235727	-1.29344	-1.431	-1.33735	3.63e-07	2.81e-07	20105	7	7	7	7	7	7	7	7
VAT1L	Q9HCJ6	-1.50093	1.83798	-3.39855	+	-		0.687338	-0.672981	-1.07103	-0.263253	-0.405902	-1.87435	-1.34093	-2.32303	2.61e-05	1.58e-05	45899.4	10	10	10	10	10	10	10	10
NDUFA12	Q9UI09	-1.49691	4.3834	-10.6065	+	+	CI subunits;Complex I;OXPHOS;OXPHOS subunits	0.491865	0.844365	0.604099	0.903604	0.561429	-0.642968	-0.748919	-1.05561	1.96e-05	1.22e-05	17114.4	7	7	7	7	7	7	7	7
NRP2	O60462;O60462-2;O60462-3;O60462-4;O60462-5;O60462-6	-1.49387	0.441481	-0.986812		-		-0.400794	-1.24091	-0.555417	-1.53793	-3.56474	-0.390811	-2.05546	-6.41521	2.46e-05	1.49e-05	NaN	2	2	2	2	2	2	2	2
CTSC	P53634	-1.49218	1.21072	-2.29457		-		-2.37012	-0.116588	-0.942032	0.379079	-1.04692	-2.48089	-1.83133	-2.62228	1.6e-05	1.01e-05	51853.8	8	8	8	8	8	8	8	8
PSMB9	P28065;P28065-2	-1.48923	1.39026	-2.59905	+	-		-1.14819	0.730157	0.675554	0.457637	0.431102	-2.13661	-0.597518	-1.0458	0.000699815	0.000297348	NaN	5	5	5	5	5	5	5	5
AFF4	Q9UHB7;Q9UHB7-2	-1.48271	0.717045	-1.47043		-		1.59969	1.33099	-1.16244	-1.264	-1.27357	-2.19576	-0.311394	-2.40259	0.00086854	0.000360942	NaN	2	2	2	2	2	2	2	2
HLTF	Q14527	-1.47684	2.19237	-4.09109	+	-		-0.807407	-0.963563	-1.77253	-1.69812	-0.871943	-3.10493	-2.09156	-2.90216	0.00534512	0.00192377	113929	4	4	4	4	4	4	4	4
PSMB10	P40306	-1.47565	2.96986	-5.88025	+	-		-1.22661	-0.529545	-0.255038	-1.10991	-0.859321	-2.41915	-2.08787	-2.30819	0.000417294	0.000188544	28936.3	4	4	4	4	4	4	4	4
NDUFA9	Q16795	-1.47272	5.25237	-14.9712	+	+	CI subunits;Complex I;OXPHOS;OXPHOS subunits	0.346485	0.48632	0.67991	0.672588	0.461104	-1.0512	-0.954003	-0.825103	1.04e-14	2.93e-14	42509.5	20	20	20	20	20	20	20	20
PTGFRN	Q9P2B2	-1.46695	1.27641	-2.40523		-		-0.503932	-1.22935	-1.03495	-1.96653	-1.14414	-1.83088	-4.07231	-2.025	0.0263614	0.00861617	98556.5	2	2	2	2	2	2	2	2
MCM3	P25205	-1.46312	2.65238	-5.09767	+	-		0.501573	0.115625	-0.648341	-0.0302236	0.523154	-1.44875	-1.31781	-1.34571	4.09e-12	6.26e-12	90980.8	27	27	27	27	27	27	27	27
ISYNA1	Q9NPH2;Q9NPH2-2;Q9NPH2-3	-1.4628	2.24847	-4.20678	+	-		-0.175446	-0.228231	-1.01445	0.516158	-0.651662	-1.63268	-1.91531	-1.77258	2.84e-05	1.71e-05	NaN	9	9	9	9	9	9	9	9
PSAT1	Q9Y617	-1.46277	1.13305	-2.16457		-		0.498644	1.21801	3.11082	2.81118	1.19666	0.365953	0.259719	0.28719	5.05e-16	2.23e-15	40422.7	18	18	18	18	18	18	18	18
HNRNPD	Q14103;Q14103-2;Q14103-3;Q14103-4	-1.4569	5.76673	-18.3077	+	-		0.816764	0.615914	0.771734	0.834125	0.709065	-0.761723	-0.547628	-0.812778	4.18e-11	5.42e-11	NaN	14	14	14	14	14	14	14	14
NDUFC2	O95298	-1.45592	5.22218	-14.7947	+	+	CI subunits;Complex I;OXPHOS;OXPHOS subunits	0.388767	0.535741	0.578681	0.651592	0.511145	-0.766955	-1.13311	-0.868134	3.33e-05	1.97e-05	14187.5	7	7	7	7	7	7	7	7
LRWD1	Q9UFC0	-1.45462	2.4975	-4.74333	+	-		-0.952719	-1.21277	-1.62028	-1.35416	-1.09012	-3.41679	-2.2297	-2.45539	0.000178312	8.89e-05	70861.2	4	4	4	4	4	4	4	4
NIBAN1	Q9BZQ8	-1.45425	2.83888	-5.54772	+	-		0.0314471	0.573108	1.06593	0.727233	0.0828112	-0.957839	-0.924564	-0.992038	6.42e-11	8.07e-11	103135	21	21	21	21	21	21	21	21
MDC1	Q14676;Q14676-2	-1.44965	3.01008	-5.98526	+	-		-1.28632	-1.87848	-1.92315	-2.17478	-1.44221	-3.34974	-2.90405	-3.31813	0.00151073	0.00059493	NaN	5	5	5	5	5	5	5	5
CMSS1	Q9BQ75;Q9BQ75-2	-1.44949	2.45257	-4.64361	+	-		0.378238	-0.391644	-0.566869	-0.253932	-0.47038	-2.18428	-1.78666	-1.16028	0.0220153	0.00730442	NaN	2	2	2	2	2	2	2	2
GLT8D2	Q9H1C3	-1.4477	2.46704	-4.67557	+	-		-1.65741	-1.36393	-1.46639	-0.902953	-1.84623	-3.43436	-2.36525	-2.88565	0.000629986	0.000272046	40026.1	6	6	6	6	6	6	6	6
BPTF	Q12830;Q12830-2;Q12830-4	-1.44534	1.43296	-2.67255	+	-		0.225567	-1.15976	0.021479	-1.90273	-0.651685	-2.08742	-2.5174	-1.81148	0.025198	0.00825966	NaN	4	4	4	4	4	4	4	4
PRKCE	Q02156	-1.4446	1.91571	-3.54521	+	-		-1.02603	-1.8731	-1.79648	-2.50079	-2.07857	-3.13346	-3.96083	-2.80449	0.00195322	0.000749002	83673.8	3	3	3	3	3	3	3	3
NUDT10;NUDT11	Q8NFP7;Q96G61	-1.43551	2.18018	-4.06618	+	-		-0.272039	-0.0845671	-0.284064	-0.598181	0.00733168	-0.827488	-2.32221	-1.89575	0.000171283	8.59e-05	NaN	2	2	2	2	2	2	2	2
TPM2	P07951	-1.43234	3.28698	-6.74771	+	-		-0.00795684	-0.218117	0.437213	0.194412	0.424765	-0.967689	-1.25117	-1.57996	1.55e-06	1.12e-06	32850.7	9	9	9	9	9	9	9	9
RTN1	Q16799	-1.43233	0.971655	-1.89611		-		-0.0362772	-2.40318	-2.0249	-2.22429	-2.39066	-3.92971	-3.82127	-1.99359	0.00213149	0.000810319	83617.6	7	7	7	7	7	7	7	7
MRM1	Q6IN84	-1.42775	0.797938	-1.6067		+	Mitochondrial central dogma;mtRNA granules;mtRNA metabolism;mt-rRNA modifications	1.88958	-0.261543	0.470241	-2.21558	-0.394945	-1.60047	-1.53894	-1.45121	0.00169079	0.000658191	38638.4	2	2	2	2	2	2	2	2
SCLY	Q96I15;Q96I15-2	-1.42684	2.66361	-5.12404	+	-		-1.29061	-1.26624	-1.57823	-0.798822	-1.5747	-2.76002	-2.23035	-3.19531	0.00567251	0.00203629	NaN	2	2	2	2	2	2	2	2
NDUFA10	O95299	-1.42306	5.29847	-15.2447	+	+	CI subunits;Complex I;OXPHOS;OXPHOS subunits	-0.45017	-0.404585	-0.323413	-0.167182	-0.370829	-1.63731	-1.94421	-1.71738	0.00242174	0.00090992	40750.6	10	10	10	10	10	10	10	10
SLC2A13	Q96QE2	-1.42199	2.83055	-5.52702	+	-		-0.570567	-0.141765	-0.327269	-0.107177	-0.443557	-2.20224	-1.14215	-1.87578	0.0241435	0.00794501	70370.8	2	2	2	2	2	2	2	2
SNRPGP15;SNRPG	A8MWD9;P62308	-1.41425	4.29106	-10.2197	+	-		1.99817	1.84991	2.0253	1.64546	2.09397	0.390038	0.384766	0.750122	7.43e-14	1.68e-13	NaN	3	3	3	3	3	3	3	3
TRPT1	Q86TN4;Q86TN4-2;Q86TN4-3;Q86TN4-4	-1.41422	1.99751	-3.70258	+	-		-1.19591	-1.00791	-0.239722	-0.971252	-1.23866	-1.74185	-2.17447	-3.11841	0.000452108	0.000202146	NaN	2	2	2	2	2	2	2	2
TRIP13	Q15645	-1.41318	4.32125	-10.3447	+	-		0.225155	-0.114254	-0.215945	-0.256239	0.174759	-1.47447	-1.50727	-1.36971	7.56e-06	4.98e-06	48550.8	15	15	15	15	15	15	15	15
CHIC2	Q9UKJ5	-1.41145	1.61254	-2.98735	+	-		-0.186266	-0.761401	-0.380289	0.346606	-1.13594	-2.59815	-1.02633	-1.88024	0.0042886	0.00156067	19254.4	1	1	1	1	1	1	1	1
PFDN4	Q9NQP4	-1.40961	0.757411	-1.53862		-		0.879491	-1.01938	0.161656	-0.283682	-1.93189	-3.58068	-0.627014	-1.33742	0.00162372	0.000634257	15314.2	2	2	2	2	2	2	2	2
FLII	Q13045-2	-1.40905	2.60323	-4.9834	+	-		0.828176	1.29829	0.577693	1.11013	1.25967	-0.0451788	-0.98191	-0.155697	9.98e-05	5.37e-05	138493	2	2	2	2	2	2	2	2
DDX51	Q8N8A6	-1.40384	1.95449	-3.61942	+	-		-0.90363	-1.03807	-0.776172	-0.820182	-0.129792	-1.81783	-1.57479	-3.01959	0.00246074	0.000922779	72457.4	2	2	2	2	2	2	2	2
WDHD1	O75717;O75717-2	-1.40138	2.08819	-3.8809	+	-		-0.614623	-1.14826	-1.82282	-0.908785	-0.460895	-2.65188	-2.59431	-1.93119	0.00151972	0.000598105	NaN	3	3	3	3	3	3	3	3
SIPA1L3	O60292	-1.40024	2.07279	-3.85031	+	-		-0.452929	-0.995819	-0.871567	-0.0107124	-1.04296	-2.23894	-2.5762	-1.40998	0.00011737	6.16e-05	194610	4	4	4	4	4	4	4	4
BAZ1A	Q9NRL2;Q9NRL2-2	-1.39576	2.19334	-4.09308	+	-		-1.08999	-1.96097	-2.58931	-1.78378	-1.73194	-3.18874	-2.96954	-3.5226	0.0298985	0.00963856	NaN	2	2	2	2	2	2	2	2
CIAO2B	Q9Y3D0	-1.3904	2.85501	-5.5879	+	-		1.62649	1.43747	1.54398	0.68476	1.32452	-0.101539	0.208538	-0.307854	0.000101807	5.47e-05	17663	2	2	2	2	2	2	2	2
H1-0	P07305	-1.38596	2.02523	-3.75666	+	-		-0.957951	-0.052289	-0.196793	-0.928684	-1.17575	-2.52717	-2.10577	-1.51181	0.000429864	0.000193409	20862.9	4	4	4	4	4	4	4	4
RFC1	P35251;P35251-2	-1.38334	4.15997	-9.69261	+	-		-0.587819	-0.748878	-1.02378	-0.878716	-0.678746	-2.42857	-2.10393	-1.96827	3.86e-05	2.26e-05	NaN	6	6	6	6	6	6	6	6
MCM5	P33992	-1.38092	2.54015	-4.83922	+	-		0.0905577	-0.0224457	-0.873039	-0.073447	0.412684	-1.47141	-1.55556	-1.39522	1.86e-06	1.32e-06	82285.5	30	30	30	30	30	30	30	30
NASP	P49321;P49321-3	-1.37288	4.15263	-9.66382	+	-		0.489059	0.365323	0.0140985	0.131396	0.462163	-1.01162	-0.966987	-1.2628	1.64e-12	2.72e-12	NaN	17	17	17	17	17	17	17	17
ATP5MD	Q96IX5	-1.37053	2.46472	-4.67044	+	+	Complex V;Cristae formation;CV subunits;Mitochondrial dynamics and surveillance;OXPHOS;OXPHOS subunits	-0.484972	-0.811342	-0.632751	-0.349185	-0.462265	-1.25106	-2.54643	-1.95841	3.44e-05	2.03e-05	6457.57	3	3	3	3	3	3	3	3
SAAL1	Q96ER3	-1.36247	2.79091	-5.4294	+	-		-0.868991	-0.73359	-1.07198	-0.999554	-0.964625	-1.93658	-2.94264	-1.99145	0.00236616	0.000890941	53558	2	2	2	2	2	2	2	2
RACGAP1	Q9H0H5	-1.36245	2.34027	-4.40006	+	-		-1.29465	-1.87349	-2.25634	-1.09028	-1.29723	-2.8918	-2.68274	-3.20001	0.00238633	0.000897836	71026.5	8	8	8	8	8	8	8	8
NDUFA5	Q16718	-1.36199	3.79774	-8.35937	+	+	CI subunits;Complex I;OXPHOS;OXPHOS subunits	0.243217	0.352662	0.482751	0.121543	0.213404	-0.695207	-1.26315	-1.27947	0.00347066	0.00127502	13458.7	4	4	4	4	4	4	4	4
POLD1	P28340	-1.36021	1.58901	-2.94551	+	-		-1.12318	-0.180533	-0.908908	-0.176551	-0.558323	-3.00594	-1.42682	-1.41637	0.000498886	0.000220661	123631	9	9	9	9	9	9	9	9
LMNB1	P20700	-1.35665	5.50361	-16.5203	+	-		0.0338599	0.261613	0.259922	0.307941	0.38997	-1.16221	-1.10267	-1.05309	2.66e-13	5.21e-13	66408.3	32	32	32	32	32	32	32	32
CRABP2	P29373	-1.34731	1.64429	-3.04409	+	-		0.763616	1.11375	2.59157	2.13956	1.66147	0.279336	0.360005	0.280726	3.53e-17	2.7e-16	15693	9	9	9	9	9	9	9	9
PSIP1	O75475	-1.34149	5.09277	-14.0604	+	-		-0.123657	-0.155068	-0.262196	-0.0974014	0.0793637	-1.54458	-1.52706	-1.28821	1.19e-07	9.7e-08	60103.2	13	13	13	13	13	13	13	13
SNTB1	Q13884	-1.34022	4.15584	-9.67639	+	-		-0.230933	-0.15131	-0.278115	-0.309221	-0.631393	-1.51086	-1.58184	-1.88855	0.000209835	0.000102842	58061.1	17	17	17	17	17	17	17	17
DPYD	Q12882	-1.33535	1.28932	-2.42707		-		0.228607	-0.556287	-0.261089	-2.13879	-0.966291	-2.43569	-1.90491	-1.88175	0.000652577	0.00028001	111401	6	6	6	6	6	6	6	6
TNC	P24821	-1.32919	2.15848	-4.02207	+	-		-1.12252	-0.0974808	0.379278	-0.288548	-0.527564	-1.61832	-1.68062	-1.68271	4.91e-16	2.18e-15	240853	45	45	45	45	45	45	45	45
ANLN	Q9NQW6;Q9NQW6-2	-1.32165	1.475	-2.74537	+	-		-1.9321	-1.90107	-2.80988	-1.26908	-1.35813	-3.85228	-3.29052	-2.38431	0.0167109	0.00569106	NaN	5	5	5	5	5	5	5	5
GBP2	P32456	-1.31463	2.88914	-5.67365	+	-		0.591453	-0.280446	-0.0545937	-0.337379	0.125619	-1.39684	-1.38441	-1.13586	0.000938532	0.000386619	67209	5	5	5	5	5	5	5	5
TMPO	P42166	-1.31457	4.48845	-11.0627	+	-		-0.0797809	-0.303994	-0.493451	-0.139202	-0.0920078	-1.64823	-1.56876	-1.39178	2.68e-05	1.62e-05	75492	15	15	15	15	15	15	15	15
TRPS1	Q9UHF7;Q9UHF7-2;Q9UHF7-3	-1.31361	2.96483	-5.86722	+	-		-1.76741	-2.32471	-1.52629	-1.61988	-1.44568	-2.98716	-2.8968	-3.26723	0.0213356	0.00710819	NaN	3	3	3	3	3	3	3	3
SNIP1	Q8TAD8	-1.31181	3.16272	-6.39678	+	-		1.81135	1.83817	1.44661	2.08368	1.97825	0.688134	0.121871	0.749399	0.0016878	0.000657425	45777.5	2	2	2	2	2	2	2	2
ENO1	P06733	-1.30772	3.31987	-6.84313	+	-		3.13197	2.65641	2.61216	2.45743	2.58934	1.69032	1.25264	1.20226	2.82e-16	1.41e-15	47169	32	32	32	32	32	32	32	32
LMBR1	Q8WVP7;Q8WVP7-3	-1.30295	0.9957	-1.93604		-		0.796211	-0.786062	-1.76802	-1.85049	-0.187878	-2.32783	-1.7981	-2.06066	3.04e-05	1.81e-05	NaN	2	2	2	2	2	2	2	2
ASNS	P08243;P08243-2	-1.30292	1.78356	-3.29745	+	-		-0.234173	-0.327417	1.11981	0.68098	-0.203695	-1.27401	-1.03873	-0.974734	4.66e-12	7.06e-12	NaN	26	26	26	26	26	26	26	26
H3C1;H3-3A;H3-4;H3C15	P68431;P84243;Q16695;Q71DI3	-1.30223	5.7839	-18.4306	+	-		3.6575	3.64086	3.64476	3.72885	3.83345	2.51043	2.27061	2.41554	3.5e-08	3.05e-08	NaN	8	8	8	8	8	8	8	8
UHRF1	Q96T88;Q96T88-2	-1.29895	1.74332	-3.22346	+	-		-0.447528	-0.721111	-1.47132	-0.636036	-0.1365	-1.56313	-2.73149	-1.64973	0.000650156	0.000279196	NaN	9	9	9	9	9	9	9	9
COL1A1	P02452	-1.29469	1.39002	-2.59864	+	-		1.54886	1.78909	3.56263	2.66914	1.81346	1.01951	0.981006	0.945335	2.5e-14	6.34e-14	138941	52	52	52	52	52	52	52	52
COX6B1	P14854	-1.29449	2.51488	-4.78226	+	+	CIV subunits;Complex IV;OXPHOS;OXPHOS subunits	1.06689	1.43275	2.03769	1.67589	1.06015	0.242822	0.362487	-0.124765	0.00131073	0.000522668	10192.4	2	2	2	2	2	2	2	2
NDUFV1	P49821;P49821-2	-1.28838	5.48574	-16.4053	+	+	CI subunits;Complex I;Fe-S-containing proteins;Metabolism;Metals and cofactors;OXPHOS;OXPHOS subunits	0.389766	0.470633	0.579215	0.677743	0.409665	-0.80776	-0.83976	-0.701417	1.9e-08	1.7e-08	NaN	20	20	20	20	20	20	20	20
EEF1A2	Q05639	-1.28678	4.03068	-9.19668	+	-		1.70097	1.55581	1.62958	1.72767	1.40868	0.630049	0.225363	0.0978545	1.86e-08	1.67e-08	50470.2	2	2	2	2	2	2	2	2
URB2	Q14146	-1.28661	4.08843	-9.41532	+	-		-2.53814	-3.03116	-2.86495	-2.91284	-2.85896	-3.91329	-4.29467	-4.17551	0.00133684	0.000531882	170544	2	2	2	2	2	2	2	2
CNOT11	Q9UKZ1	-1.27796	2.89871	-5.69787	+	-		-1.11359	-1.5016	-1.09975	-1.27773	-1.20904	-2.27822	-2.20648	-3.0702	0.000549138	0.000240085	55215.4	4	4	4	4	4	4	4	4
PPAT	Q06203	-1.27258	4.64781	-11.7892	+	-		-0.311571	-0.445488	-0.428166	-0.470757	-0.514926	-1.91132	-1.45404	-1.75492	0.000270458	0.000128987	57399	9	9	9	9	9	9	9	9
SPATA18	Q8TC71	-1.27247	1.15914	-2.20814		mito-interacting		0.717676	0.546367	-0.3643	-0.369679	-0.939949	-1.35193	-0.406225	-2.30518	0.0251017	0.00823092	61109	4	4	4	4	4	4	4	4
CEBPB	P17676;P17676-2;P17676-3	-1.27121	1.56595	-2.90469	+	-		0.695531	-0.647283	-0.0874649	-1.04306	-0.24739	-2.08406	-1.25927	-1.26809	0.0039027	0.0014256	NaN	2	2	2	2	2	2	2	2
ADGRL2	O95490;O95490-2;O95490-5;O95490-6;O95490-7	-1.26983	1.43508	-2.67621	+	-		-0.139449	-1.86608	-1.68107	-1.07951	-2.06178	-2.6496	-2.86557	-2.39107	0.00169489	0.00065952	NaN	4	4	4	4	4	4	4	4
NDUFA11	Q86Y39	-1.2691	4.38354	-10.6071	+	+	CI subunits;Complex I;OXPHOS;OXPHOS subunits	0.292503	0.593362	0.694822	0.774677	0.507636	-0.813735	-0.665734	-0.610027	1.16e-08	1.07e-08	14852.1	6	6	6	6	6	6	6	6
ANGPTL2	Q9UKU9	-1.26442	3.35135	-6.93544	+	-		-0.452443	-0.122071	-0.399018	-0.625489	-0.400949	-1.3114	-2.00849	-1.67335	0.00699828	0.00248862	57104.4	6	6	6	6	6	6	6	6
MCM4	P33991	-1.26262	2.78306	-5.4102	+	-		0.0617243	-0.216979	-0.811763	-0.209464	0.202576	-1.38965	-1.51113	-1.47144	1.08e-05	6.92e-06	96557.9	27	27	27	27	27	27	27	27
FOXK2	Q01167;Q01167-2	-1.26117	1.13957	-2.17544		-		0.982828	0.291034	-0.818634	-0.731148	-1.17234	-2.12557	-1.06959	-1.45729	0.0134673	0.00465369	NaN	2	2	2	2	2	2	2	2
ARHGDIB	P52566	-1.25871	0.647003	-1.35097		-		0.631658	-1.44714	-0.389622	-2.87034	-1.63847	-1.50805	-3.72279	-1.97363	0.00522402	0.00188158	22988	2	2	2	2	2	2	2	2
MRM3	Q9HC36	-1.25813	0.686223	-1.41806		+	Mitochondrial central dogma;Mitochondrial ribosome assembly;mtRNA metabolism;mt-rRNA modifications;Translation	2.26178	-0.111994	2.06035	2.03195	-0.961638	-0.160287	-0.185828	-0.260017	0.00170047	0.000661427	47020	2	2	2	2	2	2	2	2
SYNPO	Q8N3V7;Q8N3V7-2;Q8N3V7-3	-1.25708	1.33805	-2.50982	+	-		-0.291324	-0.586626	-0.400365	-1.52914	-1.24527	-1.41612	-3.09771	-1.68903	0.00481367	0.00174125	NaN	2	2	2	2	2	2	2	2
CCBE1	Q6UXH8	-1.25459	0.405702	-0.920298		-		0.776886	-1.06352	-4.79825	-3.75392	-3.21098	-3.96782	-2.94338	-4.08244	0.00193644	0.000743387	44102.8	2	2	2	2	2	2	2	2
PDCD4	Q53EL6;Q53EL6-2	-1.25287	2.62361	-5.03057	+	-		0.185518	0.397159	0.440805	-0.206528	0.471684	-0.833674	-0.664045	-1.4877	9.91e-06	6.39e-06	NaN	10	10	10	10	10	10	10	10
ERG28	Q9UKR5	-1.24034	0.911036	-1.79539		-		0.660167	0.327331	0.685848	0.239313	0.374884	0.241847	0.0520027	-2.64235	0.00097899	0.000401743	15863.9	2	2	2	2	2	2	2	2
SIRT1	Q96EB6;Q96EB6-2	-1.23442	1.73493	-3.20812	+	-		-1.28495	-1.89589	-2.10315	-1.07377	-2.24257	-2.53271	-2.7524	-3.57833	0.00159266	0.000623509	NaN	2	2	2	2	2	2	2	2
VMA21	Q3ZAQ7	-1.23383	2.36485	-4.45269	+	-		2.18453	1.85846	1.81199	1.73731	1.86919	0.0960975	1.30835	0.570978	1.72e-05	1.07e-05	11354.1	2	2	2	2	2	2	2	2
SDR39U1	Q9NRG7	-1.23099	0.909503	-1.79284		+	0	2.48049	1.21153	0.808301	0.102917	-0.535832	-0.578302	-0.368575	-0.305648	0.00229086	0.000864443	31076.7	2	2	2	2	2	2	2	2
DPYSL3	Q14195-2	-1.22807	3.27899	-6.72471	+	-		1.50226	1.33886	1.96046	1.27006	1.20433	0.169149	0.225331	0.286908	8.25e-13	1.44e-12	73911.3	30	30	30	30	30	30	30	30
ERAP2	Q6P179;Q6P179-3	-1.22535	0.86129	-1.71257		-		-0.401725	0.338925	-1.85848	-2.62004	-1.56274	-2.11288	-2.5507	-2.67491	0.000216145	0.000105506	NaN	18	18	18	18	18	18	18	18
CAND2	O75155	-1.22363	1.59187	-2.95059	+	-		-0.764557	-0.132626	-1.51455	-0.69865	-1.32231	-1.92984	-2.78479	-1.61589	0.0132951	0.00459664	135256	6	6	6	6	6	6	6	6
TSPAN14	Q8NG11;Q8NG11-2	-1.22149	1.38684	-2.59319	+	-		0.576635	-0.371656	0.718044	-1.01045	-0.744615	-1.28346	-1.27199	-1.60825	0.000182387	9.07e-05	NaN	2	2	2	2	2	2	2	2
ARL6IP4	Q66PJ3;Q66PJ3-2;Q66PJ3-3;Q66PJ3-4;Q66PJ3-7	-1.22008	2.23602	-4.18094	+	-		-0.935875	-1.25441	-1.81874	-2.12487	-1.40141	-2.54314	-2.70258	-2.9357	0.00146691	0.000579091	NaN	4	4	4	4	4	4	4	4
SAMD1	Q6SPF0	-1.21876	0.994279	-1.93368		-		0.173185	-1.23982	-0.587942	-1.30961	-0.806652	-0.965184	-3.346	-1.60759	0.000942634	0.000388061	56051.8	2	2	2	2	2	2	2	2
NDUFB3	O43676	-1.21389	5.30851	-15.3049	+	+	CI subunits;Complex I;OXPHOS;OXPHOS subunits	0.444368	0.508683	0.566675	0.683376	0.447678	-0.541538	-0.777274	-0.732399	0.000295322	0.00013957	11402	4	4	4	4	4	4	4	4
SMC2	O95347	-1.21315	3.44593	-7.21889	+	-		0.297727	-0.0618897	-0.334308	-0.168157	0.159727	-1.36705	-1.30176	-1.03479	7.55e-07	5.65e-07	135656	27	27	27	27	27	27	27	27
NDUFB9	Q9Y6M9	-1.21031	4.17869	-9.76633	+	+	CI subunits;Complex I;OXPHOS;OXPHOS subunits	-0.444993	-0.140368	-0.0572373	0.0449689	-0.196416	-1.25303	-1.33479	-1.51953	0.000182786	9.09e-05	21830.9	7	7	7	7	7	7	7	7
ATG14	Q6ZNE5	-1.2011	2.71314	-5.24138	+	-		-0.206382	-0.205869	-0.00852644	-0.0491559	-0.345606	-1.00277	-1.9455	-1.14435	0.00304468	0.00112818	55309.3	2	2	2	2	2	2	2	2
NDUFS6	O75380	-1.19983	5.42241	-16.0036	+	+	CI subunits;Complex I;OXPHOS;OXPHOS subunits	-1.14538	-1.04049	-0.928143	-0.976532	-1.0905	-2.09274	-2.34166	-2.27373	0.000459091	0.000204841	13711.6	6	6	6	6	6	6	6	6
RPS28	P62857	-1.19765	2.80094	-5.45398	+	-		2.96443	2.74039	2.59183	3.19426	2.89073	2.14475	1.50961	1.38169	7.49e-09	7.1e-09	7841.02	4	4	4	4	4	4	4	4
GBP1	P32455	-1.19515	3.92443	-8.80607	+	-		0.123216	0.294003	0.717113	0.253793	0.342419	-0.924405	-0.803435	-0.819286	2.52e-07	1.99e-07	67930.7	18	18	18	18	18	18	18	18
PDGFRA	P16234	-1.18891	1.96897	-3.64731	+	-		0.736436	-0.257548	-0.415691	-0.712526	-0.103162	-1.36309	-1.26444	-1.39068	8.8e-06	5.72e-06	122670	25	25	25	25	25	25	25	25
PRDX6	P30041	-1.18607	1.27519	-2.40316		+	Detoxification;Lipid metabolism;Metabolism;Phospholipid metabolism;ROS and glutathione metabolism	2.78727	4.07982	3.86484	5.00668	3.38345	2.61397	2.60197	2.6991	3.09e-12	4.87e-12	25035	22	22	22	22	22	22	22	22
INTS14	Q96SY0;Q96SY0-3;Q96SY0-4	-1.18336	1.62233	-3.00479	+	-		-1.83352	-1.60613	-1.43998	-1.88679	-1.57014	-2.56646	-3.85389	-2.13166	0.0137631	0.00474741	NaN	3	3	3	3	3	3	3	3
XPR1	Q9UBH6	-1.18269	0.861815	-1.71345		-		0.384229	0.200358	0.407974	-0.835654	-1.63038	-0.786132	-2.64964	-0.996379	0.0262925	0.00859802	81535.2	2	2	2	2	2	2	2	2
RPS4Y1	P22090	-1.18262	0.588413	-1.2496		-		1.85294	-0.487983	-0.277964	1.23703	-1.4405	0.376523	-1.62063	-1.77365	1.06e-05	6.82e-06	29455.6	6	6	6	6	6	6	6	6
RPL29	P47914	-1.18247	1.084	-2.0828		-		0.98785	-0.488677	-0.240768	0.501375	-1.19807	-0.627716	-1.79876	-1.3839	0.000930663	0.000383787	17752.1	2	2	2	2	2	2	2	2
PIK3CD	O00329	-1.1816	1.62772	-3.01443	+	-		-0.795135	-0.399228	-0.690446	-1.39749	-0.852631	-2.81485	-1.94064	-1.27027	0.0214516	0.00714313	119479	3	3	3	3	3	3	3	3
MYPN	Q86TC9	-1.18088	1.47629	-2.74761	+	-		-0.738498	-0.290032	-1.89877	-0.178461	-1.01075	-2.21495	-1.66191	-2.13568	0.005397	0.00194027	145257	6	6	6	6	6	6	6	6
RGS12	O14924;O14924-2;O14924-3;O14924-4;O14924-5;O14924-6;O14924-7	-1.18002	2.29612	-4.30648	+	-		-0.738479	-1.66302	-1.5006	-1.89258	-1.60278	-2.54143	-2.8839	-2.55321	0.0226672	0.00750523	NaN	3	3	3	3	3	3	3	3
MYLK	Q15746;Q15746-6	-1.17965	1.3162	-2.47265	+	-		-0.768763	0.435851	0.365465	1.39932	0.849473	-0.755923	-0.76029	-0.653937	3.61e-14	8.78e-14	NaN	61	61	61	61	61	61	61	61
CYP1B1	Q16678	-1.17903	2.2738	-4.25962	+	-		-1.11843	-1.80451	-0.81691	-0.961816	-1.02457	-2.71267	-1.98129	-2.27889	0.000116198	6.11e-05	60845.9	12	12	12	12	12	12	12	12
NDUFV2	P19404	-1.17786	4.18891	-9.80683	+	+	CI subunits;Complex I;Fe-S-containing proteins;Metabolism;Metals and cofactors;OXPHOS;OXPHOS subunits	0.616752	0.767823	0.963918	1.00718	0.703811	-0.439722	-0.1856	-0.472555	1.15e-07	9.45e-08	27391.6	8	8	8	8	8	8	8	8
LLPH	Q9BRT6	-1.17576	1.1742	-2.23334		-		-1.48809	-2.70497	-2.26676	-1.61555	-1.8034	-3.05195	-4.22341	-2.17918	1.24e-12	2.09e-12	15225.2	4	4	4	4	4	4	4	4
POLR3C	Q9BUI4	-1.17521	3.11566	-6.26766	+	-		-0.531843	-0.857785	-1.02459	-1.04114	-0.843586	-2.42454	-1.8451	-1.83535	0.00124147	0.000497928	60611.6	4	4	4	4	4	4	4	4
LRRC28	Q86X40;Q86X40-3	-1.16371	1.50867	-2.80406	+	-		-1.39917	-1.62029	-1.33347	-1.74406	-2.06922	-2.2715	-2.29277	-3.82659	0.02939	0.00949522	NaN	2	2	2	2	2	2	2	2
RBX1	P62877	-1.16225	1.48181	-2.75721	+	-		-0.657766	-0.0949421	-1.10831	0.632009	0.0344494	-1.06374	-1.4233	-1.71644	1.04e-05	6.7e-06	12274	2	2	2	2	2	2	2	2
DKK3	Q9UBP4	-1.1619	1.57717	-2.92453	+	-		-0.545937	0.458884	-0.938963	0.592075	0.139611	-1.36393	-1.18088	-1.11749	0.00034862	0.0001612	38390.2	8	8	8	8	8	8	8	8
TSPYL5	Q86VY4	-1.1602	2.331	-4.38032	+	-		-1.1797	-0.704735	-0.370593	-0.955195	-0.469455	-1.87087	-1.49778	-2.31975	0.000252267	0.000121118	45143.4	4	4	4	4	4	4	4	4
SLC1A5	Q15758	-1.1577	2.56333	-4.89188	+	-		2.35706	2.11981	2.93916	3.05538	2.47136	1.39369	1.44197	1.45689	3.76e-14	9.08e-14	56598.3	7	7	7	7	7	7	7	7
TRPV2	Q9Y5S1	-1.15276	2.8357	-5.53981	+	-		-0.291293	-0.938388	-0.766147	-0.147832	-0.742629	-1.77539	-1.59686	-1.8178	1.38e-13	2.89e-13	85981.1	18	18	18	18	18	18	18	18
ENPP2	Q13822;Q13822-2;Q13822-3	-1.15049	1.18774	-2.25602		-		0.72521	-0.589276	-1.23291	-1.0241	-0.606901	-2.06836	-1.06507	-1.95482	0.000112361	5.94e-05	NaN	10	10	10	10	10	10	10	10
PAK1IP1	Q9NWT1	-1.15015	1.97702	-3.66287	+	-		-0.0451301	-0.301501	-0.0590645	-0.0531366	0.21072	-1.99888	-0.900248	-0.700185	0.000636537	0.000274351	43963.8	4	4	4	4	4	4	4	4
PBK	Q96KB5;Q96KB5-2	-1.14493	1.619	-2.99886	+	-		-0.221929	-0.759767	-1.87012	-0.781818	-0.597692	-2.24667	-1.74012	-1.9868	0.0247306	0.00811611	NaN	8	8	8	8	8	8	8	8
RBM15B	Q8NDT2	-1.13954	4.69811	-12.0275	+	-		0.475374	0.439485	0.378995	0.323139	0.315593	-0.592719	-0.979181	-0.687176	0.0274775	0.00893713	97205.5	6	6	6	6	6	6	6	6
RPS6	P62753	-1.13559	2.3537	-4.42878	+	-		1.69082	1.86608	1.84537	2.18754	2.2081	1.35772	0.785824	0.328426	2.05e-18	2.94e-17	28680.6	12	12	12	12	12	12	12	12
NAA40	Q86UY6;Q86UY6-3	-1.13389	0.79446	-1.60087		-		-0.0710939	0.197814	1.36601	-1.46927	-1.36638	-1.43357	-1.57033	-1.20353	0.0256216	0.00839425	NaN	2	2	2	2	2	2	2	2
SMCHD1	A6NHR9	-1.13184	4.13737	-9.60422	+	-		-0.675627	-0.701974	-0.649703	-0.819222	-0.834991	-2.14286	-1.81462	-1.64694	0.000160202	8.1e-05	226374	19	19	19	19	19	19	19	19
ASB3	Q9Y575;Q9Y575-2;Q9Y575-3	-1.12753	0.710698	-1.45967				-0.847095	-1.21125	0.152027	-1.35415	-1.29672	-0.200309	-3.14849	-2.7681	0.0162476	0.00554501	NaN	2	2	2	2	2	2	2	2
XPC	Q01831	-1.12659	3.03528	-6.05176	+	-		-1.1633	-1.07366	-0.810606	-0.732944	-1.34677	-1.95818	-2.44545	-2.05252	0.000569127	0.000247815	105953	12	12	12	12	12	12	12	12
PSMB8	P28062;P28062-2	-1.12389	2.97743	-5.89992	+	-		-0.437614	0.24361	0.387765	0.0488122	0.0355881	-1.17367	-1.04858	-0.982531	2.86e-07	2.24e-07	NaN	8	8	8	8	8	8	8	8
NUDT1	P36639;P36639-2;P36639-3;P36639-4	-1.12317	3.86922	-8.60891	+	-		0.266403	0.0378752	-0.00997793	-0.337827	0.0523203	-1.1099	-1.09604	-1.1583	1.46e-10	1.74e-10	NaN	5	5	5	5	5	5	5	5
MT-ND4	P03905	-1.12028	2.76963	-5.37748	+	+	CI subunits;Complex I;OXPHOS;OXPHOS subunits	-0.952412	-1.30262	-1.10455	-0.985219	-1.59436	-2.46118	-1.93895	-2.5242	1.08e-08	1e-08	51580.9	5	5	5	5	5	5	5	5
TTI1	O43156	-1.11783	1.36447	-2.5549	+	-		0.260631	-0.168901	-1.21376	-0.418755	-1.03697	-1.80466	-0.991781	-2.10369	0.0100961	0.00353814	122069	2	2	2	2	2	2	2	2
CIP2A	Q8TCG1	-1.11569	2.59695	-4.96891	+	-		0.179132	-0.200373	-0.6626	0.0196431	0.120766	-1.48255	-1.09431	-1.09626	0.000618492	0.000267741	102185	11	11	11	11	11	11	11	11
COLEC12	Q5KU26	-1.10422	1.3349	-2.50445	+	-		0.0281531	-0.686296	-0.961961	-1.42029	-0.84186	-2.38037	-1.03767	-2.22396	9.12e-05	4.96e-05	81515.2	12	12	12	12	12	12	12	12
DEK	P35659	-1.10351	4.64245	-11.7641	+	-		1.19603	1.12102	0.89561	1.04138	1.29946	0.0255666	-0.0488722	0.0448893	1.84e-06	1.3e-06	42674.3	10	10	10	10	10	10	10	10
OXNAD1	Q96HP4	-1.09835	1.26024	-2.37791		+	0	1.26607	-0.365903	-0.374671	-0.640136	-0.305051	-1.05494	-1.12138	-1.37054	0.000332641	0.000154933	34854.5	2	2	2	2	2	2	2	2
TMEM231	Q9H6L2	-1.09831	1.62263	-3.00534	+	-		-1.47625	-1.15605	-0.291026	-0.0961301	-1.21831	-1.9567	-1.93386	-1.94705	0.0132676	0.00458961	36058.8	2	2	2	2	2	2	2	2
CAMKK2	Q96RR4;Q96RR4-2;Q96RR4-3;Q96RR4-4;Q96RR4-5;Q96RR4-6;Q96RR4-7	-1.09713	2.37949	-4.48422	+	-		-0.382596	-1.13931	-0.688888	-1.36857	-1.05303	-1.90676	-2.23027	-1.9338	0.0020381	0.000778031	NaN	9	9	9	9	9	9	9	9
DUT	P33316	-1.09459	3.10716	-6.24454	+	+	Metabolism;Nucleotide metabolism;Nucleotide synthesis and processing	1.48668	1.02253	0.88972	1.13606	1.54245	0.0585581	0.0823553	0.221788	8.68e-10	9.17e-10	26563.2	8	8	8	8	8	8	8	8
DNMT1	P26358;P26358-2	-1.09377	1.98248	-3.67343	+	-		0.0256325	-0.659025	-1.23176	-0.61708	-0.13795	-1.72555	-1.54136	-1.58651	2.67e-05	1.61e-05	NaN	26	26	26	26	26	26	26	26
PRIM2	P49643	-1.08732	2.49295	-4.73315	+	-		-0.802236	-0.720533	-1.36856	-0.906239	-0.326672	-1.99457	-1.97509	-1.76682	0.0230964	0.00763033	58806	5	5	5	5	5	5	5	5
DHRS3	O75911	-1.08614	1.03145	-1.99542		-		-1.91957	-2.03246	-0.651814	-2.84119	-2.43374	-3.47073	-3.28439	-2.43056	0.00057022	0.000248235	33548.4	5	5	5	5	5	5	5	5
TENM2	Q9NT68;Q9NT68-2	-1.08555	1.75652	-3.24766	+	-		-2.19426	-2.07266	-2.15985	-1.56408	-1.85737	-3.84104	-2.82999	-2.49455	0.00120495	0.000484589	NaN	8	8	8	8	8	8	8	8
FADS2	O95864	-1.08374	1.72784	-3.19517	+	-		0.771339	-0.085866	-0.0553395	-0.819486	-0.160656	-1.05068	-1.20989	-1.20065	5.07e-05	2.9e-05	52259.4	9	9	9	9	9	9	9	9
UHRF2	Q96PU4	-1.07624	1.12506	-2.15122		-		0.0524403	-1.04111	-0.865335	-1.84948	-1.62216	-2.02922	-2.73688	-1.658	0.0030082	0.00111552	89985	2	2	2	2	2	2	2	2
INTS8	Q75QN2;Q75QN2-2	-1.07569	2.52535	-4.8058	+	-		-1.43289	-1.28976	-1.34101	-1.05039	-1.54115	-2.74201	-1.87859	-2.59959	0.0114346	0.00398477	NaN	3	3	3	3	3	3	3	3
DIPK2A	Q8NDZ4	-1.07413	3.74339	-8.17379	+	-		-0.649783	-1.13756	-0.722064	-0.63017	-0.62505	-1.86228	-1.83649	-1.7824	0.00536143	0.00192877	49481.9	5	5	5	5	5	5	5	5
TMEM167B	Q9NRX6	-1.07183	0.890853	-1.76181		-		-0.554854	-0.0228462	-0.507798	0.0691016	0.111209	-2.79231	-0.790892	-0.175402	0.00459725	0.00166577	8294.16	2	2	2	2	2	2	2	2
CDK14	O94921;O94921-2;O94921-3	-1.06962	1.37847	-2.57885	+	-		0.82468	0.850907	1.17395	0.909852	0.659289	0.671528	-1.20313	-0.0260488	0.0125396	0.00435495	NaN	2	2	2	2	2	2	2	2
DYNLL2	Q96FJ2	-1.06865	3.62525	-7.78257	+	-		1.50322	1.59577	1.6978	1.74301	1.42062	0.79984	0.49981	0.270658	0.000385158	0.000175596	10349.8	3	3	3	3	3	3	3	3
NDUFA6	P56556	-1.06663	4.648	-11.7901	+	+	CI subunits;Complex I;OXPHOS;OXPHOS subunits	0.016523	0.140153	0.25883	0.266942	-0.00236242	-0.861038	-1.06324	-0.867556	1.59e-06	1.14e-06	15136.5	6	6	6	6	6	6	6	6
VRK1	Q99986	-1.06444	3.25577	-6.65817	+	-		0.0927502	-0.350765	-0.169389	-0.0447404	0.348643	-1.09441	-1.14419	-1.02882	0.00166659	0.000649688	45476	6	6	6	6	6	6	6	6
TUBGCP6	Q96RT7;Q96RT7-2;Q96RT7-3	-1.0643	2.32719	-4.37221	+	-		-1.06485	-1.29874	-1.33579	-1.31681	-1.54349	-2.31919	-1.88212	-2.9274	0.00793447	0.00280707	NaN	5	5	5	5	5	5	5	5
FBN2	P35556	-1.06232	3.19117	-6.47582	+	-		-0.552054	-0.178059	-0.851915	-0.601994	-0.256938	-1.50218	-1.56345	-1.5859	3.88e-15	1.23e-14	314775	31	31	31	31	31	31	31	31
AP4B1	Q9Y6B7	-1.06196	3.40997	-7.11004	+	-		-1.80832	-1.95934	-1.55355	-1.9503	-1.86817	-3.15124	-2.61961	-2.89884	0.000765223	0.000322234	83259.5	6	6	6	6	6	6	6	6
PRPS2	P11908;P11908-2	-1.06064	3.07231	-6.1505	+	-		0.715088	0.204482	0.340026	0.165675	0.16357	-0.485994	-0.777841	-0.964786	9.24e-09	8.62e-09	NaN	5	5	5	5	5	5	5	5
SYNRG	Q9UMZ2;Q9UMZ2-3;Q9UMZ2-4;Q9UMZ2-5;Q9UMZ2-6;Q9UMZ2-7;Q9UMZ2-8;Q9UMZ2-9	-1.05808	1.53233	-2.8455	+	-		0.21042	-0.00105669	-0.0419184	-0.564902	-0.540215	-2.08537	-0.916789	-0.734682	0.0288037	0.00932922	NaN	2	2	2	2	2	2	2	2
CLEC2B	Q92478	-1.05716	0.625927	-1.31468		-		0.404092	-0.818539	-1.32894	-0.630981	-1.99735	-3.0017	-0.30282	-2.49001	0.000125033	6.52e-05	17306.9	3	3	3	3	3	3	3	3
MCM2	P49736	-1.05677	2.32524	-4.36807	+	-		0.0817496	-0.0239983	-0.748363	-0.111124	0.346323	-1.16215	-1.1359	-1.14551	7.75e-09	7.33e-09	101896	29	29	29	29	29	29	29	29
DIPK1A	Q5T7M9	-1.05554	1.58733	-2.94253	+	-		-2.89987	-1.96622	-2.93492	-3.52282	-2.4565	-4.06008	-3.70796	-3.66678	0.0183747	0.00620844	49024.1	2	2	2	2	2	2	2	2
LSM6	P62312	-1.05537	2.13985	-3.98439	+	-		1.14482	0.939013	1.32276	1.17777	0.975436	0.533342	-0.600096	0.236516	1.1e-06	8.1e-07	9127.57	4	4	4	4	4	4	4	4
RFC2	P35250	-1.05035	3.33498	-6.88732	+	-		0.152928	0.235312	-0.0944668	0.0758364	0.473296	-0.747489	-1.12104	-0.77678	0.000318603	0.000149294	39157.3	8	8	8	8	8	8	8	8
ACKR4	Q9NPB9	-1.04966	0.784914	-1.58486		-		-2.69995	-1.18395	0.282863	-1.11215	-0.90178	-2.04264	-1.79413	-2.68118	0.0280293	0.00910129	39913.5	2	2	2	2	2	2	2	2
TIA1	P31483	-1.04725	5.23354	-14.8609	+	-		-0.484654	-0.297123	-0.570027	-0.51786	-0.488511	-1.58688	-1.5406	-1.42918	7.7e-05	4.26e-05	42963.1	5	5	5	5	5	5	5	5
LUM	P51884	-1.04537	0.776138	-1.57012		-		-0.887001	-0.0608444	0.290488	2.07026	0.974271	-0.672979	-0.511173	-0.519667	1.8e-15	6.39e-15	38429	8	8	8	8	8	8	8	8
PCNA	P12004	-1.04275	2.81972	-5.50024	+	-		1.91076	1.46993	1.20155	1.46406	1.93673	0.554846	0.565195	0.54153	6.72e-14	1.53e-13	28768.8	12	12	12	12	12	12	12	12
CARNMT1	Q8N4J0	-1.03412	2.33599	-4.39095	+	-		-0.239822	-0.714957	-0.702094	-1.07888	-0.575946	-2.08894	-1.37962	-1.62082	5.06e-14	1.18e-13	47185.7	4	4	4	4	4	4	4	4
SNU13	P55769	-1.03004	2.42293	-4.57854	+	-		0.800195	0.798713	1.03836	0.903032	0.992619	0.23966	-0.70743	0.0973939	1.39e-11	1.93e-11	14173.5	7	7	7	7	7	7	7	7
PTMA	P06454;P06454-2	-1.02909	0.976994	-1.90497		-		3.09698	2.74068	2.29201	2.05522	2.35408	2.7536	0.55089	1.13163	3.51e-09	3.44e-09	NaN	2	2	2	2	2	2	2	2
SLC16A7	O60669	-1.02888	1.9941	-3.69597	+	-		0.535982	0.464158	0.645423	1.45649	0.279524	-0.192526	-0.404069	-0.461101	0.00034735	0.000160738	52200.2	2	2	2	2	2	2	2	2
GUF1	Q8N442	-1.02644	1.58106	-2.93142	+	+	Mitochondrial central dogma;Translation	2.8542	2.82457	2.69564	3.02153	3.08847	1.38192	1.43591	2.7935	0.0118224	0.00411325	74327.8	2	2	2	2	2	2	2	2
PRXL2C	Q7RTV5	-1.01863	2.2187	-4.14517	+	-		-0.139753	-0.219605	-1.05134	-0.834106	-0.515183	-1.42059	-1.77773	-1.51358	0.00362869	0.00132903	24856.5	5	5	5	5	5	5	5	5
IFI16	Q16666;Q16666-2;Q16666-3	-1.01726	3.13757	-6.32752	+	-		-0.196167	-0.49687	0.108847	-0.255733	-0.496638	-1.15107	-1.27368	-1.42896	3.7e-09	3.61e-09	NaN	27	27	27	27	27	27	27	27
TMEM201	Q5SNT2;Q5SNT2-2	-1.01398	1.48017	-2.75436	+	-		-1.04076	-0.866554	-1.1915	-0.777353	-0.948001	-2.94477	-1.38905	-1.60262	4.61e-05	2.66e-05	NaN	3	3	3	3	3	3	3	3
TOE1	Q96GM8	-1.01223	3.2029	-6.50865	+	-		-0.400369	-0.88795	-0.964288	-0.628839	-0.465917	-1.76051	-1.56282	-1.72177	0.000691909	0.000294637	56547.8	4	4	4	4	4	4	4	4
GPHN	Q9NQX3;Q9NQX3-2	-1.01218	1.48116	-2.75607	+	-		-1.38362	-1.00757	-0.846756	-1.27012	-0.956572	-1.64843	-3.04131	-1.62558	0.00208737	0.000794641	NaN	4	4	4	4	4	4	4	4
LIG1	P18858;P18858-2;P18858-3	-1.01205	1.20274	-2.28117		-		-1.4647	-1.42245	-1.36896	-1.66405	-0.634605	-1.42729	-3.21205	-2.32966	0.0241965	0.0079611	NaN	4	4	4	4	4	4	4	4
XYLT1	Q86Y38	-1.0106	0.69683	-1.43612		-		-1.60878	0.198819	-2.46156	-2.60864	-0.919074	-2.1506	-2.7338	-2.58695	0.0184045	0.00621744	107569	2	2	2	2	2	2	2	2
TOP2A	P11388;P11388-2;P11388-3;P11388-4	-1.00903	1.54541	-2.86849	+	-		-1.16848	-1.10287	-2.29969	-0.962686	-0.856076	-2.15428	-2.32442	-2.38226	0.00159096	0.000623221	NaN	14	14	14	14	14	14	14	14
MLLT1	Q03111	-1.00598	2.68461	-5.17357	+	-		-1.73044	-1.19117	-1.51696	-1.57536	-1.28298	-2.75053	-2.08818	-2.55739	0.0103178	0.00361122	62056.1	3	3	3	3	3	3	3	3
ATG2A	Q2TAZ0;Q2TAZ0-3	-1.00406	2.92262	-5.75868	+	-		-0.243475	-0.728948	-0.878633	-0.581118	-0.574224	-1.88761	-1.45732	-1.47108	0.00295668	0.00109726	NaN	4	4	4	4	4	4	4	4
KIF20A	O95235;O95235-2	-1.00086	0.597057	-1.26465		-		-1.07402	-1.14071	-1.85974	-1.15561	-0.909412	-0.796242	-1.63526	-4.25477	0.00733733	0.00260392	NaN	3	3	3	3	3	3	3	3
LAMA4	Q16363;Q16363-2	-1.00037	2.18285	-4.07162	+	-		-0.612811	-0.192475	-0.66043	-1.00917	-0.0650837	-1.38112	-1.38003	-1.76396	0.000535671	0.000234515	NaN	16	16	16	16	16	16	16	16
PTPN2	P17706;P17706-2	-1.00034	1.48297	-2.75922	+	-		-0.109057	-0.365648	-0.596136	-1.55987	-1.0624	-2.01438	-1.47909	-1.72341	0.000114457	6.03e-05	NaN	4	4	4	4	4	4	4	4
SMAD1	Q15797	-0.998782	3.29333	-6.76605	+	-		-0.204942	-0.493463	-0.199531	-0.595918	-0.358664	-1.11437	-1.38502	-1.60846	0.0300995	0.00969366	52260	4	4	4	4	4	4	4	4
UBE2L6	O14933	-0.997504	3.51892	-7.44411	+	-		-0.0337976	0.298587	0.380426	0.0886576	0.0580967	-1.07165	-0.716726	-0.72895	0.00206512	0.00078741	17768.7	3	3	3	3	3	3	3	3
NOL7	Q9UMY1	-0.997105	2.75494	-5.34185	+	-		-1.02778	-1.5756	-1.59086	-1.8216	-1.50506	-2.60986	-2.57731	-2.31669	0.000691368	0.000294537	29426.4	4	4	4	4	4	4	4	4
GABARAPL1	Q9H0R8;Q9H0R8-2	-0.997014	1.01197	-1.96306		-		1.93165	1.77069	1.96807	1.85652	1.78702	1.988	-0.39632	1.00565	7.74e-13	1.36e-12	NaN	3	3	3	3	3	3	3	3
COL7A1	Q02388;Q02388-2	-0.996548	1.32914	-2.49465	+	-		-2.59554	-1.29026	-1.8862	-0.885218	-1.81281	-2.74942	-2.89468	-2.42757	9.14e-05	4.97e-05	NaN	7	7	7	7	7	7	7	7
ACTBL2	Q562R1	-0.996494	1.67925	-3.10698	+	-		2.16111	1.53598	2.38174	1.12259	1.62912	0.77072	1.03019	0.507932	1.21e-07	9.91e-08	42003.2	7	7	7	7	7	7	7	7
ERCC4	Q92889	-0.995567	1.62792	-3.01479	+	-		-1.13754	-1.25104	-1.01093	-1.20908	-1.09696	-1.60551	-3.02193	-1.78259	0.000104471	5.58e-05	104486	3	3	3	3	3	3	3	3
S100A11	P31949	-0.995283	1.85822	-3.43648	+	-		2.90572	2.57142	3.23536	2.71644	2.65268	1.59626	2.47545	1.39141	8.4e-05	4.61e-05	11740.4	3	3	3	3	3	3	3	3
CDK1	P06493	-0.9941	1.82617	-3.3765	+	-		-0.123442	-0.186988	-0.956076	0.288778	0.126081	-0.99628	-1.16411	-1.33289	3.34e-13	6.38e-13	34095.4	11	11	11	11	11	11	11	11
LDAH	Q9H6V9;Q9H6V9-2	-0.992899	3.2812	-6.73108	+	-		-0.677869	-0.236479	-0.453574	-0.385592	-0.563723	-1.18482	-1.49087	-1.69335	0.000163457	8.24e-05	NaN	4	4	4	4	4	4	4	4
PLEKHF2	Q9H8W4	-0.992696	2.81583	-5.49063	+	-		0.176131	0.0702457	0.269024	0.784347	0.308597	-0.741557	-0.464195	-0.807327	0.00962777	0.00338074	27797.8	2	2	2	2	2	2	2	2
NCAPG	Q9BPX3	-0.988442	2.8575	-5.59412	+	-		0.235063	0.0109997	-0.420283	-0.173422	0.126038	-1.26646	-0.939933	-0.891893	5.38e-07	4.1e-07	114334	17	17	17	17	17	17	17	17
SMAD3	P84022;P84022-2;P84022-3	-0.988102	1.22078	-2.31146		-		1.26652	0.391358	-0.367006	-0.458482	-0.0209743	-1.05723	-0.757921	-0.662303	0.0102793	0.0035997	NaN	2	2	2	2	2	2	2	2
PPFIBP1	Q86W92	-0.985155	2.79871	-5.4485	+	-		0.256918	-0.0113039	0.0115064	-0.502846	0.151954	-0.96251	-0.913315	-1.13591	0.000928123	0.000383066	114024	2	2	2	2	2	2	2	2
UBA7	P41226	-0.98437	2.77575	-5.39239	+	-		-0.49827	-0.211366	0.205717	-0.562339	-0.291022	-1.31519	-1.25664	-1.19565	6.29e-06	4.19e-06	111694	19	19	19	19	19	19	19	19
PSPH	P78330	-0.982497	1.17153	-2.22887		-		-0.126395	0.267213	1.39739	1.21657	-0.149148	-0.48426	-0.431507	-0.468344	9.84e-14	2.17e-13	25007.7	7	7	7	7	7	7	7	7
TCOF1	Q13428-3;Q13428-8	-0.97919	3.7481	-8.18975	+	-		-1.00549	-1.01628	-0.981419	-1.40363	-0.888356	-1.99974	-2.058	-2.05695	0.000729819	0.000308906	NaN	17	17	17	17	17	17	17	17
CHD9;CHD9;CHD9;CHD8;CHD8;CHD7	Q3L8U1;Q3L8U1-2;Q3L8U1-3;Q9HCK8;Q9HCK8-2;Q9P2D1	-0.975997	3.13135	-6.31048	+	-		0.468925	0.702075	0.446531	1.08086	0.768634	-0.318283	-0.263602	-0.265891	0.0114758	0.0039977	NaN	3	3	3	3	3	3	3	3
RRP1	P56182	-0.975831	3.50913	-7.41357	+	-		-0.446445	-0.510258	-0.360335	-0.226901	-0.403228	-1.13491	-1.29334	-1.66755	0.0158916	0.00543119	52839.2	7	7	7	7	7	7	7	7
NUMA1	Q14980	-0.974145	5.27536	-15.107	+	-		-0.346824	-0.158023	-0.355258	-0.359908	-0.167862	-1.27462	-1.20823	-1.27231	3.58e-10	4.03e-10	238260	71	71	71	71	71	71	71	71
NXN	Q6DKJ4	-0.973634	3.67755	-7.95377	+	-		0.985719	0.871272	0.51197	0.688072	0.982463	-0.147805	-0.179868	-0.169532	6.82e-09	6.49e-09	48392.1	19	19	19	19	19	19	19	19
FBLN2	P98095;P98095-2	-0.971614	1.22876	-2.32488		-		-3.13357	-1.87127	-2.17726	-1.52561	-2.18084	-2.58679	-3.26118	-3.60001	0.0215508	0.00717124	NaN	6	6	6	6	6	6	6	6
PDE5A	O76074;O76074-2	-0.966658	1.53693	-2.85359	+	-		-0.850424	-0.930364	-1.22103	-1.33922	-1.97417	-2.79222	-1.84327	-2.05361	0.00251821	0.000943047	NaN	4	4	4	4	4	4	4	4
PFDN6	O15212	-0.964262	1.46544	-2.72876	+	-		-0.737715	0.143256	0.698812	-0.203367	0.0870083	-0.569358	-1.34702	-0.983611	3.2e-05	1.9e-05	14582.7	3	3	3	3	3	3	3	3
SERPINB7	O75635;O75635-2	-0.963555	0.894608	-1.76806		-		0.0628525	0.015358	-1.46813	-1.54377	-0.975207	-1.29727	-1.42065	-2.51808	0.00437678	0.00159126	NaN	2	2	2	2	2	2	2	2
TFB2M	Q9H5Q4	-0.963508	1.3528	-2.53497	+	+	Mitochondrial central dogma;mtDNA maintenance;mtDNA replication;mtRNA metabolism;Transcription	-0.654219	-0.731792	-0.0815912	0.796838	-0.519307	-1.33691	-1.18944	-1.07822	0.0028104	0.00104558	45348.9	4	4	4	4	4	4	4	4
BCAS2	O75934	-0.96286	1.91478	-3.54345	+	-		-0.488746	-1.30651	-0.552448	-0.913006	-0.75791	-1.95279	-1.25547	-2.0915	0.0289676	0.00937758	26131.4	6	6	6	6	6	6	6	6
MRPL53	Q96EL3	-0.960557	1.91097	-3.5362	+	+	LSU;Mitochondrial central dogma;Mitochondrial ribosome;Translation	-0.154719	-0.115426	-0.812951	-0.225397	-0.322992	-0.705384	-1.54596	-1.60921	0.00158908	0.000622739	12106.8	3	3	3	3	3	3	3	3
RPL36A;RPL36AL	P83881;Q969Q0	-0.958918	2.21043	-4.12813	+	-		2.58081	2.05367	1.87084	2.10051	2.19206	1.52379	0.74427	1.33392	1.35e-08	1.23e-08	NaN	4	4	4	4	4	4	4	4
ASMTL	O95671	-0.958712	2.09567	-3.89579	+	-		0.23596	0.540702	0.158438	0.621	-0.351002	-0.961507	-0.578442	-0.61313	7.64e-06	5.02e-06	68856.7	16	16	16	16	16	16	16	16
ANP32B	Q92688;Q92688-2	-0.958273	4.15463	-9.67166	+	-		1.80361	1.58844	1.62046	1.38032	1.44419	0.634686	0.585687	0.60701	9.62e-10	1.01e-09	NaN	4	4	4	4	4	4	4	4
ANKRD28	O15084	-0.958122	3.77347	-8.27607	+	-		-1.94149	-1.5033	-1.97931	-1.78788	-1.72779	-2.73213	-2.80619	-2.69991	0.0186668	0.00629613	112966	12	12	12	12	12	12	12	12
THYN1	Q9P016	-0.955424	3.48271	-7.33166	+	-		-0.933664	-0.787874	-0.502867	-0.487864	-0.672455	-1.57833	-1.51382	-1.80496	9.43e-05	5.11e-05	25697.3	8	8	8	8	8	8	8	8
NDC80	O14777	-0.952673	0.935521	-1.83609		-		-2.07156	-1.85909	-3.05455	-2.37585	-2.11432	-2.79582	-2.50772	-4.43971	0.0199803	0.00670252	73912.7	4	4	4	4	4	4	4	4
METTL1	Q9UBP6	-0.952054	4.27489	-10.1534	+	-		-0.65827	-0.837778	-0.852024	-0.555381	-0.54523	-1.71775	-1.57155	-1.63607	0.00144521	0.000571106	31471	6	6	6	6	6	6	6	6
GSDMD	P57764	-0.95191	1.99945	-3.70636	+	-		-0.915526	-0.0764103	0.00378836	-0.477926	-0.63494	-1.06219	-1.57832	-1.47583	5.32e-05	3.03e-05	52801	7	7	7	7	7	7	7	7
SCAF8	Q9UPN6;Q9UPN6-2	-0.951863	2.80168	-5.45579	+	-		0.263693	-0.0680905	0.0520805	-0.329606	0.103751	-1.19587	-0.659425	-0.9872	5.14e-13	9.4e-13	NaN	4	4	4	4	4	4	4	4
TPM4	P67936	-0.950764	2.90843	-5.72253	+	-		2.39397	2.42178	2.61159	2.71489	2.57532	1.97111	1.29493	1.5122	1.06e-13	2.3e-13	28521.8	20	20	20	20	20	20	20	20
FAM180A	Q6UWF9	-0.949629	1.35492	-2.53858	+	-		0.527935	0.331754	0.640994	-0.57781	0.208349	-0.0746769	-1.15271	-0.942763	0.000740032	0.00031258	19732.9	3	3	3	3	3	3	3	3
DYNLRB1	Q9NP97	-0.947799	2.15673	-4.01851	+	-		2.44289	2.54722	2.56877	2.28972	2.36017	1.27535	2.10181	1.1047	1.94e-07	1.55e-07	10921.6	5	5	5	5	5	5	5	5
SCAP	Q12770	-0.947775	1.06908	-2.05798		-		-0.889843	-0.770215	-0.772356	-0.637441	-1.0864	-1.21803	-1.11066	-3.00839	0.0277768	0.00902688	139729	5	5	5	5	5	5	5	5
HELZ2	Q9BYK8	-0.947238	1.57876	-2.92734	+	-		-0.174228	-0.615725	-1.02454	-1.57513	-0.625293	-1.69874	-1.59334	-1.95859	0.0207335	0.0069243	294651	4	4	4	4	4	4	4	4
PCCA	P05165;P05165-2;P05165-3	-0.944626	0.811728	-1.6298		+	Biotin utilizing proteins;Carbohydrate metabolism;Fatty acid oxidation;Lipid metabolism;Metabolism;Propanoate metabolism;Vitamin metabolism	-0.00619445	0.48272	-0.206758	0.220238	-1.4619	-0.679443	-2.14011	-0.597459	0.001546	0.000607584	NaN	5	5	5	5	5	5	5	5
FKBP11	Q9NYL4;Q9NYL4-2	-0.944521	2.00993	-3.72677	+	-		1.34219	1.29263	1.96206	2.2694	1.50494	0.703639	0.743683	0.741848	4.08e-09	3.95e-09	NaN	6	6	6	6	6	6	6	6
DCN	P07585	-0.944229	2.21845	-4.14465	+	-		-0.316273	-0.0137386	0.630224	0.323204	0.0137165	-0.897989	-0.6132	-0.939219	0.00141475	0.000560103	39746.8	5	5	5	5	5	5	5	5
OSBPL6	Q9BZF3;Q9BZF3-3;Q9BZF3-4;Q9BZF3-5	-0.941947	2.82729	-5.51897	+	-		-1.66944	-1.39272	-1.24595	-1.14508	-1.49661	-2.48201	-2.00814	-2.50557	0.00461941	0.00167348	NaN	11	11	11	11	11	11	11	11
RAB27B	O00194	-0.94161	1.53234	-2.84552	+	-		0.384155	-0.024169	-0.47907	0.216444	-0.290776	-0.928195	-0.403753	-1.60893	1.62e-05	1.02e-05	24607.8	4	4	4	4	4	4	4	4
SMARCE1	Q969G3;Q969G3-2;Q969G3-3;Q969G3-4;Q969G3-5;Q969G3-6	-0.939981	5.05371	-13.8456	+	-		-0.800574	-0.957925	-1.06079	-0.978471	-0.859186	-1.80545	-1.94521	-1.86345	6.77e-09	6.44e-09	NaN	7	7	7	7	7	7	7	7
TRMT5	Q32P41	-0.935961	2.56973	-4.90648	+	+	Mitochondrial central dogma;mtRNA metabolism;mt-tRNA modifications	-0.116933	-0.62739	-0.340923	-0.573135	-0.43771	-1.67019	-1.41637	-0.978974	0.00846994	0.0029883	58246.2	6	6	6	6	6	6	6	6
ANXA3	P12429	-0.935927	1.23789	-2.34025		-		-2.12206	-0.980271	-1.37412	-0.306593	-1.00979	-1.94492	-2.24414	-2.09442	0.000235215	0.000113951	36375.3	8	8	8	8	8	8	8	8
SNX25	Q9H3E2	-0.9348	0.350541	-0.815152		-		-2.27461	1.18061	-2.57545	-3.58709	-3.34849	-3.05326	-3.1206	-2.99355	0.0206615	0.00690265	97945.2	2	2	2	2	2	2	2	2
AHCTF1	Q8WYP5;Q8WYP5-2;Q8WYP5-3	-0.931794	4.40138	-10.6833	+	-		-1.17188	-1.17798	-1.40132	-1.4149	-1.20738	-2.12201	-2.33454	-2.1629	0.00433705	0.0015777	NaN	17	17	17	17	17	17	17	17
NUCKS1	Q9H1E3	-0.931198	2.21888	-4.14552	+	-		0.731567	0.78033	1.21457	1.04886	0.816884	-0.389802	-0.128695	0.480225	1.26e-05	8.03e-06	27296.4	5	5	5	5	5	5	5	5
RFC4	P35249;P35249-2	-0.93104	3.53339	-7.48943	+	-		0.348873	0.11027	-0.109668	0.00168065	0.346318	-0.849499	-0.774286	-0.750851	3.38e-08	2.95e-08	NaN	9	9	9	9	9	9	9	9
SLC20A1	Q8WUM9	-0.929923	0.593692	-1.2588		-		2.55136	1.17996	3.3377	3.52306	0.802409	1.34222	1.41769	1.28702	0.0141851	0.00488167	73699.7	2	2	2	2	2	2	2	2
RRM2	P31350;P31350-2	-0.929693	1.34099	-2.51483	+	-		-0.500935	-1.16758	-1.53185	-0.418678	-0.319219	-1.23819	-1.78786	-2.12599	0.00216462	0.000821458	NaN	7	7	7	7	7	7	7	7
MPG	P29372;P29372-2;P29372-4;P29372-5	-0.929026	4.01735	-9.14683	+	-		0.108688	0.265119	-0.0905024	0.0514977	0.327244	-0.843547	-0.786951	-0.759352	4.19e-05	2.43e-05	NaN	9	9	9	9	9	9	9	9
SNX18	Q96RF0-2	-0.92769	2.52676	-4.80899	+	-		0.254512	-0.03018	0.494443	-0.33785	0.228615	-0.714213	-0.80792	-0.895214	2.41e-11	3.22e-11	69006.5	15	15	15	15	15	15	15	15
MTARC2	Q969Z3;Q969Z3-2	-0.927271	1.36939	-2.56331	+	+	Amidoxime reducing complex;Detoxification;Metabolism;Metals and cofactors;Molybdenum cofactor synthesis and proteins;Xenobiotic metabolism	-2.09091	-1.01581	-0.804863	-1.49309	-0.661609	-1.86736	-2.24895	-2.30527	0.00141117	0.000559143	NaN	3	3	3	3	3	3	3	3
RPS19BP1	Q86WX3	-0.926565	2.3768	-4.47841	+	-		0.011438	-0.223006	-0.135409	-0.0172937	-0.185803	-1.57612	-0.801464	-0.732151	0.00103671	0.000423809	15433.8	2	2	2	2	2	2	2	2
STAMBPL1	Q96FJ0	-0.923817	2.26364	-4.23838	+	-		-0.496372	-0.847894	-0.957062	-1.26319	-1.34232	-2.08778	-1.71112	-1.91665	0.00124546	0.000499323	49783.1	4	4	4	4	4	4	4	4
DPY19L4	Q7Z388	-0.922696	0.70135	-1.4438		-		0.205108	-0.014637	-0.132802	0.219954	-1.92793	-0.737853	-2.18714	-0.833275	0.0185263	0.00625639	83755.6	2	2	2	2	2	2	2	2
ATF6	P18850	-0.922203	1.25728	-2.37292		-		-0.000562048	-1.21135	-1.0591	-1.09447	-1.77027	-2.1136	-1.94823	-1.78623	0.0205684	0.00687987	74584.6	3	3	3	3	3	3	3	3
CTU2	Q2VPK5;Q2VPK5-5	-0.920503	2.76327	-5.36203	+	-		0.579836	0.206583	0.40537	0.167472	0.181605	-0.978415	-0.453091	-0.405482	0.000930161	0.000383661	NaN	5	5	5	5	5	5	5	5
RBMXL1	Q96E39	-0.92033	2.77139	-5.38177	+	-		-0.724464	-1.07969	-0.941599	-1.00658	-1.23446	-1.66048	-1.83522	-2.25736	0.00538264	0.00193583	42141.6	3	3	3	3	3	3	3	3
ERH	P84090	-0.919787	1.88363	-3.48435	+	-		0.798858	0.465327	0.941602	0.534231	0.509429	-0.511622	0.361766	-0.659837	1.96e-09	1.97e-09	12258.9	3	3	3	3	3	3	3	3
PNPLA8	Q9NP80;Q9NP80-2;Q9NP80-3	-0.915974	2.72704	-5.27466	+	+	Cardiolipin synthesis;Lipid metabolism;Metabolism;Phospholipid metabolism	-0.367976	-0.84973	-0.387022	-0.391046	-0.945899	-1.49506	-1.42249	-1.59537	0.0308228	0.0099002	NaN	6	6	6	6	6	6	6	6
USP25	Q9UHP3;Q9UHP3-1;Q9UHP3-3	-0.915338	3.99695	-9.07105	+	-		-0.0796369	-0.399837	-0.261432	-0.413541	-0.332511	-1.0771	-1.19982	-1.36126	0.00777629	0.00275262	NaN	8	8	8	8	8	8	8	8
MAST2	Q6P0Q8;Q6P0Q8-2	-0.912738	0.482665	-1.06199		-		-3.4263	-0.613511	-4.38335	-2.51181	-3.56994	-3.75479	-3.84621	-3.84016	0.00458347	0.00166171	NaN	3	3	3	3	3	3	3	3
TK1	P04183	-0.911284	0.933174	-1.83219		-		-0.631536	-0.355319	-1.96683	-0.196688	0.156715	-1.24652	-1.72705	-1.55648	0.00445529	0.00161828	25468.7	6	6	6	6	6	6	6	6
PCMTD1	Q96MG8	-0.911007	2.87752	-5.64435	+	-		0.293119	0.340491	0.733503	0.379581	0.348248	-0.245114	-0.808012	-0.422931	0.0251752	0.00825361	40675.2	3	3	3	3	3	3	3	3
CALD1	Q05682-5	-0.910879	1.189	-2.25813		-		1.6157	2.9355	3.25956	2.43014	2.82072	1.36868	1.67918	2.05648	0.000421504	0.000190223	61212.7	2	2	2	2	2	2	2	2
C1S	P09871	-0.909256	1.16077	-2.21087		-		-1.25643	-1.86504	-0.638829	-2.13537	-2.05741	-2.94249	-2.25199	-2.30514	0.0223081	0.00739901	76684.4	4	4	4	4	4	4	4	4
NMT2	O60551	-0.909148	3.77369	-8.27682	+	-		-0.320918	-0.326231	-0.51613	-0.195196	-0.54965	-1.44425	-1.29332	-1.13476	9.27e-05	5.03e-05	56980.2	8	8	8	8	8	8	8	8
S100A10	P60903	-0.908052	1.84572	-3.41304	+	-		-0.142281	-0.0326433	0.733543	0.103881	-0.130153	-0.939872	-0.388059	-1.07682	3.81e-05	2.23e-05	11203.1	5	5	5	5	5	5	5	5
IRF2BPL	Q9H1B7	-0.906833	5.73232	-18.0638	+	-		0.247272	0.277387	0.41435	0.297786	0.221341	-0.62712	-0.554795	-0.663703	0.0232732	0.00768087	82658.8	6	6	6	6	6	6	6	6
TCEA1	P23193	-0.906517	3.5207	-7.44967	+	-		-0.30136	-0.386104	0.0400699	0.0153773	-0.216187	-1.07611	-1.18106	-0.9713	2.6e-05	1.57e-05	33969.6	15	15	15	15	15	15	15	15
ROBO1	Q9Y6N7;Q9Y6N7-2;Q9Y6N7-3;Q9Y6N7-4;Q9Y6N7-5	-0.905434	2.25331	-4.21683	+	-		-2.32941	-1.61674	-1.87236	-1.57452	-2.27737	-2.91364	-2.76714	-2.83777	0.00362487	0.00132788	NaN	6	6	6	6	6	6	6	6
MTHFD2	P13995	-0.900412	1.10517	-2.11806		+	Folate and 1-C metabolism;Metabolism;Vitamin metabolism	0.326931	0.393548	1.63966	1.74929	0.479361	0.0305973	0.0564678	-0.0350305	5.46e-10	5.93e-10	37895.1	6	6	6	6	6	6	6	6
ANAPC4	Q9UJX5;Q9UJX5-2;Q9UJX5-3	-0.899338	2.092	-3.88847	+	-		-1.81205	-2.03491	-1.88886	-1.45594	-2.19502	-2.83862	-2.36605	-3.12541	0.0187857	0.00633291	NaN	4	4	4	4	4	4	4	4
ANXA13	P27216;P27216-2	-0.896902	1.86882	-3.45643	+	-		1.70655	1.3821	1.62012	2.19809	1.07624	0.879036	0.705095	0.515024	0.000957404	0.000393638	NaN	2	2	2	2	2	2	2	2
AIFM2	Q9BRQ8;Q9BRQ8-2	-0.893808	2.90208	-5.70639	+	+	Apoptosis;Detoxification;Metabolism;Mitochondrial dynamics and surveillance;ROS and glutathione metabolism	-0.389295	-0.86988	-0.522255	-0.956925	-0.932559	-1.66576	-1.64532	-1.57289	1.81e-05	1.13e-05	NaN	7	7	7	7	7	7	7	7
NMI	Q13287	-0.891994	2.61763	-5.01669	+	-		-1.05675	-0.736524	-0.553302	-1.00063	-1.17384	-2.04199	-1.60802	-1.73859	0.0027393	0.0010209	35056.8	10	10	10	10	10	10	10	10
SNRPF	P62306	-0.890955	3.61056	-7.73506	+	-		-0.248992	-0.212376	-0.263599	-0.202906	-0.116617	-0.924468	-1.39962	-0.975468	2.8e-09	2.77e-09	9725.19	7	7	7	7	7	7	7	7
NDUFS1	P28331;P28331-2	-0.887931	3.54969	-7.54077	+	+	CI subunits;Complex I;Fe-S-containing proteins;Metabolism;Metals and cofactors;OXPHOS;OXPHOS subunits	0.258194	0.60463	0.54865	0.800399	0.523335	-0.357687	-0.377525	-0.287455	1.1e-11	1.55e-11	NaN	31	31	31	31	31	31	31	31
MSH2	P43246	-0.887909	3.07055	-6.14578	+	-		0.116	0.0519085	-0.126422	0.0649627	0.476762	-0.821083	-0.613186	-0.879531	0.000165496	8.33e-05	104743	18	18	18	18	18	18	18	18
TRIM5	Q9C035	-0.887794	2.82223	-5.50643	+	-		-0.193177	-0.442218	-0.780657	-0.157004	-0.47912	-1.44038	-1.16428	-1.29003	0.0188427	0.00634993	56338.3	8	8	8	8	8	8	8	8
MCMBP	Q9BTE3-2	-0.88757	2.93723	-5.79609	+	-		-0.379125	-0.888416	-0.92474	-0.947991	-0.579395	-1.68685	-1.55996	-1.64771	0.000383239	0.000174916	72748.8	15	15	15	15	15	15	15	15
KIAA1522	Q9P206-2	-0.88308	1.38787	-2.59496	+	-		-1.02271	-0.831725	-1.82315	-1.48767	-1.85818	-2.33089	-2.73429	-1.79811	0.0298206	0.00961825	113062	2	2	2	2	2	2	2	2
FAH	P16930	-0.883078	4.31582	-10.3222	+	-		0.787201	0.719159	0.70864	0.738441	0.425015	-0.199912	-0.205183	-0.217066	1.86e-07	1.49e-07	46374.3	11	11	11	11	11	11	11	11
ERAP1	Q9NZ08;Q9NZ08-2	-0.881552	2.01184	-3.73048	+	-		-0.398863	-0.213275	0.449458	0.406348	0.353242	-0.782949	-0.786084	-0.717476	3.92e-15	1.24e-14	NaN	30	30	30	30	30	30	30	30
RUNX1	Q01196;Q01196-10;Q01196-2;Q01196-8;Q01196-9	-0.880498	0.429445	-0.96457		-		2.26294	-0.768694	-0.978675	-1.63	-0.450536	-0.750548	-1.55718	-1.27275	0.0213226	0.00710509	NaN	2	2	2	2	2	2	2	2
SLC25A25	Q6KCM7;Q6KCM7-2;Q6KCM7-3;Q6KCM7-4;Q6KCM7-5	-0.880412	0.731344	-1.49463		+	Calcium homeostasis;EF hand proteins;Metabolism;Nucleotide import;Nucleotide metabolism;Signaling;SLC25A family;Small molecule transport	-1.08055	-0.137684	-2.08197	-1.68254	-0.437012	-1.09985	-2.63552	-2.15772	0.0308834	0.00991634	NaN	2	2	2	2	2	2	2	2
CHPT1	Q8WUD6	-0.879203	1.5502	-2.87692	+	+	Lipid metabolism;Metabolism;Phospholipid metabolism	-0.08651	0.235991	0.299367	-0.647069	-0.219031	-0.813926	-0.571794	-1.50224	0.000311569	0.000146211	45097	2	2	2	2	2	2	2	2
GTF3C1	Q12789;Q12789-3	-0.879178	3.52557	-7.46491	+	-		1.16261	0.743932	0.876348	0.705734	0.869984	-0.101373	0.124041	-0.0450364	0.00434694	0.001581	NaN	8	8	8	8	8	8	8	8
PDS5A	Q29RF7	-0.878686	4.87204	-12.8868	+	-		-0.966678	-1.10517	-1.20085	-1.11438	-0.981886	-1.947	-1.87287	-2.03757	2.93e-07	2.29e-07	150830	16	16	16	16	16	16	16	16
PRMT3	O60678	-0.877804	0.966694	-1.88787		-		-0.100114	-0.992011	-1.18092	-1.06005	-1.07192	-2.29936	-2.26743	-0.709632	0.0285766	0.00925876	59903.2	4	4	4	4	4	4	4	4
SMC5	Q8IY18	-0.877364	2.6992	-5.20817	+	-		-1.02836	-0.641425	-1.09314	-0.848152	-0.740627	-1.91354	-1.92332	-1.40626	0.0217917	0.00724267	128806	5	5	5	5	5	5	5	5
MPHOSPH10	O00566	-0.87621	3.53289	-7.48785	+	-		-1.25349	-0.955658	-1.17146	-1.14821	-1.35561	-1.95898	-2.26318	-1.93713	0.00366296	0.00134133	78863.8	5	5	5	5	5	5	5	5
TOP3B	O95985;O95985-2;O95985-3	-0.876023	2.76432	-5.3646	+	-		-1.59139	-1.0876	-1.0477	-0.951833	-1.24698	-1.94439	-2.23751	-2.00147	0.000844888	0.000352249	NaN	3	3	3	3	3	3	3	3
HMGB1	P09429	-0.874965	4.46197	-10.946	+	-		1.19275	1.2083	1.27405	1.505	1.40223	0.450033	0.431404	0.443066	3.26e-19	7.7e-18	24893.8	10	10	10	10	10	10	10	10
MICALL2	Q8IY33	-0.873395	2.84887	-5.57259	+	-		0.0668389	-0.203674	0.150844	-0.139144	0.108542	-0.715432	-0.695114	-1.2196	0.00133813	0.000532275	97502.2	5	5	5	5	5	5	5	5
CFAP36	Q96G28;Q96G28-2	-0.872623	1.28737	-2.42378		-		-1.64936	-1.41302	-1.05332	-1.13623	-1.23874	-1.62212	-3.06977	-1.82039	0.000121989	6.38e-05	NaN	5	5	5	5	5	5	5	5
ZER1	Q7Z7L7	-0.872466	2.5101	-4.77152	+	-		-0.80304	-0.832328	-0.682134	-1.24563	-0.965442	-2.13374	-1.62753	-1.57327	0.00952446	0.00334507	88169.5	8	8	8	8	8	8	8	8
NDUFV3	P56181-2	-0.872436	4.66804	-11.8845	+	+	CI subunits;Complex I;OXPHOS;OXPHOS subunits	-0.41723	-0.406648	-0.396409	-0.668018	-0.417872	-1.27127	-1.34222	-1.38753	2.25e-12	3.64e-12	50984.1	13	13	13	13	13	13	13	13
RPS14	P62263	-0.869619	2.70211	-5.2151	+	-		1.43048	1.55649	1.70013	1.83076	1.69236	0.930865	0.994501	0.391907	4.89e-11	6.25e-11	16272.7	10	10	10	10	10	10	10	10
UBE2E3	Q969T4	-0.86957	2.88175	-5.65501	+	-		1.25148	1.1272	0.728038	1.29147	1.3476	0.188319	0.272368	0.378077	0.000251109	0.000120622	22912.6	4	4	4	4	4	4	4	4
ZNF593	O00488	-0.868755	0.4234	-0.953349		-		0.531349	-0.0111027	0.3842	0.0919173	0.296684	-3.07991	0.637995	0.611475	0.00188703	0.000726245	15199.1	2	2	2	2	2	2	2	2
NDUFB6	O95139	-0.868133	3.0659	-6.13333	+	+	CI subunits;Complex I;OXPHOS;OXPHOS subunits	-0.403166	-0.220697	-0.111457	-0.0951554	-0.366991	-1.4132	-1.00331	-0.906368	0.00179876	0.00069504	15489.2	5	5	5	5	5	5	5	5
SLC7A5	Q01650	-0.868011	0.669373	-1.38931		-		-1.05326	0.538411	0.888177	1.84463	0.624995	-0.260165	-0.208979	-0.429113	1.08e-05	6.94e-06	55010.2	6	6	6	6	6	6	6	6
PDZD11	Q5EBL8;Q5EBL8-2	-0.865229	1.38732	-2.59402	+	-		-0.410924	-1.72172	-1.26238	-1.21942	-1.32717	-1.71811	-1.93124	-2.5113	0.00212372	0.000807525	NaN	4	4	4	4	4	4	4	4
PHLDA3	Q9Y5J5	-0.863072	2.7998	-5.45118	+	-		0.868782	0.65783	1.25763	0.843494	0.683406	0.0661941	-0.183986	0.115263	0.000227017	0.000110311	13891.1	2	2	2	2	2	2	2	2
ARHGEF6	Q15052;Q15052-2	-0.860426	1.76707	-3.26703	+	-		-0.501709	-0.705013	-0.468602	-1.46154	-0.968696	-1.41798	-1.76622	-1.86041	1.08e-05	6.93e-06	NaN	5	5	5	5	5	5	5	5
RBM39	Q14498;Q14498-2	-0.859718	4.57056	-11.4317	+	-		0.845417	0.811168	0.725269	0.694364	0.822873	-0.00599807	0.0210207	-0.254724	6.33e-09	6.05e-09	NaN	13	13	13	13	13	13	13	13
C2orf76	Q3KRA6	-0.857567	1.47327	-2.74237	+	-		-0.776291	-1.0762	-0.135996	-0.333235	-0.196272	-0.820563	-1.65263	-1.6103	0.00267867	0.00100062	14608.7	3	3	3	3	3	3	3	3
ACTG1	P63261	-0.857449	0.912229	-1.79737		-		1.39996	1.45263	1.45423	1.23761	2.02607	1.75901	0.540527	-0.329589	0.000448027	0.000200507	41792.8	2	2	2	2	2	2	2	2
PANX1	Q96RD7;Q96RD7-2	-0.857115	1.34841	-2.52748	+	-		0.13048	-0.653963	-0.765243	-0.97446	-0.113594	-1.83818	-1.23325	-0.925988	0.000599734	0.000260028	NaN	3	3	3	3	3	3	3	3
IMPDH2	P12268	-0.854121	3.15981	-6.38873	+	-		1.00732	0.941157	1.50137	1.04848	1.20643	0.295558	0.267482	0.297449	9.56e-14	2.11e-13	55805	23	23	23	23	23	23	23	23
ELP3	Q9H9T3	-0.853296	3.28569	-6.744	+	-		-0.142193	0.382619	0.106754	0.350503	0.189962	-0.66158	-0.697551	-0.668172	9.33e-05	5.06e-05	62258.9	12	12	12	12	12	12	12	12
NRM	Q8IXM6	-0.85218	3.6558	-7.88218	+	-		0.577631	0.573361	0.434238	0.508579	0.724801	-0.0834002	-0.496784	-0.28519	0.00223877	0.000846273	29378.9	4	4	4	4	4	4	4	4
SLC25A19	Q9HC21;Q9HC21-2	-0.848906	1.55467	-2.8848	+	+	Metabolism;SLC25A family;Small molecule transport;Vitamin B1 metabolism;Vitamin metabolism	-1.95352	-1.64993	-1.44982	-0.948086	-1.90749	-2.15621	-2.87878	-2.25704	0.00916675	0.00322413	NaN	4	4	4	4	4	4	4	4
KPNA2	P52292	-0.843438	1.66819	-3.08705	+	-		2.15194	1.9644	1.11774	1.75383	2.27675	1.03335	0.937753	1.05738	1.17e-15	4.53e-15	57861.9	14	14	14	14	14	14	14	14
MSH6	P52701	-0.842198	2.80215	-5.45696	+	-		-0.851467	-0.95501	-1.06035	-0.836879	-0.496732	-1.89639	-1.67385	-1.47661	0.00129654	0.000517439	152786	19	19	19	19	19	19	19	19
OPHN1	O60890	-0.84105	0.359125	-0.831744		-		1.74114	0.43764	1.06547	0.424735	-2.67046	-0.754408	-0.666334	-0.503291	0.0231358	0.00764075	91640.7	2	2	2	2	2	2	2	2
DCP1A	Q9NPI6;Q9NPI6-2	-0.841037	2.48154	-4.70774	+	-		-0.788302	-0.952706	-1.2609	-1.5059	-1.32164	-1.89726	-2.01649	-2.10703	0.00159157	0.000623337	NaN	8	8	8	8	8	8	8	8
TMEM87B	Q96K49;Q96K49-2	-0.840635	3.86048	-8.57806	+	-		-0.273694	-0.187269	-0.281998	-0.253764	-0.319131	-1.27422	-0.852719	-1.18448	0.000124461	6.5e-05	NaN	4	4	4	4	4	4	4	4
OAS3	Q9Y6K5	-0.839493	1.24688	-2.3554		-		-1.87928	-0.549931	-1.31613	-1.53699	-0.817159	-1.6632	-2.39531	-2.11966	0.00197962	0.000758154	121170	7	7	7	7	7	7	7	7
IGSF8	Q969P0;Q969P0-3	-0.837683	1.38674	-2.59303	+	-		0.716539	1.51036	0.184359	0.549012	1.20884	0.184483	-0.0439245	-0.152143	0.00243741	0.000915096	NaN	2	2	2	2	2	2	2	2
PSD3	Q9NYI0;Q9NYI0-2	-0.834784	1.19853	-2.2741		-		-1.84404	-0.228056	-0.624455	-1.21506	-0.993012	-1.91808	-1.82109	-1.70796	0.0210435	0.00701692	NaN	10	10	10	10	10	10	10	10
RNF2	Q99496	-0.833352	2.63531	-5.05778	+	-		-0.216461	-0.548314	-0.843917	-0.785625	-0.59819	-1.28275	-1.62546	-1.38735	7.77e-05	4.29e-05	37655.4	6	6	6	6	6	6	6	6
ATP5MPL	P56378	-0.831646	0.818089	-1.64044		+	Complex V;CV subunits;OXPHOS;OXPHOS subunits	0.292741	1.2684	0.84097	1.61647	0.650891	0.452159	-0.975522	0.830105	2.86e-08	2.52e-08	6662.04	2	2	2	2	2	2	2	2
MAPRE2	Q15555;Q15555-3;Q15555-5	-0.829879	1.92798	-3.56863	+	-		-0.428123	-0.311173	-1.03942	-0.209343	-0.306152	-1.61648	-1.09437	-1.15531	0.000964022	0.00039619	NaN	7	7	7	7	7	7	7	7
UBXN7	O94888	-0.829761	4.56354	-11.3997	+	-		-0.665195	-0.567482	-0.761469	-0.793009	-0.54444	-1.48848	-1.42992	-1.56984	0.00104081	0.000425396	54862.3	10	10	10	10	10	10	10	10
XRCC1	P18887	-0.829211	3.93542	-8.84578	+	-		-0.681105	-0.542995	-0.653238	-0.456811	-0.431941	-1.34845	-1.24668	-1.55216	0.00398662	0.00145516	69476.5	7	7	7	7	7	7	7	7
CCDC91	Q7Z6B0;Q7Z6B0-2;Q7Z6B0-3	-0.826859	2.45166	-4.6416	+	-		0.00470605	0.539311	0.190621	0.0570214	-0.0478632	-0.908307	-0.396555	-0.729435	0.000714483	0.000303181	NaN	4	4	4	4	4	4	4	4
POSTN	Q15063-3;Q15063-5	-0.826792	0.500438	-1.09402		-		0.289766	-2.4627	-1.31505	-0.772974	-2.81484	-2.17097	-2.15074	-2.40414	2.83e-07	2.22e-07	NaN	19	19	19	19	19	19	19	19
EIF1AX	P47813	-0.826356	2.78707	-5.42001	+	-		0.984037	1.07546	1.03488	0.715555	1.25785	0.092486	0.451827	0.017289	1.19e-05	7.57e-06	16460.4	7	7	7	7	7	7	7	7
URB1	O60287	-0.826279	1.71734	-3.17605	+	-		-0.379588	-0.691601	-0.869125	-0.891974	0.0443953	-1.66411	-1.13715	-1.35031	0.0269147	0.0087807	254389	5	5	5	5	5	5	5	5
TFAM	Q00059	-0.825133	3.18873	-6.46901	+	+	Mitochondrial central dogma;mtDNA maintenance;mtDNA nucleoid;mtDNA replication;mtRNA metabolism;Transcription	-0.0406106	-0.0436773	0.173715	0.0652821	0.195666	-0.55177	-0.670538	-1.04286	0.000132092	6.83e-05	29096.6	8	8	8	8	8	8	8	8
YIPF6	Q96EC8	-0.822863	1.52111	-2.82584	+	-		-0.205901	-0.449277	-0.6738	-0.126172	-0.48625	-1.13913	-0.635047	-1.85925	7.98e-06	5.22e-06	26255.9	4	4	4	4	4	4	4	4
MADD	Q8WXG6;Q8WXG6-2;Q8WXG6-3;Q8WXG6-4;Q8WXG6-5;Q8WXG6-8	-0.822499	1.42269	-2.65483	+	-		-0.501182	-0.537346	-0.536414	-0.966958	-0.894427	-2.19847	-0.876155	-1.45467	0.00102728	0.000420312	NaN	6	6	6	6	6	6	6	6
NFAT5	O94916;O94916-2;O94916-5	-0.822088	2.08206	-3.86871	+	-		-1.48556	-1.42261	-1.40179	-1.52325	-1.55692	-2.48377	-1.73914	-2.67743	0.000668891	0.000286097	NaN	3	3	3	3	3	3	3	3
MANEA	Q5SRI9	-0.819462	2.47379	-4.69052	+	-		0.502329	0.493943	0.342821	0.431287	0.386088	-0.814658	-0.0141565	-0.335691	0.031016	0.00995396	53670.9	4	4	4	4	4	4	4	4
ALDH3B1	P43353	-0.818256	2.1054	-3.91522	+	-		-1.22146	-0.694383	-0.384745	-0.73127	-1.15399	-1.71885	-1.60139	-1.64604	0.000774089	0.000325471	51839.7	6	6	6	6	6	6	6	6
MAP4K2	Q12851;Q12851-2	-0.818087	1.7831	-3.29659	+	-		-1.47484	-0.949424	-1.58647	-0.755742	-0.792064	-2.08211	-1.70276	-2.00452	0.00395079	0.00144262	NaN	2	2	2	2	2	2	2	2
ALDH1A3	P47895	-0.817141	0.519677	-1.12845		-		0.987222	-1.08366	0.0639633	-1.84673	-1.70167	-1.53744	-1.48409	-1.5784	2.21e-09	2.2e-09	56108.5	21	21	21	21	21	21	21	21
BAZ1B	Q9UIG0;Q9UIG0-2	-0.813582	3.89052	-8.68453	+	-		-0.620979	-0.982382	-0.958684	-0.955021	-0.861839	-1.7104	-1.74378	-1.6139	0.000372545	0.000170639	NaN	21	21	21	21	21	21	21	21
SLC25A40	Q8TBP6	-0.813003	1.73763	-3.21304	+	+	SLC25A family;Small molecule transport	-0.421956	-0.83821	-0.886485	0.0148843	-0.383022	-1.23712	-1.07045	-1.64031	0.0174762	0.00593185	38124.8	3	3	3	3	3	3	3	3
STK17B	O94768	-0.812947	0.208684	-0.524911		-		-2.25749	-1.50966	-3.7528	-8.09462	-3.82541	-4.37114	-4.23817	-5.49352	0.00569119	0.00204261	42344	2	2	2	2	2	2	2	2
ABHD4	Q8TB40	-0.81246	3.39885	-7.07664	+	-		-0.788793	-0.97809	-0.838672	-1.14179	-0.978989	-1.65889	-1.97589	-1.6384	0.0018819	0.000724414	38794.4	4	4	4	4	4	4	4	4
ARMC9	Q7Z3E5;Q7Z3E5-2	-0.81064	1.07322	-2.06487		-		0.417692	0.277885	0.0170778	1.69297	0.327179	-0.273825	-0.225881	-0.29253	7.6e-12	1.11e-11	NaN	24	24	24	24	24	24	24	24
GLE1	Q53GS7;Q53GS7-2	-0.809721	4.87144	-12.8837	+	-		-1.16136	-1.33633	-1.31571	-1.22845	-1.27812	-2.05539	-2.19249	-1.97327	0.0157683	0.00539478	NaN	4	4	4	4	4	4	4	4
WNT5A	P41221;P41221-2	-0.808513	0.565134	-1.20887		-		-2.2786	-1.53547	-1.04987	0.151011	-2.67622	-2.33537	-2.02545	-2.49821	0.000472272	0.00021014	NaN	6	6	6	6	6	6	6	6
BOD1L1	Q8NFC6	-0.806708	1.13424	-2.16655		-		-0.94407	-1.88235	-2.45945	-1.72295	-2.39335	-2.87934	-2.54413	-2.63796	0.00489893	0.00176944	330466	5	5	5	5	5	5	5	5
ZNF512	Q96ME7;Q96ME7-2;Q96ME7-3	-0.806402	3.50285	-7.39403	+	-		-1.00378	-1.06232	-0.923629	-0.736562	-1.06443	-1.76578	-1.59175	-1.9361	0.020786	0.00693944	NaN	5	5	5	5	5	5	5	5
PARP1	P09874	-0.804505	3.11888	-6.27643	+	-		-0.581522	-0.504271	-0.840816	-0.551405	-0.271857	-1.46822	-1.28335	-1.31187	2.28e-07	1.81e-07	113084	40	40	40	40	40	40	40	40
CPNE2	Q96FN4	-0.804417	2.25889	-4.22846	+	-		0.390264	-0.0284987	-0.458557	-0.208472	-0.189693	-0.955221	-0.809387	-0.945616	1.53e-11	2.12e-11	61189.8	10	10	10	10	10	10	10	10
BRD2	P25440;P25440-2;P25440-3;P25440-4	-0.804369	2.73062	-5.28324	+	-		-0.637416	-1.24973	-0.917529	-1.16971	-1.00238	-1.72367	-1.73106	-1.94444	0.000158188	8.01e-05	NaN	5	5	5	5	5	5	5	5
GAPDH	P04406	-0.804119	2.38583	-4.4979	+	mito-interacting		3.77884	3.43848	3.34402	2.97177	3.48651	2.7157	2.55762	2.52609	1.36e-13	2.86e-13	36053.2	23	23	23	23	23	23	23	23
CFDP1	Q9UEE9	-0.801397	2.58597	-4.94366	+	-		0.181132	0.308131	-0.0709511	-0.00846454	0.54568	-0.742167	-0.440611	-0.648096	0.00174236	0.000675951	33592.9	3	3	3	3	3	3	3	3
MYL12B;MYL12A	O14950;P19105	-0.800438	4.42511	-10.7855	+	-		3.62769	3.46619	3.70007	3.6301	3.62805	2.95058	2.77485	2.70452	3.3e-05	1.96e-05	NaN	4	4	4	4	4	4	4	4
CENPB	P07199	-0.798739	1.29566	-2.43781		-		-0.110257	-0.281397	-0.567625	-0.515174	-0.329195	-0.540048	-1.96693	-0.97143	0.0015851	0.000621304	65171.3	4	4	4	4	4	4	4	4
ARID1A	O14497	-0.798219	3.0511	-6.09382	+	-		-1.09534	-1.33326	-1.45097	-1.35533	-1.05381	-2.25894	-2.0276	-1.88134	0.00201958	0.000771875	242045	12	12	12	12	12	12	12	12
CDK8;CDK8;CDK19;CDK19	P49336;P49336-2;Q9BWU1;Q9BWU1-2	-0.79748	3.06038	-6.11857	+	-		-0.725092	-0.791705	-1.13288	-0.709868	-0.776715	-1.78455	-1.4196	-1.67005	0.0137075	0.00473079	NaN	2	2	2	2	2	2	2	2
BUD31	P41223;P41223-2	-0.796653	4.05342	-9.28223	+	-		0.449009	0.603793	0.660541	0.438302	0.61488	-0.39317	-0.108211	-0.228663	0.000166282	8.37e-05	NaN	6	6	6	6	6	6	6	6
STK19	P49842;P49842-2;P49842-3;P49842-4	-0.796638	1.10563	-2.11884		-		-2.29946	-2.33059	-1.42505	-2.23105	-3.09663	-3.42555	-2.91893	-2.87511	0.00190572	0.000732559	NaN	2	2	2	2	2	2	2	2
EPHB4	P54760	-0.79645	2.34476	-4.40965	+	-		-1.30605	-0.915546	-1.54846	-1.55176	-1.33172	-2.06692	-2.37211	-1.94245	0.0198111	0.0066523	108270	4	4	4	4	4	4	4	4
PDS5B	Q9NTI5;Q9NTI5-2	-0.796408	4.37712	-10.5798	+	-		-0.625081	-0.736647	-0.711225	-0.899094	-0.570363	-1.51652	-1.51285	-1.4853	1.05e-15	4.07e-15	NaN	25	25	25	25	25	25	25	25
CASP1	P29466;P29466-2	-0.793652	1.77441	-3.28055	+	-		-0.601679	0.0209627	-0.714393	-0.47004	-0.581055	-0.809086	-1.3921	-1.5875	0.00486374	0.00175772	NaN	6	6	6	6	6	6	6	6
GMIP	Q9P107;Q9P107-2	-0.793616	0.91975	-1.80988		-		-1.21316	-0.809906	-1.32196	0.17743	0.183424	-1.43108	-1.39532	-1.34494	0.0157759	0.00539642	NaN	2	2	2	2	2	2	2	2
NQO1	P15559;P15559-2	-0.793467	0.87339	-1.73274		-		1.12168	2.62322	2.13965	2.63322	1.10277	1.14397	1.0902	1.15775	9.05e-15	2.57e-14	NaN	11	11	11	11	11	11	11	11
HNRNPA1	P09651;P09651-2	-0.793461	3.65874	-7.89185	+	-		2.77487	2.50021	2.43009	2.40358	2.62547	1.6473	1.84058	1.77226	8.44e-16	3.39e-15	NaN	16	16	16	16	16	16	16	16
ACADSB	P45954;P45954-2	-0.792561	3.84633	-8.52829	+	+	Amino acid metabolism;Branched-chain amino acid metabolism;Fatty acid oxidation;Lipid metabolism;Metabolism	-0.773847	-0.51536	-0.74101	-0.791302	-0.724336	-1.63241	-1.33196	-1.54083	0.00372103	0.00136207	NaN	9	9	9	9	9	9	9	9
HNRNPA3	P51991-2	-0.790325	1.396	-2.60892	+	-		-1.14799	-0.218763	-0.554587	-0.021836	0.0217512	-1.13608	-1.411	-0.97675	1.8e-06	1.28e-06	37029	2	2	2	2	2	2	2	2
ERCC6	P0DP91	-0.789799	1.09194	-2.09604				-0.571675	-1.17959	-0.957106	-0.245109	-0.833866	-2.05189	-0.70571	-1.88421	0.0032894	0.00121258	119487	2	2	2	2	2	2	2	2
MID1	O15344	-0.789461	3.04275	-6.07159	+	-		-0.433639	-0.293187	-0.427688	-0.614062	-0.702057	-1.10171	-1.50589	-1.24317	0.0012815	0.000512175	75250.7	8	8	8	8	8	8	8	8
EXOSC5	Q9NQT4	-0.789456	2.21236	-4.13211	+	-		-0.340802	-0.755739	-0.820302	-1.02352	-0.54409	-1.52555	-1.20905	-1.72444	0.000868038	0.000360889	25248.9	5	5	5	5	5	5	5	5
LGALS3	P17931	-0.789342	2.28498	-4.28306	+	-		2.68655	3.02866	3.24288	2.99655	2.50806	2.13858	2.22312	1.94789	3.39e-12	5.28e-12	26152.3	9	9	9	9	9	9	9	9
TMA16	Q96EY4	-0.788697	1.78529	-3.30064	+	-		-1.08008	-1.45605	-0.682537	-0.525757	-0.810604	-1.55102	-1.5832	-1.96489	0.016059	0.00548551	23864.3	3	3	3	3	3	3	3	3
SMARCB1	Q12824	-0.788683	4.37022	-10.5505	+	-		-0.576163	-0.637018	-0.82155	-0.655617	-0.518006	-1.41721	-1.50921	-1.36464	0.000553492	0.000241715	44141.2	8	8	8	8	8	8	8	8
PCNT	O95613;O95613-2	-0.788566	2.2584	-4.22744	+	-		-0.68721	-0.843184	-1.09338	-1.46795	-0.822614	-1.8548	-1.70857	-1.75094	0.00991895	0.0034773	NaN	9	9	9	9	9	9	9	9
DDX54	Q8TDD1;Q8TDD1-2	-0.787355	4.30033	-10.258	+	-		-0.330575	-0.466477	-0.3911	-0.234432	-0.523957	-1.0775	-1.22493	-1.22756	0.000357835	0.0001648	NaN	22	22	22	22	22	22	22	22
COX7A1	P24310	-0.787134	0.669982	-1.39035		+	CIV subunits;Complex IV;OXPHOS;OXPHOS subunits	-0.447586	-2.36166	-0.248009	-0.0776164	-0.785185	-1.24045	-1.89977	-1.57321	0.00117545	0.000474304	9117.52	2	2	2	2	2	2	2	2
UTP20	O75691	-0.786137	2.37394	-4.47224	+	-		-0.957681	-1.16893	-1.09604	-1.23273	-1.05293	-2.33674	-1.67827	-1.64838	0.000189727	9.37e-05	318385	21	21	21	21	21	21	21	21
UBE2S	Q16763	-0.785713	1.11139	-2.12843		-		-0.472528	-0.817383	-2.02566	-0.778818	-0.643751	-1.71132	-1.68664	-1.80207	0.0261086	0.00854513	23845.3	2	2	2	2	2	2	2	2
SDHC	Q99643;Q99643-3;Q99643-5	-0.785491	0.754323	-1.53341		+	Carbohydrate metabolism;CII subunits;Complex II;Heme-containing proteins;Metabolism;Metals and cofactors;OXPHOS;OXPHOS subunits;TCA cycle	-0.43664	0.327277	0.415529	-0.308085	1.18647	-0.830433	0.347464	-1.16277	0.000355118	0.000163742	NaN	2	2	2	2	2	2	2	2
AEBP1	Q8IUX7	-0.784555	1.03	-1.99302		-		0.181212	-1.30073	-0.115056	-0.228888	-0.732353	-1.29649	-0.75548	-1.61918	0.0029597	0.00109816	130929	10	10	10	10	10	10	10	10
RALGPS2	Q86X27;Q86X27-3	-0.783703	2.36644	-4.45611	+	-		-0.840691	-0.735392	-1.46292	-0.954698	-1.18588	-1.74666	-1.86447	-1.84773	0.000443231	0.000198683	NaN	12	12	12	12	12	12	12	12
MASP1	P48740-2;P48740-4	-0.783048	1.08851	-2.09031		-		-1.10846	-0.412425	-0.546775	-1.90054	-0.541185	-1.8444	-1.65422	-1.55616	0.00028637	0.000135737	NaN	6	6	6	6	6	6	6	6
PGD	P52209;P52209-2	-0.782956	1.54814	-2.87329	+	-		2.61404	2.38075	1.41655	2.13641	1.96604	1.38262	1.29247	1.2843	8.43e-16	3.39e-15	NaN	20	20	20	20	20	20	20	20
TMEM14C	Q9P0S9	-0.780113	0.864265	-1.71753		+	0	-0.24012	-0.486956	0.156874	-0.487125	-0.279957	-0.257101	-2.18653	-0.699081	1.56e-05	9.82e-06	11564.6	2	2	2	2	2	2	2	2
ZC3HC1	Q86WB0	-0.780075	3.2721	-6.70491	+	-		-1.4906	-1.8894	-1.83095	-1.83397	-1.84804	-2.56871	-2.70576	-2.40153	5.3e-06	3.55e-06	55261.5	8	8	8	8	8	8	8	8
VAMP5	O95183	-0.779954	1.34224	-2.51696	+	-		1.27495	1.66552	1.33347	0.975589	1.22445	0.874245	-0.230705	0.900986	0.000272082	0.000129601	12804.8	3	3	3	3	3	3	3	3
CGGBP1	Q9UFW8	-0.779497	1.33372	-2.50244	+	-		-0.0266136	-0.0839749	-0.399689	-0.634988	-0.152094	-0.620823	-0.713215	-1.78287	0.0226102	0.00749276	18820.4	3	3	3	3	3	3	3	3
XRCC4	Q13426;Q13426-2;Q13426-3	-0.778906	1.87048	-3.45955	+	-		-0.529	-0.82371	-1.23949	-1.00094	-0.891896	-1.9939	-1.24336	-1.79049	6.94e-05	3.87e-05	NaN	5	5	5	5	5	5	5	5
FBLN1	P23142	-0.777219	1.0404	-2.01029		-		-0.0414642	-0.557031	-0.00162756	-1.60638	-0.514667	-1.26956	-1.3232	-1.37159	4.66e-10	5.14e-10	77214	14	14	14	14	14	14	14	14
USP48	Q86UV5;Q86UV5-2;Q86UV5-8	-0.775651	3.78068	-8.30074	+	-		-0.695763	-0.699295	-0.866948	-0.976396	-0.962981	-1.58546	-1.5268	-1.73552	0.00713295	0.00253511	NaN	8	8	8	8	8	8	8	8
DDX39B	Q13838;Q13838-2	-0.774633	3.4414	-7.20513	+	-		0.828495	0.871282	1.01265	0.589021	0.862052	-0.0913901	0.0981682	0.167424	4.95e-15	1.53e-14	NaN	8	8	8	8	8	8	8	8
RPIA	P49247	-0.774274	1.90348	-3.52197	+	+	Carbohydrate metabolism;Metabolism	-1.0224	-1.29584	-1.15148	-1.32944	-0.877919	-1.76285	-1.55378	-2.41244	0.00216808	0.000822611	33268.9	5	5	5	5	5	5	5	5
TMSB4X	P62328	-0.77311	0.684131	-1.4145		-		0.570686	-0.643535	-0.0842711	-1.00272	-0.812884	-0.345502	-0.982083	-2.17538	7.41e-06	4.89e-06	5052.65	4	4	4	4	4	4	4	4
TRIM16	O95361	-0.77258	3.87965	-8.64584	+	-		-0.767059	-0.731031	-0.777435	-0.532253	-0.648523	-1.32946	-1.42885	-1.63321	0.000695343	0.000295904	63955.2	13	13	13	13	13	13	13	13
SCAF4	O95104;O95104-2;O95104-3	-0.771728	0.995805	-1.93621		-		0.181396	-0.238773	-0.803239	-1.2955	-1.17153	-1.1162	-1.77288	-1.4227	0.0239248	0.00787841	NaN	2	2	2	2	2	2	2	2
BBS1	Q8NFJ9;Q8NFJ9-2;Q8NFJ9-3	-0.771724	1.25291	-2.36556		-		1.05114	-0.186107	0.125109	-0.0449035	-0.336339	-0.625671	-0.650644	-0.673519	0.00016196	8.18e-05	NaN	4	4	4	4	4	4	4	4
SAP18	O00422;O00422-2	-0.771349	3.53398	-7.49127	+	-		0.851625	0.787068	0.983219	0.667823	0.755334	-0.0759711	0.243551	-0.0545865	4.71e-12	7.12e-12	NaN	3	3	3	3	3	3	3	3
DTYMK	P23919	-0.769825	2.88788	-5.67046	+	+	Metabolism;Nucleotide metabolism;Nucleotide synthesis and processing	1.14795	1.12467	0.815095	0.71298	1.1896	0.123177	0.260014	0.30151	4.35e-11	5.62e-11	23819.3	13	13	13	13	13	13	13	13
ERCC3	P19447	-0.765876	3.08683	-6.18956	+	-		-0.820714	-0.884133	-0.784167	-0.945472	-0.80992	-1.74872	-1.29454	-1.80101	6.59e-05	3.69e-05	89277.7	7	7	7	7	7	7	7	7
RAD21	O60216	-0.764758	5.28028	-15.1362	+	-		-0.627877	-0.84813	-0.787558	-0.773985	-0.708724	-1.4965	-1.51901	-1.52653	0.000685592	0.000292398	71689.5	16	16	16	16	16	16	16	16
PID1	Q7Z2X4;Q7Z2X4-2;Q7Z2X4-4	-0.763218	1.07482	-2.06754		-		0.161972	-1.13902	-1.385	-0.616642	-1.03686	-1.55308	-1.39902	-1.74689	0.012779	0.0044325	NaN	3	3	3	3	3	3	3	3
TMA7	Q9Y2S6	-0.762091	3.01374	-5.99489	+	-		1.2061	1.13866	1.09135	0.988529	1.04996	0.553	0.0209225	0.424565	1.07e-08	9.93e-09	7066.29	2	2	2	2	2	2	2	2
RAB1A	P62820	-0.76188	1.24011	-2.34399		-		2.11238	1.69771	1.45766	0.859786	1.67594	1.15603	0.338399	0.902031	3.86e-08	3.36e-08	22677.8	7	7	7	7	7	7	7	7
IFT74	Q96LB3	-0.761617	1.44069	-2.6859	+	-		-0.853706	-0.429847	-0.356563	-0.499577	-0.380892	-1.96773	-0.896348	-0.933126	0.0113381	0.00395328	69239.3	3	3	3	3	3	3	3	3
MIF	P14174	-0.760342	2.69749	-5.2041	+	-		5.14507	4.92589	5.33177	4.83128	5.07321	4.29001	4.51689	4.0964	8.06e-10	8.54e-10	12476.3	2	2	2	2	2	2	2	2
SOGA1	O94964-2	-0.756048	2.77902	-5.40035	+	-		-1.3745	-1.67133	-1.76072	-1.54763	-1.59222	-2.64163	-2.24619	-2.14816	0.00232778	0.000877516	183858	10	10	10	10	10	10	10	10
WBP11	Q9Y2W2	-0.755585	3.85306	-8.55192	+	-		-0.517938	-0.580859	-0.598761	-0.688812	-0.452136	-1.50573	-1.28799	-1.17614	0.0151819	0.00520614	69997.6	10	10	10	10	10	10	10	10
STEAP3	Q658P3;Q658P3-2	-0.755486	1.39898	-2.61403	+	-		1.12093	0.792291	0.126934	0.00885609	0.837067	-0.138893	-0.164983	-0.230936	0.000185273	9.19e-05	NaN	10	10	10	10	10	10	10	10
STAG1	Q8WVM7;Q8WVM7-2	-0.754495	2.02949	-3.76499	+	-		-1.01842	-0.956461	-1.03547	-0.825353	-0.925898	-2.08934	-1.19603	-1.83507	0.0213404	0.00710855	NaN	9	9	9	9	9	9	9	9
TGOLN2	O43493;O43493-3;O43493-5;O43493-7	-0.752047	1.69768	-3.14034	+	-		-0.159925	-0.614012	-0.60317	-0.650982	-0.590427	-1.83709	-0.944657	-1.04551	3.04e-07	2.37e-07	NaN	3	3	3	3	3	3	3	3
MEGF6	O75095;O75095-2	-0.751812	0.593674	-1.25877		-		-1.33193	-0.543683	1.06303	-0.722288	-1.40573	-1.33006	-1.19496	-1.49477	0.0290426	0.00939871	NaN	2	2	2	2	2	2	2	2
RXRB	P28702;P28702-3	-0.7516	3.37126	-6.99435	+	-		-0.15945	-0.153262	-0.212577	-0.459023	-0.109125	-0.785686	-1.03811	-1.08706	0.00587518	0.00210669	NaN	2	2	2	2	2	2	2	2
BANF1	O75531	-0.748402	1.21497	-2.3017		-		0.827362	0.885745	1.22315	0.747016	0.778041	0.358528	0.733801	-0.660749	0.000661324	0.00028311	10058.6	4	4	4	4	4	4	4	4
PTPN13	Q12923;Q12923-3;Q12923-4	-0.747965	3.19683	-6.49164	+	-		-0.985181	-1.05965	-0.685436	-0.913571	-1.12131	-1.74677	-1.55098	-1.80524	0.001236	0.000495837	NaN	23	23	23	23	23	23	23	23
RAPGEF2	Q9Y4G8	-0.74706	2.49595	-4.73985	+	-		-0.295121	-0.148285	-0.146509	-0.548643	-0.463688	-1.02208	-1.35785	-0.822596	0.0239415	0.00788257	167417	9	9	9	9	9	9	9	9
CROCC	Q5TZA2	-0.746692	3.1965	-6.49073	+	-		-0.513928	-0.782055	-0.484065	-0.825858	-0.765289	-1.41515	-1.57226	-1.27539	0.0124	0.00430957	228523	12	12	12	12	12	12	12	12
LBR	Q14739	-0.745995	2.65135	-5.09526	+	-		0.482393	0.470828	0.2551	0.105416	0.693545	-0.202811	-0.364008	-0.466796	3.25e-08	2.84e-08	70703.2	9	9	9	9	9	9	9	9
NUDCD2	Q8WVJ2	-0.74588	1.22124	-2.31225		-		0.227382	0.522992	0.837037	0.408487	0.286556	-0.00473159	0.207102	-1.07054	0.000290685	0.000137682	17675.9	4	4	4	4	4	4	4	4
CWC22	Q9HCG8	-0.74575	2.12516	-3.95482	+	-		-1.39271	-1.83171	-1.4796	-1.39947	-1.01798	-2.02445	-2.11543	-2.37026	0.00175582	0.000680215	105466	5	5	5	5	5	5	5	5
SMAD4	Q13485	-0.745708	5.04047	-13.7735	+	-		-0.391326	-0.254715	-0.403784	-0.374906	-0.274015	-1.16796	-1.00409	-1.08432	0.00161589	0.000631762	60439.1	10	10	10	10	10	10	10	10
PPP1R10	Q96QC0	-0.745095	3.90003	-8.71844	+	-		-0.793222	-0.936981	-1.02793	-1.0768	-0.794317	-1.59736	-1.65377	-1.7617	7.1e-06	4.69e-06	99057.7	11	11	11	11	11	11	11	11
SEMA3A	Q14563	-0.745016	0.936536	-1.83777		-		0.0877367	-1.33394	-0.731097	-1.46005	-1.39885	-1.45251	-1.75472	-1.92954	0.0012318	0.00049446	88889.4	2	2	2	2	2	2	2	2
THOC2	Q8NI27	-0.744991	4.26475	-10.1119	+	-		-0.6671	-0.816644	-0.992242	-0.900592	-0.848509	-1.54192	-1.62747	-1.60064	2.16e-05	1.33e-05	182775	17	17	17	17	17	17	17	17
RABEPK	Q7Z6M1	-0.743409	2.74243	-5.31165	+	-		-0.932005	-0.429338	-0.436657	-0.438167	-0.660007	-1.27999	-1.23449	-1.45345	0.0035489	0.00130202	40564.6	10	10	10	10	10	10	10	10
RNGTT	O60942;O60942-2	-0.741856	2.7576	-5.34831	+	-		-1.08617	-1.21076	-0.765421	-0.909944	-1.24063	-1.69383	-1.68777	-1.97172	0.00234513	0.000883369	NaN	3	3	3	3	3	3	3	3
DBR1	Q9UK59	-0.741815	3.24965	-6.64072	+	-		-0.34957	-0.235909	-0.616009	-0.321023	-0.571422	-1.06718	-1.1143	-1.30033	0.00772742	0.00273582	61554.9	4	4	4	4	4	4	4	4
ALKBH5	Q6P6C2;Q6P6C2-1;Q6P6C2-3	-0.741062	3.72635	-8.11636	+	-		-0.79146	-0.714662	-0.921145	-1.06974	-0.766514	-1.55638	-1.54294	-1.68198	0.000271874	0.000129534	NaN	3	3	3	3	3	3	3	3
ALYREF	Q86V81	-0.740579	4.63775	-11.742	+	-		0.581348	0.605451	0.559915	0.603566	0.764891	-0.0102286	-0.192916	-0.14949	6.76e-12	9.91e-12	26887.9	8	8	8	8	8	8	8	8
API5	Q9BZZ5	-0.740495	4.4674	-10.9698	+	-		0.943	0.876716	0.79173	0.845943	1.06673	0.175794	0.102268	0.214926	6.43e-12	9.48e-12	59004.6	16	16	16	16	16	16	16	16
TSEN34	Q9BSV6	-0.740017	0.883109	-1.74892		-		-0.119226	0.0395193	-0.207652	-1.59897	0.0969532	-0.958071	-1.17804	-1.15756	0.0155521	0.00532458	33651.9	2	2	2	2	2	2	2	2
FOXK1	P85037	-0.739985	3.29505	-6.77104	+	-		-0.064669	-0.259126	-0.295608	-0.544656	-0.220407	-1.11139	-0.955962	-0.983279	0.000275889	0.00013122	75457.3	10	10	10	10	10	10	10	10
TTC27	Q6P3X3	-0.738593	4.20855	-9.88504	+	-		-0.665084	-0.886885	-0.877105	-0.934117	-0.846714	-1.68844	-1.49274	-1.56054	1.37e-05	8.7e-06	96632.4	13	13	13	13	13	13	13	13
BRIX1	Q8TDN6	-0.737092	4.22677	-9.95809	+	-		-0.389101	-0.558102	-0.41179	-0.246042	-0.31547	-1.05519	-1.14268	-1.16571	4.19e-14	9.98e-14	41401.3	17	17	17	17	17	17	17	17
FKBP7	Q9Y680;Q9Y680-3	-0.736853	1.38531	-2.59057	+	-		-0.457543	0.343518	0.589757	0.579416	-0.20658	-0.55906	-0.554925	-0.587433	1.35e-09	1.39e-09	NaN	11	11	11	11	11	11	11	11
EPHB2	P29323;P29323-2;P29323-3	-0.735777	1.13426	-2.16658		-		0.626171	-0.613238	-0.312185	-0.480098	-0.856047	-1.08382	-1.08971	-1.01504	1.04e-06	7.67e-07	NaN	7	7	7	7	7	7	7	7
AP1S2	P56377	-0.735128	2.04818	-3.80171	+	-		0.931047	1.08549	0.379093	0.638088	0.822209	-0.230025	0.0795057	0.25869	7.47e-16	3.1e-15	18614.7	6	6	6	6	6	6	6	6
LUC7L	Q9NQ29;Q9NQ29-2	-0.73467	2.31087	-4.33761	+	-		0.00335183	-0.191647	-0.109833	-0.15567	0.163194	-1.15995	-0.471844	-0.746577	0.00015473	7.86e-05	NaN	5	5	5	5	5	5	5	5
RCE1	Q9Y256	-0.732828	2.33883	-4.397	+	-		-0.368469	-0.220714	-0.230486	-0.830821	-0.608013	-1.2117	-1.04055	-1.30133	0.0277069	0.00900568	35832.7	2	2	2	2	2	2	2	2
POGLUT3	Q7Z4H8	-0.7328	2.4174	-4.56646	+	-		0.0513245	0.222771	0.398288	0.744727	0.521363	-0.35923	-0.380556	-0.295531	2.79e-14	6.97e-14	58572.5	18	18	18	18	18	18	18	18
IMP3	Q9NV31	-0.732001	2.51276	-4.77749	+	-		0.00744119	-0.50359	-0.624606	-0.438956	-0.355856	-0.970321	-1.22892	-1.1461	1.4e-07	1.13e-07	21850.2	6	6	6	6	6	6	6	6
PRIM1	P49642	-0.729894	0.454412	-1.01057		-		-0.439173	-1.34612	0.089209	-1.36717	-0.98114	-0.644318	-0.741929	-3.23007	3.69e-05	2.17e-05	49902	3	3	3	3	3	3	3	3
ATP5MG	O75964	-0.727462	1.18386	-2.24952		+	Complex V;Cristae formation;CV subunits;Mitochondrial dynamics and surveillance;OXPHOS;OXPHOS subunits	2.25382	2.32987	2.43461	2.54774	2.47677	2.11231	0.816362	2.11463	8.8e-06	5.72e-06	11428.5	6	6	6	6	6	6	6	6
ARHGEF2	Q92974;Q92974-2;Q92974-3	-0.727137	2.42871	-4.59118	+	-		0.411707	0.590522	1.05112	0.710653	0.428366	-0.150466	-0.0971281	-0.0183936	7.43e-10	7.91e-10	NaN	33	33	33	33	33	33	33	33
MGME1	Q9BQP7	-0.726655	1.39962	-2.61512	+	+	Mitochondrial central dogma;mtDNA maintenance;mtDNA replication;mtDNA stability and decay	-1.22701	-1.06368	-1.2235	-1.65352	-1.22007	-2.65256	-1.53478	-1.82528	0.0186919	0.00630242	39420.9	2	2	2	2	2	2	2	2
TUBB2B	Q9BVA1	-0.725223	1.44458	-2.69263	+	-		1.14432	1.34109	0.933215	1.34411	1.07023	0.992447	-0.176483	0.508141	0.00202616	0.000774037	49953.1	2	2	2	2	2	2	2	2
TRIM2	Q9C040;Q9C040-2	-0.7246	3.56456	-7.58784	+	-		-0.939656	-1.34835	-1.26055	-1.07057	-1.16584	-1.89502	-1.88479	-1.86498	7.72e-09	7.31e-09	NaN	9	9	9	9	9	9	9	9
EPB41L4B	Q9H329	-0.723928	2.19064	-4.08756	+	-		2.06873	1.45812	1.55272	1.61292	1.48132	1.07723	0.652916	1.00235	0.0266019	0.00868742	99712.5	2	2	2	2	2	2	2	2
SUB1	P53999	-0.723855	1.53477	-2.84979	+	-		1.52089	1.8636	1.64522	1.20258	1.99892	1.07216	0.455076	1.23993	4.75e-09	4.59e-09	14395.3	7	7	7	7	7	7	7	7
AMPH	P49418;P49418-2	-0.723585	1.75273	-3.2407	+	-		-0.955752	-0.187234	-0.37652	-0.875609	-0.204262	-1.29428	-1.14863	-1.28747	0.00168895	0.000657741	NaN	10	10	10	10	10	10	10	10
NFYC	Q13952;Q13952-2;Q13952-3;Q13952-5;Q13952-6;Q13952-7	-0.723267	1.4228	-2.65502	+	-		0.612291	0.127795	0.175281	-0.636906	0.223673	-0.576965	-0.598351	-0.693206	0.000139553	7.16e-05	NaN	2	2	2	2	2	2	2	2
RPS6KA3	P51812	-0.722868	3.90987	-8.75371	+	-		-0.508751	-0.303185	-0.192559	-0.458604	-0.291503	-1.13446	-0.999857	-1.08705	4.58e-05	2.64e-05	83736	26	26	26	26	26	26	26	26
PARG	Q86W56;Q86W56-2;Q86W56-3	-0.721697	1.982	-3.6725	+			-0.153855	-0.284637	-0.0299889	-0.475496	-0.347548	-1.43455	-0.699504	-0.805956	0.00132367	0.000527175	NaN	4	4	4	4	4	4	4	4
SRBD1	Q8N5C6	-0.720251	2.26541	-4.24208	+	-		0.0167567	-0.0447493	0.20275	-0.0219972	0.183423	-0.766463	-0.949907	-0.242672	0.0175912	0.00596354	111776	7	7	7	7	7	7	7	7
BRD4	O60885	-0.719227	2.99268	-5.93967	+	-		-0.832327	-1.02333	-1.20371	-0.929593	-1.0143	-1.50049	-1.7362	-1.92295	0.00786853	0.00278425	152219	7	7	7	7	7	7	7	7
ITGA1	P56199	-0.718428	0.759719	-1.5425		-		-0.886073	-0.157158	0.537799	1.16482	-0.161356	-0.587541	-0.692289	-0.576636	3.99e-11	5.19e-11	130848	21	21	21	21	21	21	21	21
NOLC1	Q14978;Q14978-2;Q14978-3	-0.718032	3.87883	-8.64296	+	-		-1.19678	-1.37903	-1.13124	-1.25518	-1.07576	-1.8035	-1.99873	-1.97466	0.000672204	0.000287259	NaN	5	5	5	5	5	5	5	5
NFIC	P08651-2;P08651-3;P08651-4	-0.716591	3.43263	-7.17848	+	-		-0.57203	-0.663646	-0.836506	-0.807031	-0.718348	-1.4822	-1.59011	-1.236	2.64e-05	1.6e-05	NaN	6	6	6	6	6	6	6	6
WDR5	P61964	-0.715271	3.63275	-7.80693	+	-		0.0781619	-0.109948	-0.315904	-0.173978	-0.02057	-0.846201	-0.768908	-0.856046	0.000266041	0.000127068	36588.5	9	9	9	9	9	9	9	9
PCIF1	Q9H4Z3	-0.714712	3.61207	-7.73993	+	-		-0.860773	-0.906373	-0.872656	-0.983025	-0.989401	-1.8691	-1.53754	-1.50483	0.000128867	6.68e-05	80669.7	2	2	2	2	2	2	2	2
RFC5	P40937	-0.714041	2.18164	-4.06917	+	-		-0.182334	0.0619697	-0.600093	-0.0110252	0.106341	-0.915334	-0.740872	-0.861002	0.0101875	0.00356822	38496.6	7	7	7	7	7	7	7	7
NUDT2	P50583	-0.713609	3.17174	-6.42176	+	+	Metabolism;Nucleotide metabolism;Nucleotide synthesis and processing	0.00513043	-0.254739	0.049332	-0.0582244	-0.00173967	-0.579969	-0.980975	-0.736026	4.07e-08	3.54e-08	16829.2	7	7	7	7	7	7	7	7
SSRP1	Q08945	-0.711943	4.07508	-9.36438	+	-		1.10825	1.04226	0.941858	1.11281	1.2832	0.344667	0.420151	0.392382	1.8e-19	4.91e-18	81074.8	20	20	20	20	20	20	20	20
RPS17	P08708	-0.710668	3.25498	-6.65593	+	-		1.18475	1.143	1.35497	1.27909	1.26548	0.765502	0.521177	0.317691	2.66e-16	1.35e-15	15550.1	10	10	10	10	10	10	10	10
HEATR6	Q6AI08	-0.709981	1.94835	-3.60763	+	-		-1.37361	-1.71781	-1.1015	-1.19071	-1.73293	-2.28213	-1.88603	-2.23172	0.000394757	0.000179452	128781	7	7	7	7	7	7	7	7
CIAO3	Q9H6Q4;Q9H6Q4-2;Q9H6Q4-3	-0.709882	2.3819	-4.48941	+	-		-1.43723	-1.17491	-0.973796	-0.995749	-1.12819	-1.82884	-2.13018	-1.59655	0.026858	0.00876662	NaN	2	2	2	2	2	2	2	2
PUDP	Q08623;Q08623-3;Q08623-4	-0.708731	1.33928	-2.51192	+	-		-0.166782	0.450416	0.0199074	-0.8551	-0.0997459	-0.786797	-0.819818	-0.91036	0.0010831	0.000441281	NaN	4	4	4	4	4	4	4	4
ANXA5	P08758	-0.708537	3.2144	-6.54093	+	-		3.75656	3.5517	3.59803	3.38918	3.30699	2.86656	2.75305	2.81626	7.26e-16	3.02e-15	35936.8	28	28	28	28	28	28	28	28
USP40	Q9NVE5;Q9NVE5-3	-0.706255	1.3875	-2.59432	+	-		-1.37103	-0.502167	-0.184044	-0.697385	-0.86314	-1.35901	-1.31234	-1.61808	0.00133192	0.000530135	NaN	4	4	4	4	4	4	4	4
TOP1	P11387	-0.705928	2.49423	-4.73602	+	-		0.430063	0.0782175	-0.218239	-0.0413787	0.190353	-0.559112	-0.705176	-0.590088	3.9e-05	2.28e-05	90725.7	21	21	21	21	21	21	21	21
UBE2I	P63279	-0.705883	2.0561	-3.81732	+	-		0.35952	0.44667	0.412284	0.272203	0.560302	-0.0973753	-0.769153	-0.0205356	3.48e-05	2.05e-05	18006.8	7	7	7	7	7	7	7	7
CRIP1	P50238	-0.705396	0.462016	-1.02447		-		-0.579283	0.60949	2.25377	0.550239	0.436654	0.382351	0.407047	-0.943065	9.41e-05	5.09e-05	8532.82	2	2	2	2	2	2	2	2
PFN2	P35080-2	-0.704888	4.26406	-10.1091	+	-		1.89897	2.06233	1.77862	1.99475	1.9863	1.1787	1.24275	1.29646	4.57e-15	1.42e-14	15088.3	8	8	8	8	8	8	8	8
BMS1	Q14692	-0.704793	2.42601	-4.58527	+	-		-0.886976	-1.02955	-0.53642	-0.565456	-0.519977	-1.43261	-1.25299	-1.55181	0.00136639	0.000542624	145807	11	11	11	11	11	11	11	11
TUBB1	Q9H4B7	-0.704498	0.593893	-1.25915		-		3.42861	2.34499	3.92079	3.9507	2.41075	3.05865	1.694	2.76737	0.0199541	0.00669527	50326.9	2	2	2	2	2	2	2	2
CDCP1	Q9H5V8;Q9H5V8-2	-0.704322	1.74334	-3.22349	+	-		-0.566282	-0.848951	-1.51376	-0.910077	-0.765914	-1.6899	-1.48285	-1.70321	0.0101365	0.00355162	NaN	5	5	5	5	5	5	5	5
SYNE3	Q6ZMZ3;Q6ZMZ3-2	-0.704297	4.06687	-9.33314	+	-		-0.577731	-0.289476	-0.479275	-0.478021	-0.588023	-1.15209	-1.25296	-1.15536	1.96e-06	1.39e-06	NaN	27	27	27	27	27	27	27	27
KIN	O60870;O60870-2	-0.702174	0.802721	-1.61472		-		0.00296464	-0.312112	-0.1666	-1.01872	-0.0468752	-0.0412955	-1.61441	-1.37562	0.00645723	0.00230566	NaN	4	4	4	4	4	4	4	4
TANC1	Q9C0D5	-0.701856	2.92803	-5.77252	+	-		-1.12803	-1.06757	-1.06392	-1.18753	-1.48759	-2.05694	-1.82278	-1.78663	0.00588946	0.00211064	202219	12	12	12	12	12	12	12	12
MED24	O75448;O75448-2	-0.697143	2.48513	-4.71573	+	-		-0.644122	-0.80151	-0.878704	-1.08787	-0.800737	-1.75692	-1.24297	-1.61931	0.030691	0.0098595	NaN	5	5	5	5	5	5	5	5
SIN3A	Q96ST3	-0.696309	3.51249	-7.42402	+	-		-0.834495	-0.623689	-0.97601	-0.827754	-0.75276	-1.35251	-1.58766	-1.55757	3.39e-05	2.01e-05	145175	11	11	11	11	11	11	11	11
SMC3	Q9UQE7	-0.696204	4.32872	-10.3759	+	-		-0.177495	-0.212255	-0.375994	-0.142893	-0.110665	-0.95285	-0.91652	-0.830823	2.91e-05	1.74e-05	141542	31	31	31	31	31	31	31	31
ITGA11	Q9UKX5;Q9UKX5-2	-0.69538	0.706474	-1.4525		-		-0.0444511	-0.0548649	1.687	1.07186	0.0219849	-0.0555844	-0.200809	-0.220826	8.77e-13	1.53e-12	NaN	33	33	33	33	33	33	33	33
INTS5	Q6P9B9	-0.694098	2.86686	-5.61755	+	-		-0.710346	-0.781324	-0.605246	-0.98672	-0.956526	-1.69437	-1.33199	-1.48002	0.00909792	0.00320167	107995	6	6	6	6	6	6	6	6
MB21D2	Q8IYB1	-0.693645	2.22787	-4.16408	+	-		-0.464483	-0.0787239	-0.40408	0.0329068	-0.0489284	-0.744634	-1.15583	-0.758453	0.000381914	0.000174434	55800.2	7	7	7	7	7	7	7	7
MTSS2	Q765P7	-0.692778	0.96899	-1.89168		-		-1.65895	-0.505908	-0.973473	-1.70405	-0.493097	-1.60393	-2.0156	-1.6601	0.00769023	0.00272365	79929.4	7	7	7	7	7	7	7	7
PARP14	Q460N5;Q460N5-1	-0.691076	2.26188	-4.2347	+	-		-1.04637	-1.2194	-0.666689	-1.11648	-1.01937	-1.52786	-1.99103	-1.59531	0.0274296	0.00892704	NaN	11	11	11	11	11	11	11	11
NDUFB8	O95169;O95169-3	-0.690672	0.70096	-1.44314		+	CI subunits;Complex I;OXPHOS;OXPHOS subunits	-0.657969	-0.294371	-0.129392	-0.517711	-0.480344	-1.36404	0.0961884	-2.05203	0.00180483	0.000696828	NaN	4	4	4	4	4	4	4	4
RPS5	P46782	-0.689996	2.65104	-5.09454	+	-		0.631481	0.937915	1.02902	0.996787	1.15366	0.432879	0.243608	0.102845	1.4e-13	2.92e-13	22876.4	8	8	8	8	8	8	8	8
MRPL32	Q9BYC8	-0.689695	0.770954	-1.5614		+	LSU;Mitochondrial central dogma;Mitochondrial ribosome;Translation	-0.948913	-0.977643	-1.14315	-0.935572	-0.891492	-2.83387	-0.83924	-1.33404	0.000150201	7.65e-05	21404.8	2	2	2	2	2	2	2	2
CWF19L1	Q69YN2	-0.689143	3.91991	-8.7898	+	-		-0.298035	-0.478858	-0.461161	-0.561824	-0.384352	-1.26344	-1.07742	-1.0371	0.00631531	0.00225697	60619.1	6	6	6	6	6	6	6	6
PLOD2	O00469-2	-0.689089	0.694618	-1.43236		-		-0.348157	1.75813	1.14079	1.38868	1.18843	0.398949	0.340531	0.269982	4.6e-17	3.29e-16	87098.4	32	32	32	32	32	32	32	32
CDKN1A	P38936	-0.688958	1.14209	-2.17965		-		0.0802771	-0.506126	-1.01454	-0.964159	-0.584325	-0.988261	-1.10878	-1.76316	2.99e-05	1.79e-05	18119.3	3	3	3	3	3	3	3	3
INPP5F	Q9Y2H2	-0.68787	2.49222	-4.73154	+	-		0.804474	0.90525	0.762601	0.415012	0.551612	-0.221322	0.160021	0.0610608	0.000172124	8.62e-05	128407	2	2	2	2	2	2	2	2
KLHL36	Q8N4N3	-0.687177	1.50585	-2.79913	+	-		-0.862394	-1.42302	-1.94606	-1.32132	-1.10076	-2.1197	-2.00576	-1.92821	0.0225564	0.0074775	69896	2	2	2	2	2	2	2	2
MINDY2	Q8NBR6;Q8NBR6-2	-0.686548	0.476642	-1.05108		-		-0.504671	-0.255718	-1.80819	-2.95348	-1.05522	-2.11796	-1.99682	-1.89124	0.0199827	0.00670252	NaN	2	2	2	2	2	2	2	2
KNTC1	P50748	-0.68603	1.52715	-2.83642	+	-		-0.857427	-0.911529	-1.20769	-1.00826	-0.895457	-1.85814	-1.05367	-2.0745	0.000364452	0.000167448	250749	8	8	8	8	8	8	8	8
PIGO	Q8TEQ8;Q8TEQ8-2	-0.68476	1.51393	-2.81325	+	-		-1.07893	-0.477164	-1.55702	-0.931906	-0.776512	-1.52572	-1.76377	-1.65772	0.00456409	0.00165562	NaN	2	2	2	2	2	2	2	2
CARD6	Q9BX69	-0.684259	1.01364	-1.96584		-		-1.00679	-1.83781	-1.91326	-1.6277	-2.31216	-2.10174	-2.20388	-2.96579	0.000141694	7.26e-05	116468	4	4	4	4	4	4	4	4
HLA-C	P10321	-0.683856	0.668917	-1.38853		-		0.314268	1.96054	1.31008	2.47552	1.14094	0.668122	0.811958	0.789162	2.31e-14	5.95e-14	40648.5	8	8	8	8	8	8	8	8
L3HYPDH	Q96EM0	-0.68338	1.56431	-2.9018	+	-		-0.558246	-0.134848	0.31438	0.108668	-0.568548	-0.862425	-0.826987	-0.863884	1.62e-06	1.16e-06	38137.7	12	12	12	12	12	12	12	12
NGDN	Q8NEJ9;Q8NEJ9-2	-0.683162	2.14495	-3.99468	+	-		-1.20279	-1.79904	-1.53104	-1.57092	-1.55639	-1.95089	-2.20169	-2.49302	0.020897	0.00697288	NaN	3	3	3	3	3	3	3	3
CBX1	P83916	-0.683127	4.01018	-9.12016	+	-		-0.549233	-0.530499	-0.584672	-0.714005	-0.369686	-1.25109	-1.25204	-1.19511	7.05e-07	5.3e-07	21417.8	5	5	5	5	5	5	5	5
TUBGCP5	Q96RT8;Q96RT8-2	-0.683104	2.63102	-5.0478	+	-		-2.77463	-2.48248	-2.63993	-2.59448	-2.88821	-3.17612	-3.28368	-3.61735	0.0089582	0.00315365	NaN	2	2	2	2	2	2	2	2
RNASEH2C	Q8TDP1	-0.682589	2.26216	-4.23528	+	-		-1.13954	-1.47608	-0.925499	-1.16638	-1.11935	-1.94188	-1.55389	-2.0481	0.0274667	0.00893511	17840.2	3	3	3	3	3	3	3	3
THUMPD3	Q9BV44	-0.681529	3.09714	-6.2174	+	-		0.0286147	-0.252572	-0.112999	-0.0392377	-0.0826322	-0.835219	-0.949433	-0.535231	1.65e-09	1.67e-09	57002.8	11	11	11	11	11	11	11	11
TRA2A	Q13595;Q13595-3;Q13595-4	-0.681512	2.68408	-5.17232	+	-		1.12205	0.937402	0.732944	0.757352	1.04994	0.46216	0.146191	0.106926	7.38e-13	1.31e-12	NaN	5	5	5	5	5	5	5	5
INTS4	Q96HW7;Q96HW7-2	-0.680432	1.72558	-3.19105	+	-		-2.05095	-2.07825	-1.83486	-1.87215	-2.03114	-2.52276	-2.25261	-3.18634	0.00268934	0.00100383	NaN	4	4	4	4	4	4	4	4
PPIA	P62937	-0.680363	4.27802	-10.1662	+	-		4.23392	4.16938	4.2137	4.05028	4.13349	3.38871	3.61689	3.43377	1.35e-13	2.84e-13	18012.5	12	12	12	12	12	12	12	12
PABPN1	Q86U42;Q86U42-2	-0.677935	3.95357	-8.91171	+	-		1.30921	1.17138	1.11923	1.02774	1.24243	0.506768	0.584438	0.396981	4.62e-05	2.66e-05	NaN	7	7	7	7	7	7	7	7
IMPDH1	P20839;P20839-3;P20839-5;P20839-6;P20839-7	-0.677833	3.86949	-8.60986	+	-		0.0729338	-0.0370255	0.0397629	-0.0188596	0.118295	-0.716756	-0.455776	-0.755903	1.85e-05	1.15e-05	NaN	14	14	14	14	14	14	14	14
PFAS	O15067	-0.677008	4.70387	-12.0551	+	mito-interacting		0.343692	0.46382	0.564891	0.465266	0.549483	-0.145291	-0.227258	-0.226184	1.55e-11	2.14e-11	144734	23	23	23	23	23	23	23	23
PRKCD	Q05655;Q05655-2	-0.676777	2.73024	-5.28234	+	mito-interacting		-0.221519	-0.419192	-0.566163	-0.792634	-0.595358	-1.19682	-1.2357	-1.15472	0.000620634	0.000268488	NaN	15	15	15	15	15	15	15	15
TTI2	Q6NXR4	-0.675791	1.76388	-3.26117	+	-		-1.4451	-1.93228	-1.82522	-2.11031	-1.8351	-2.75903	-2.65185	-2.1053	0.0022386	0.000846273	56914.7	3	3	3	3	3	3	3	3
ORC4	O43929	-0.675758	0.685126	-1.41619		-		-1.22948	-0.324207	-1.50345	-2.01467	-1.95162	-1.77145	-2.75414	-1.71573	0.00146582	0.000578778	50377.3	2	2	2	2	2	2	2	2
RPRD1A	Q96P16	-0.675442	3.20677	-6.51949	+	-		-0.277697	-0.705052	-0.374724	-0.435676	-0.605194	-1.16176	-1.16578	-1.13779	0.00045849	0.000204668	35719.7	6	6	6	6	6	6	6	6
TTC9C	Q8N5M4	-0.674812	2.14685	-3.99853	+	-		0.914207	0.893289	0.967424	0.931148	0.540057	0.5257	-0.0814897	0.079029	0.000990128	0.000405852	20012.6	4	4	4	4	4	4	4	4
TNS3	Q68CZ2	-0.673977	1.6415	-3.03909	+	-		-0.845452	-0.586589	0.0565103	-0.429922	-0.838721	-1.21533	-1.21931	-1.1738	4.78e-11	6.14e-11	155266	28	28	28	28	28	28	28	28
IFT122	Q9HBG6;Q9HBG6-10;Q9HBG6-3;Q9HBG6-4;Q9HBG6-5;Q9HBG6-6;Q9HBG6-7;Q9HBG6-8;Q9HBG6-9	-0.673758	0.677778	-1.40366		-		1.70647	2.38327	1.2696	2.44559	1.18181	0.244065	1.59842	1.5283	0.00426526	0.00155276	NaN	2	2	2	2	2	2	2	2
COL14A1	Q05707;Q05707-2	-0.673551	0.840433	-1.67778		-		-0.39853	-0.99551	0.635019	-0.920788	-0.747078	-1.30403	-1.10047	-1.07229	2.41e-10	2.77e-10	NaN	35	35	35	35	35	35	35	35
TCERG1	O14776;O14776-2	-0.672904	5.10887	-14.1498	+	-		-0.0397151	0.00246523	-0.0130116	-0.11854	-0.00653475	-0.788327	-0.722831	-0.612756	3.21e-08	2.81e-08	NaN	22	22	22	22	22	22	22	22
NDUFA4	O00483	-0.671826	2.53181	-4.82037	+	+	CIV subunits;Complex IV;OXPHOS;OXPHOS subunits	1.87979	1.82278	2.12774	1.77555	1.56235	1.34897	1.07989	1.05658	0.000720196	0.000305233	9369.86	2	2	2	2	2	2	2	2
CBSL;CBS;CBS	P0DN79;P35520;P35520-2	-0.671442	0.794501	-1.60094		-		-0.756353	-0.284418	0.961389	0.667556	0.242755	-0.656474	-0.408688	-0.450608	2.4e-13	4.76e-13	NaN	16	16	16	16	16	16	16	16
DDX18	Q9NVP1	-0.671082	4.51277	-11.1708	+	-		0.00289502	-0.182106	-0.146783	-0.00531551	-0.00396269	-0.769136	-0.781291	-0.663982	2.54e-11	3.39e-11	75406.8	15	15	15	15	15	15	15	15
TRA2B	P62995;P62995-3	-0.670855	4.97852	-13.4409	+	-		2.42786	2.41466	2.43744	2.3386	2.4004	1.61283	1.78086	1.80513	4.65e-17	3.29e-16	NaN	3	3	3	3	3	3	3	3
STXBP6	Q8NFX7;Q8NFX7-2	-0.669968	0.502945	-1.09852		-		1.50207	2.25689	-0.321921	0.512748	1.00108	0.64004	0.487994	-0.167421	0.0157654	0.00539475	NaN	2	2	2	2	2	2	2	2
GPX4	P36969;P36969-2	-0.669064	1.60555	-2.9749	+	+	Detoxification;Metabolism;ROS and glutathione metabolism;Selenoproteins	-0.0237516	0.468942	0.641803	0.636108	-0.146932	-0.394182	-0.284381	-0.382928	3.48e-05	2.05e-05	NaN	7	7	7	7	7	7	7	7
LAMB1	P07942	-0.668255	1.14219	-2.17983		-		-0.328359	-0.319337	-1.07783	0.375253	-0.320792	-0.983484	-1.01077	-1.01315	1.27e-11	1.78e-11	198038	39	39	39	39	39	39	39	39
PIAS1	O75925;O75925-2	-0.667397	0.227491	-0.56547		-		-2.63644	0.169894	-4.00181	-1.52914	-0.639104	-4.19251	-1.50974	-1.48191	0.000739709	0.000312512	NaN	1	1	1	1	1	1	1	1
PHKB	Q93100-2;Q93100-4	-0.667123	2.03341	-3.77268	+	-		-1.23456	-1.44801	-1.8317	-1.21347	-1.11033	-2.00619	-2.15161	-1.9464	0.00187077	0.000720702	NaN	5	5	5	5	5	5	5	5
EPDR1	Q9UM22	-0.665886	0.256771	-0.627181		-		-3.57574	1.1432	-0.306051	0.129284	-0.183523	-1.18026	-1.27421	-1.21888	6.4e-08	5.41e-08	25437.1	6	6	6	6	6	6	6	6
NME7	Q9Y5B8;Q9Y5B8-2	-0.664573	3.79394	-8.34628	+	-		-0.194032	-0.322345	-0.14037	-0.120982	-0.359903	-0.911569	-0.772423	-0.992306	0.000240488	0.000116214	NaN	8	8	8	8	8	8	8	8
CREBBP	Q92793;Q92793-2	-0.664005	1.78374	-3.29777	+	-		-1.53211	-1.72104	-1.82093	-2.33018	-1.63923	-2.68773	-2.39471	-2.33566	0.0214593	0.00714449	NaN	5	5	5	5	5	5	5	5
SRP14	P37108	-0.663311	4.61191	-11.6218	+	-		2.02871	1.92317	1.8751	1.85326	2.06185	1.29771	1.24697	1.31065	1.99e-07	1.59e-07	14569.9	5	5	5	5	5	5	5	5
RBBP7	Q16576	-0.662578	2.27085	-4.25344	+	-		-0.105455	-0.255439	-0.491582	-0.403155	0.155681	-0.855941	-0.828387	-0.963375	3.33e-05	1.97e-05	47820.1	11	11	11	11	11	11	11	11
DES	P17661	-0.662468	0.639441	-1.33797		-		-1.0182	-1.49487	-1.15774	-1.57528	0.442075	-1.83221	-1.41999	-1.61761	0.000572283	0.000248942	53535.8	9	9	9	9	9	9	9	9
HNRNPR	O43390	-0.66139	6.59208	-25.222	+	-		1.56468	1.61962	1.57322	1.66457	1.61177	0.940371	0.922699	0.973081	1.28e-13	2.71e-13	70943.1	18	18	18	18	18	18	18	18
ACIN1	Q9UKV3	-0.661384	3.34256	-6.90955	+	-		-0.158429	-0.273976	-0.37345	-0.502296	-0.300971	-0.925162	-0.883071	-1.14139	3.92e-09	3.81e-09	151862	22	22	22	22	22	22	22	22
FBXO22	Q8NEZ5	-0.66114	3.8676	-8.60318	+	-		-0.69893	-0.47532	-0.672791	-0.517701	-0.649245	-1.22379	-1.39408	-1.17394	0.00189378	0.000728408	44508.4	8	8	8	8	8	8	8	8
ITFG2	Q969R8	-0.661121	0.365553	-0.844111		-		0.642419	0.736953	-1.22337	0.312104	-2.21373	-0.814762	-1.07111	-1.14487	0.0131275	0.00454685	49312.9	2	2	2	2	2	2	2	2
YEATS2	Q9ULM3	-0.65978	0.944863	-1.85161		-		-1.71373	-1.43239	-2.19177	-2.06033	-1.90942	-1.69683	-2.7725	-3.0946	0.0295837	0.00955143	150782	2	2	2	2	2	2	2	2
TERF2	Q15554	-0.659503	2.43934	-4.61449	+	-		-1.86036	-1.99222	-1.45172	-1.87749	-1.95084	-2.56927	-2.31738	-2.57144	0.000701004	0.000297788	59593.5	6	6	6	6	6	6	6	6
TAF6	P49848;P49848-2;P49848-3;P49848-4	-0.657333	1.82641	-3.37694	+	-		-0.497065	-0.876961	-0.684015	-1.2384	-0.949921	-1.3873	-1.35268	-1.77984	0.0219475	0.00728565	NaN	4	4	4	4	4	4	4	4
MED1	Q15648;Q15648-3	-0.655169	2.58027	-4.9306	+	-		-0.828485	-0.499469	-0.889883	-0.536135	-0.624519	-1.55588	-1.20569	-1.23103	0.000859347	0.00035766	NaN	5	5	5	5	5	5	5	5
RNF20	Q5VTR2	-0.655071	3.4798	-7.32268	+	-		-0.798909	-0.989394	-0.932391	-1.07721	-0.934732	-1.7678	-1.45706	-1.57993	0.000696458	0.000296248	113662	14	14	14	14	14	14	14	14
FBXO30	Q8TB52	-0.654837	2.76856	-5.37488	+	-		-0.745755	-0.954726	-1.17959	-1.22407	-0.896796	-1.64127	-1.72065	-1.60315	0.000263668	0.00012606	82304.3	10	10	10	10	10	10	10	10
RPL21	P46778	-0.653522	3.04945	-6.08941	+	-		1.99801	2.11081	2.14379	2.13771	2.37087	1.69183	1.39721	1.40711	2.54e-12	4.06e-12	18564.8	5	5	5	5	5	5	5	5
CWC27	Q6UX04	-0.651539	3.62952	-7.79645	+	-		-0.139652	-0.171025	-0.350766	-0.333622	-0.124621	-1.00676	-0.760698	-0.858966	0.000186276	9.23e-05	53847.1	5	5	5	5	5	5	5	5
CHD1L	Q86WJ1;Q86WJ1-2	-0.65045	2.39134	-4.50982	+	-		-1.26912	-1.33073	-1.23217	-1.2341	-0.898627	-2.12532	-1.71148	-1.6934	0.00733404	0.00260323	NaN	7	7	7	7	7	7	7	7
ICAM1	P05362	-0.650444	1.10539	-2.11843		-		-0.716709	-1.80446	-0.587308	-1.4562	-1.2026	-1.91961	-1.67071	-1.82137	0.00201935	0.000771875	57825.2	2	2	2	2	2	2	2	2
GAR1	Q9NY12;Q9NY12-2	-0.650211	2.98307	-5.9146	+	-		0.471244	0.420482	0.723602	0.38685	0.538129	0.0635353	-0.271643	-0.218343	7.94e-07	5.94e-07	NaN	6	6	6	6	6	6	6	6
COL5A1	P20908	-0.65015	0.625734	-1.31435		-		-0.0774358	0.0567484	1.64306	0.888324	-0.371349	-0.188014	-0.362771	-0.116057	2.11e-10	2.45e-10	183560	21	21	21	21	21	21	21	21
DAD1	P61803	-0.650026	2.39873	-4.52585	+	-		2.1101	2.42058	2.64747	2.35562	2.28399	1.7414	1.89505	1.50414	2.53e-16	1.29e-15	12496.7	3	3	3	3	3	3	3	3
PRPF31	Q8WWY3	-0.649351	4.97185	-13.4055	+	-		0.1053	0.110021	0.256987	0.0914929	0.0518568	-0.561887	-0.508297	-0.508474	4.33e-05	2.5e-05	55456	14	14	14	14	14	14	14	14
FEN1	P39748	-0.648642	1.99393	-3.69564	+	-		0.346239	0.0817528	-0.275514	0.0197404	0.422435	-0.663197	-0.530958	-0.39498	0.000145912	7.46e-05	42593	12	12	12	12	12	12	12	12
HPRT1	P00492	-0.648604	4.15803	-9.68499	+	-		1.25716	0.954255	1.15554	1.07959	1.10933	0.488887	0.433424	0.46541	3.42e-10	3.87e-10	24579.4	10	10	10	10	10	10	10	10
WARS1	P23381	-0.648427	0.867089	-1.72224		-		0.118932	0.512036	1.71633	1.04484	0.478341	0.275131	0.136768	-0.0348922	1.93e-13	3.91e-13	53165.4	22	22	22	22	22	22	22	22
TRMT1L	Q7Z2T5	-0.648247	2.02272	-3.75175	+	-		-1.05545	-0.984039	-0.782698	-1.01415	-0.928386	-1.9313	-1.68872	-1.18355	0.00883704	0.0031127	81747.3	9	9	9	9	9	9	9	9
AMZ2	Q86W34	-0.647793	2.80423	-5.46207	+	-		0.577884	0.457511	0.321668	0.310501	0.150276	-0.257832	-0.45924	-0.135601	0.00180212	0.00069592	41263.4	2	2	2	2	2	2	2	2
SMAD2	Q15796;Q15796-2	-0.646407	2.38261	-4.49094	+	-		0.452499	0.264764	0.240363	-0.163789	0.199077	-0.591259	-0.363889	-0.388323	1.52e-07	1.23e-07	NaN	7	7	7	7	7	7	7	7
HACD2	Q6Y1H2	-0.644031	1.61722	-2.99568	+	-		-0.781836	-0.383418	-0.437257	-0.15931	-0.481445	-0.725427	-1.03397	-1.51865	1.3e-08	1.19e-08	28368.4	4	4	4	4	4	4	4	4
SUGP2	Q8IX01;Q8IX01-4	-0.643401	4.33118	-10.3862	+	-		-0.449852	-0.52275	-0.629634	-0.67261	-0.525912	-1.21292	-1.12529	-1.27245	0.0001528	7.77e-05	NaN	14	14	14	14	14	14	14	14
ILKAP	Q9H0C8	-0.642347	2.3958	-4.51948	+	-		0.307712	0.0856352	-0.154578	-0.14955	0.325333	-0.499649	-0.556594	-0.622065	0.000124995	6.52e-05	42906.5	6	6	6	6	6	6	6	6
TENT5A	Q96IP4;Q96IP4-2	-0.641487	0.843322	-1.6826		-		-1.36903	-0.91758	-0.579809	0.319574	-0.784734	-1.54168	-1.22768	-1.15405	0.0022258	0.000841864	NaN	3	3	3	3	3	3	3	3
LSM3	P62310	-0.641379	1.50291	-2.79399	+	-		0.782537	0.400023	1.1236	0.867893	0.553141	0.126217	0.464754	-0.278792	0.000747136	0.000315305	11845.4	2	2	2	2	2	2	2	2
MOV10	Q9HCE1	-0.640857	2.57574	-4.92022	+	-		-0.182074	-0.355608	-0.722426	-0.502947	-0.310023	-1.17025	-1.00299	-0.993173	2.24e-06	1.57e-06	113671	32	32	32	32	32	32	32	32
DSC1	Q08554;Q08554-2	-0.640605	1.68071	-3.10963	+	-		-0.897952	-0.222894	-0.785561	-0.594168	-0.784273	-1.65742	-1.12103	-1.11427	0.00013903	7.14e-05	NaN	5	5	5	5	5	5	5	5
UBTF	P17480-2	-0.640531	4.14181	-9.62152	+	-		-0.00124106	-0.153202	-0.0640284	0.0557645	0.0592344	-0.576837	-0.763119	-0.643721	2.94e-05	1.76e-05	84936.8	17	17	17	17	17	17	17	17
CTDNEP1	O95476	-0.638844	2.24194	-4.19322	+	-		0.657938	0.486476	0.650409	0.23141	0.520779	-0.379003	0.149971	-0.159292	0.000120969	6.33e-05	28377.1	4	4	4	4	4	4	4	4
HNRNPL	P14866	-0.637986	4.1214	-9.54221	+	-		1.08177	1.17943	1.08375	1.2308	1.27651	0.502845	0.450787	0.643768	2.53e-12	4.05e-12	64132.8	18	18	18	18	18	18	18	18
NFIX	Q14938-3	-0.637648	1.86401	-3.44737	+	-		-0.281491	-0.479332	-0.139195	-0.939451	-0.549322	-1.06355	-1.07268	-1.20999	0.000126876	6.59e-05	48867.1	13	13	13	13	13	13	13	13
PBRM1	Q86U86;Q86U86-2;Q86U86-3;Q86U86-4;Q86U86-5;Q86U86-7;Q86U86-8;Q86U86-9	-0.63688	2.99143	-5.93641	+	-		-1.50366	-1.90145	-1.73847	-1.58336	-1.70282	-2.47498	-2.21914	-2.27438	0.000222775	0.000108441	NaN	15	15	15	15	15	15	15	15
SHISA4	Q96DD7	-0.636606	1.02493	-1.98458		-		-0.532406	-1.06621	-0.685535	-0.589525	-1.1606	-2.08877	-0.801991	-1.43962	1.51e-08	1.37e-08	21522.2	2	2	2	2	2	2	2	2
PPAN	Q9NQ55;Q9NQ55-2;Q9NQ55-3	-0.635915	2.84333	-5.55878	+			-0.323366	-0.5578	-0.519948	-0.739708	-0.442349	-1.17263	-0.980823	-1.3042	0.000452295	0.000202183	NaN	5	5	5	5	5	5	5	5
UBR7	Q8N806	-0.63407	0.695818	-1.4344		-		-2.09318	-1.01072	-1.90287	-0.655308	-0.892433	-1.91097	-2.48118	-1.44277	0.0274583	0.00893388	47998.8	5	5	5	5	5	5	5	5
STAT1	P42224	-0.633438	2.1781	-4.06194	+	-		1.12342	1.45938	1.79269	1.36702	1.66183	0.864533	0.807409	0.870348	1.47e-15	5.46e-15	87334.8	38	38	38	38	38	38	38	38
VIM	P08670	-0.632901	3.37382	-7.00194	+	-		4.4981	4.39334	4.47299	4.35278	4.50294	4.0323	3.68617	3.71492	4.01e-16	1.86e-15	53651.7	75	75	75	75	75	75	75	75
SMC1A	Q14683	-0.632548	3.79495	-8.34976	+	-		-0.252191	-0.366368	-0.463041	-0.371632	-0.208145	-1.02921	-0.841216	-1.02404	9.83e-07	7.27e-07	143233	39	39	39	39	39	39	39	39
NTM	Q9P121;Q9P121-2;Q9P121-3;Q9P121-4	-0.631191	0.505034	-1.10227		-		-3.43834	-1.23163	-2.96978	-3.13179	-2.20057	-3.06451	-2.80828	-3.80405	0.00211828	0.000805613	NaN	1	1	1	1	1	1	1	1
C2orf69	Q8N8R5	-0.63096	1.95432	-3.61909	+	+	0	0.733734	0.486445	0.22897	0.109613	0.411153	-0.491454	-0.188597	-0.0308801	0.0293955	0.00949543	43448.4	2	2	2	2	2	2	2	2
LRRFIP1	Q32MZ4-4	-0.630792	0.930396	-1.82757		-		1.18747	0.213304	-0.249064	0.499547	0.575791	-0.530626	0.152594	-0.178117	0.000326415	0.000152437	73060.5	4	4	4	4	4	4	4	4
BZW2	Q9Y6E2	-0.629456	2.61063	-5.00048	+	-		1.14988	0.970401	0.715774	0.678037	1.04112	0.217198	0.281129	0.346436	3.29e-19	7.7e-18	48162.4	16	16	16	16	16	16	16	16
ITM2C	Q9NQX7;Q9NQX7-3	-0.628795	0.964995	-1.88505		-		-1.10736	-1.00121	-2.27975	-1.83393	-1.38388	-2.23168	-2.34165	-1.87674	9.37e-05	5.08e-05	NaN	4	4	4	4	4	4	4	4
PTBP1	P26599;P26599-2;P26599-3	-0.62851	3.95079	-8.9016	+	-		1.42382	1.42306	1.35911	1.44067	1.56788	0.961697	0.748949	0.732546	4.02e-19	8.63e-18	NaN	16	16	16	16	16	16	16	16
DDB2	Q92466	-0.625994	2.52556	-4.80628	+	-		-0.00730071	0.0750971	0.0965141	-0.18878	-0.190998	-0.927379	-0.459537	-0.620348	6.63e-05	3.71e-05	47864	8	8	8	8	8	8	8	8
SRCAP	Q6ZRS2;Q6ZRS2-2;Q6ZRS2-3	-0.62595	2.94528	-5.81677	+	-		-0.555648	-0.589925	-0.498282	-0.850199	-0.690502	-1.36207	-1.35311	-1.0734	0.0244393	0.00803004	NaN	5	5	5	5	5	5	5	5
OSMR	Q99650	-0.625882	0.50728	-1.10629		-		-1.44162	-2.36507	-2.07513	-3.74897	-2.24656	-2.35204	-3.09925	-3.55277	0.0171565	0.0058346	110509	2	2	2	2	2	2	2	2
DHPS	P49366	-0.625119	1.9949	-3.69752	+	-		-0.912154	-1.34639	-1.52069	-1.52604	-1.08162	-1.83076	-2.02872	-1.84801	0.00187017	0.000720617	40970.6	4	4	4	4	4	4	4	4
PRCC	Q92733	-0.62445	1.77557	-3.2827	+	-		0.00813165	0.0223703	0.301883	-0.546054	0.0696743	-0.758133	-0.601697	-0.599915	0.00129205	0.000516074	52417.8	2	2	2	2	2	2	2	2
VIRMA	Q69YN4;Q69YN4-3	-0.624081	2.33523	-4.38933	+	-		-1.94969	-1.61224	-1.76737	-1.88026	-1.51663	-2.22041	-2.62223	-2.26532	0.00368882	0.00135054	NaN	6	6	6	6	6	6	6	6
SUN2	Q9UH99;Q9UH99-2	-0.622341	2.3194	-4.35568	+	-		0.300726	-0.32716	0.115467	-0.0317104	0.0626724	-0.688224	-0.601839	-0.504962	3.42e-13	6.51e-13	NaN	18	18	18	18	18	18	18	18
ZC3H4	Q9UPT8	-0.62216	1.42448	-2.65791	+	-		-0.846617	-1.26358	-0.721638	-1.37565	-1.28168	-1.55503	-2.14344	-1.46151	0.0218162	0.00724832	140257	4	4	4	4	4	4	4	4
CUL4B	Q13620;Q13620-1	-0.621106	1.50708	-2.80129	+	-		-0.379745	0.203017	0.0167574	0.628829	-0.00394933	-0.626873	-0.494747	-0.462751	1.11e-06	8.12e-07	NaN	37	37	37	37	37	37	37	37
PDZRN3	Q9UPQ7	-0.620573	0.985226	-1.91864		-		-1.54483	-0.383408	-1.71588	-1.4252	-0.947074	-1.87338	-1.8572	-1.74097	2.18e-05	1.34e-05	119596	14	14	14	14	14	14	14	14
AHR	P35869	-0.618776	0.928197	-1.82392		-		-0.971774	-2.01546	-1.86677	-1.80654	-2.2469	-2.8876	-2.11365	-2.19955	0.000975233	0.000400372	96147.4	2	2	2	2	2	2	2	2
SMARCD2	Q92925;Q92925-3	-0.618505	1.88679	-3.49034	+	-		-1.26599	-0.858344	-1.40361	-1.02059	-0.824542	-1.9166	-1.68448	-1.47828	0.0106445	0.00372152	NaN	7	7	7	7	7	7	7	7
AQR	O60306	-0.618378	3.69694	-8.01803	+	-		-0.982223	-1.24463	-1.0798	-1.07921	-0.972591	-1.80216	-1.62368	-1.64436	0.000291989	0.000138225	171295	11	11	11	11	11	11	11	11
GTF2F1	P35269	-0.61766	1.43403	-2.67439	+	-		-0.641537	0.0378027	-0.916841	-0.571052	-0.16802	-0.977369	-1.13286	-1.09854	8.61e-07	6.41e-07	58240.4	12	12	12	12	12	12	12	12
NCBP3	Q53F19	-0.61765	2.39426	-4.51615	+	-		-0.582189	-0.696868	-0.521377	-1.06364	-0.67379	-1.43216	-1.18559	-1.35792	0.0131459	0.00455136	70592.5	5	5	5	5	5	5	5	5
CPS1	P31327;P31327-2;P31327-3	-0.616591	1.6729	-3.09553	+	+	Amino acid metabolism;Metabolism;Urea cycle	0.379652	0.0163269	0.272581	-0.415909	-0.205429	-0.528717	-0.689299	-0.603425	8.9e-11	1.09e-10	NaN	7	7	7	7	7	7	7	7
LSM1	O15116	-0.615216	2.1576	-4.02029	+	-		0.115961	-0.235839	-0.0692383	0.0966695	-0.2224	-0.633347	-0.428952	-0.972257	0.000292749	0.000138456	15179.4	3	3	3	3	3	3	3	3
MBD2	Q9UBB5	-0.615162	3.91114	-8.75827	+	-		-0.236991	-0.468054	-0.504588	-0.501476	-0.370806	-1.05645	-1.05528	-0.982896	0.000477141	0.00021216	43254.5	5	5	5	5	5	5	5	5
RBM5	P52756	-0.615045	2.52813	-4.81209	+	-		-0.0590328	-0.314422	-0.468506	-0.399204	-0.0943233	-0.854433	-1.05289	-0.739106	2.48e-05	1.51e-05	92153.8	5	5	5	5	5	5	5	5
NACAD	O15069	-0.612965	1.00093	-1.94473		-		-0.77043	-1.33311	-1.35181	-1.81372	-2.11027	-1.87771	-2.21389	-2.17489	0.000311521	0.000146211	161101	2	2	2	2	2	2	2	2
PHLDA1	Q8WV24	-0.611872	0.719902	-1.47527		-		-1.30969	-0.0113468	-1.03265	0.17463	-0.756011	-1.25013	-0.805589	-1.54095	0.000315092	0.000147757	45016.2	3	3	3	3	3	3	3	3
RNASEL	Q05823;Q05823-2	-0.611442	1.52433	-2.83147	+	-		-1.79487	-1.59933	-0.906174	-1.29822	-1.663	-2.17679	-2.01396	-2.00053	0.00322022	0.00118935	NaN	7	7	7	7	7	7	7	7
RBM22	Q9NW64;Q9NW64-2	-0.610607	3.37899	-7.01733	+	-		-0.10304	-0.172267	-0.202615	-0.344471	-0.0858232	-0.696369	-0.719799	-0.960584	0.00327234	0.00120675	NaN	4	4	4	4	4	4	4	4
DDX47	Q9H0S4;Q9H0S4-2	-0.609706	2.40785	-4.54566	+	-		-0.981153	-1.01452	-1.09526	-0.613771	-0.717423	-1.5672	-1.3515	-1.56369	1.35e-07	1.1e-07	NaN	10	10	10	10	10	10	10	10
SRSF7	Q16629;Q16629-2;Q16629-3;Q16629-4	-0.608921	4.20581	-9.87409	+	-		3.03787	2.83319	2.83507	2.86615	3.02128	2.28707	2.33158	2.31072	5.72e-11	7.27e-11	NaN	5	5	5	5	5	5	5	5
EEF1AKNMT	Q8N6R0	-0.607545	3.21013	-6.52894	+	-		-0.206073	-0.255544	-0.265207	-0.551109	-0.391965	-1.01141	-0.828036	-0.985125	0.000125124	6.52e-05	78767.9	14	14	14	14	14	14	14	14
GALM	Q96C23	-0.607144	3.24162	-6.61789	+	-		0.194285	0.512376	0.361823	0.331588	0.255132	-0.417143	-0.148331	-0.262836	1.24e-06	9.03e-07	37765.5	7	7	7	7	7	7	7	7
S100A8	P05109	-0.607131	1.27709	-2.40638		-		-0.36464	-0.626993	-0.984647	-0.202034	0.0259922	-0.853114	-0.964812	-1.29486	0.0268836	0.00877201	10834.5	2	2	2	2	2	2	2	2
PRKG2	Q13237;Q13237-2	-0.606704	0.632785	-1.32651		-		-0.18713	-1.04713	-1.09614	-1.01554	-0.687142	-2.21222	-0.376443	-1.65129	0.000117032	6.15e-05	NaN	9	9	9	9	9	9	9	9
TNFAIP2	Q03169	-0.606327	0.302659	-0.720824		-		2.30134	0.614938	-0.0451819	1.09084	-1.32963	-0.439095	0.608621	-0.409122	0.000578988	0.000251542	72661.3	4	4	4	4	4	4	4	4
HECTD4	Q9Y4D8;Q9Y4D8-4	-0.606108	1.16269	-2.21408				-0.0483459	-0.697809	-0.272195	-0.209747	-1.1719	-0.989984	-1.14997	-1.11837	0.0209536	0.00698814	NaN	2	2	2	2	2	2	2	2
CAT	P04040	-0.605793	1.24859	-2.35827		+	Detoxification;Metabolism;ROS and glutathione metabolism	0.522709	0.573319	0.123985	-0.460711	0.438359	-0.416609	-0.384282	-0.297891	1.03e-13	2.23e-13	59756.2	24	24	24	24	24	24	24	24
KCTD12	Q96CX2	-0.605671	0.682834	-1.41229		-		3.48541	1.68006	2.1297	1.84512	2.04969	1.62007	1.63792	1.63899	2.86e-16	1.43e-15	35700.8	12	12	12	12	12	12	12	12
DDX39A	O00148	-0.605593	4.74816	-12.2691	+	-		1.8703	1.80064	1.74683	1.7877	1.93222	1.21585	1.17142	1.27857	7.86e-17	4.85e-16	49129.5	19	19	19	19	19	19	19	19
LRRC8C	Q8TDW0	-0.604425	1.62307	-3.00612	+	-		-0.813115	-1.42422	-1.40438	-1.36327	-1.68325	-1.77558	-1.97032	-2.08031	0.0160399	0.00547995	92449.6	4	4	4	4	4	4	4	4
EMG1	Q92979	-0.604307	2.1355	-3.97561	+	-		-0.236749	-0.471231	-0.677381	-0.291372	-0.0971166	-1.15191	-0.895703	-0.829622	0.00013126	6.79e-05	26720.1	9	9	9	9	9	9	9	9
STK17A	Q9UEE5	-0.604049	1.13262	-2.16385		-		0.106799	-0.564193	-0.679498	-0.847223	-0.0711242	-1.29844	-1.08172	-0.665127	0.0246136	0.00808184	46558.2	3	3	3	3	3	3	3	3
NCOA5	Q9HCD5	-0.603418	2.98665	-5.92393	+	-		0.837507	0.958068	0.646819	0.829278	1.03564	0.176796	0.199997	0.397342	0.00034729	0.000160738	65536.4	6	6	6	6	6	6	6	6
NCBP2	P52298	-0.603285	2.59578	-4.96623	+	-		0.0408637	0.196542	0.119138	0.432788	0.486567	-0.402468	-0.386572	-0.255277	0.000371195	0.000170102	18001.1	4	4	4	4	4	4	4	4
TOP2B	Q02880;Q02880-2	-0.60301	4.87127	-12.8829	+	-		-0.244918	-0.129601	-0.335013	-0.215839	-0.221421	-0.87643	-0.80217	-0.818506	1.06e-09	1.1e-09	NaN	40	40	40	40	40	40	40	40
BYSL	Q13895	-0.602163	3.64511	-7.84722	+	-		0.346458	0.438296	0.251692	0.316433	0.569165	-0.278156	-0.192961	-0.182146	2.7e-14	6.78e-14	49601.3	14	14	14	14	14	14	14	14
SNRPB;SNRPB;SNRPB;SNRPN;SNRPN	P14678;P14678-2;P14678-3;P63162;P63162-2	-0.601568	2.94981	-5.82843	+	-		1.47954	1.34389	1.38569	1.12286	1.46132	0.800295	0.602554	0.868433	1.1e-16	6.42e-16	NaN	7	7	7	7	7	7	7	7
ISY1	Q9ULR0;Q9ULR0-1;Q9ULR0-2	-0.601532	2.48356	-4.71224	+			-0.545452	-1.03956	-0.94682	-0.970203	-0.771227	-1.56816	-1.34582	-1.45458	8.63e-05	4.72e-05	NaN	5	5	5	5	5	5	5	5
LZIC	Q8WZA0;Q8WZA0-2	-0.598514	2.70761	-5.22819	+	-		0.69626	0.457248	0.984996	0.664169	0.646031	0.0424143	0.112125	0.11914	3.91e-07	3.03e-07	NaN	3	3	3	3	3	3	3	3
PAICS	P22234	-0.598121	4.32673	-10.3676	+	+	Metabolism;Nucleotide metabolism;Nucleotide synthesis and processing	1.65098	1.59423	1.54441	1.71185	1.70601	0.938637	1.08777	1.10372	1.68e-19	4.75e-18	47079.2	21	21	21	21	21	21	21	21
KIF13B	Q9NQT8	-0.598038	0.288121	-0.69153		-		-2.8709	-0.726324	-2.18984	-1.52936	-1.35312	-0.434174	-3.67373	-2.88793	0.00673688	0.0023992	202789	2	2	2	2	2	2	2	2
AK6	Q9Y3D8	-0.596094	0.75265	-1.53059		-		0.529247	0.206391	0.108748	0.256455	0.212214	0.0959945	0.26699	-1.36343	0.000596492	0.000258739	20061.4	4	4	4	4	4	4	4	4
LSM2	Q9Y333	-0.593976	2.49394	-4.73536	+	-		0.829492	0.957034	0.849988	1.16124	0.968987	0.626389	0.209184	0.242545	0.00173104	0.000672235	10834.5	5	5	5	5	5	5	5	5
PWP2	Q15269	-0.593221	3.87213	-8.61921	+	-		-0.727573	-0.882358	-0.892923	-0.777447	-0.639644	-1.38891	-1.43252	-1.3102	0.000210182	0.000102986	102452	17	17	17	17	17	17	17	17
SLIT3	O75094	-0.592374	1.10831	-2.1233		-		-1.01196	-0.772155	0.00584543	-1.18554	-0.871247	-1.48802	-1.3561	-1.23403	0.000350829	0.000162037	167713	27	27	27	27	27	27	27	27
BLVRA	P53004	-0.591424	2.79395	-5.43684	+	-		2.0114	1.99563	1.63905	1.66871	1.8522	1.26963	1.16208	1.2942	4.37e-13	8.12e-13	33428.5	15	15	15	15	15	15	15	15
UCK2	Q9BZX2	-0.591277	1.96425	-3.63821	+	-		0.965261	0.745118	0.711164	0.565704	1.17579	0.358185	0.0285557	0.337249	4.04e-05	2.35e-05	29299.1	5	5	5	5	5	5	5	5
CPSF4	O95639;O95639-2;O95639-3	-0.591074	1.24143	-2.34621		-		-0.715175	-0.988166	-0.830394	-1.66307	-0.92682	-1.93253	-1.53339	-1.38148	0.000130808	6.78e-05	NaN	2	2	2	2	2	2	2	2
SLC2A3	P11169	-0.590211	1.70582	-3.1551	+	-		1.04551	0.42344	0.279006	0.342349	0.399411	-0.0267844	-0.127539	-0.12248	0.000365826	0.00016792	53924.3	4	4	4	4	4	4	4	4
ARF1	P84077	-0.590124	1.52316	-2.82942	+	-		2.05933	2.2716	2.20658	2.67588	2.39382	1.94576	1.94438	1.30382	5.63e-12	8.41e-12	20696.8	14	14	14	14	14	14	14	14
NUP37	Q8NFH4	-0.590043	3.03691	-6.05608	+	-		-0.293584	-0.530584	-0.350606	-0.502279	-0.236494	-1.08779	-1.01629	-0.814179	2.27e-05	1.39e-05	36707.6	9	9	9	9	9	9	9	9
STAMBP	O95630	-0.58964	2.14214	-3.98901	+	-		-0.622165	-0.419096	-0.187565	-0.201996	-0.291326	-0.982694	-0.673288	-1.14623	3.02e-05	1.8e-05	48076.9	8	8	8	8	8	8	8	8
TMEM38B	Q9NVV0	-0.589091	0.702171	-1.4452		-		0.789806	0.0985765	-0.818749	-0.163226	-0.756622	-0.641991	-1.03013	-0.605283	0.000753504	0.000317645	32509.8	2	2	2	2	2	2	2	2
TAPBP	O15533;O15533-3	-0.589013	2.87395	-5.63537	+	-		0.769569	1.05972	1.06581	1.20245	0.922118	0.315977	0.453352	0.475438	8.43e-11	1.04e-10	NaN	7	7	7	7	7	7	7	7
PYGL	P06737;P06737-2	-0.588438	0.642759	-1.34368		-		-0.484992	0.760884	0.584285	1.57654	0.575007	0.0146814	0.0126227	0.0144147	4.9e-11	6.27e-11	NaN	32	32	32	32	32	32	32	32
ARHGAP29	Q52LW3	-0.588084	1.90652	-3.52773	+	-		-0.320052	-0.0680876	-0.722334	-0.492922	-0.128278	-1.04313	-0.936568	-0.823558	8.81e-05	4.81e-05	142064	26	26	26	26	26	26	26	26
COX6C	P09669	-0.587971	0.513804	-1.11797		+	CIV subunits;Complex IV;OXPHOS;OXPHOS subunits	0.131552	0.178734	0.436263	0.404388	0.347441	0.417577	-1.71118	0.428717	3.31e-20	1.52e-18	8781.43	10	10	10	10	10	10	10	10
AS3MT	Q9HBK9;Q9HBK9-2	-0.587921	1.13135	-2.16172		-		-0.00333152	-0.151776	-0.498056	-0.826333	-0.775345	-0.889644	-0.75262	-1.4744	0.0260214	0.00851947	NaN	2	2	2	2	2	2	2	2
MCAM	P43121	-0.587105	0.989519	-1.92577		-		-1.66166	-1.77336	-2.51166	-2.12329	-1.20589	-2.48613	-2.22779	-2.61291	0.00168187	0.000655379	71607.4	4	4	4	4	4	4	4	4
SESN2	P58004	-0.586177	1.34475	-2.52123	+	-		-0.458543	-0.201174	0.458501	0.117379	-0.421636	-0.636844	-0.750486	-0.674484	3.91e-05	2.29e-05	54493.7	6	6	6	6	6	6	6	6
RCOR1	Q9UKL0	-0.586086	1.06723	-2.05491		-		-1.6205	-0.762272	-0.65499	-0.791738	-0.578301	-1.83057	-1.3407	-1.23166	0.00396896	0.00144899	53327.4	3	3	3	3	3	3	3	3
ZMYND11	Q15326;Q15326-3;Q15326-6	-0.586029	0.853782	-1.70005		-		-3.57515	-2.38062	-3.38792	-2.52923	-2.51486	-3.57751	-3.59422	-3.21902	0.0118675	0.00412745	NaN	2	2	2	2	2	2	2	2
SERPINH1	P50454	-0.583844	1.20354	-2.28251		-		2.61587	2.92858	3.71414	3.3348	2.91076	2.56495	2.47364	2.51238	3.33e-19	7.7e-18	46440.5	25	25	25	25	25	25	25	25
AARS1	P49588	-0.582684	1.64762	-3.05006	+	-		0.690139	0.95634	1.46965	1.37878	1.01389	0.526641	0.507809	0.522776	3.94e-12	6.06e-12	106810	36	36	36	36	36	36	36	36
TRAPPC9	Q96Q05;Q96Q05-2;Q96Q05-3	-0.58251	2.39915	-4.52674	+	-		0.289817	0.0310478	-0.114796	-0.250015	-0.113499	-0.527392	-0.600426	-0.714179	0.000104196	5.57e-05	NaN	8	8	8	8	8	8	8	8
NT5C3B	Q969T7;Q969T7-2	-0.581615	2.17289	-4.05133	+	-		-0.37084	-0.253167	0.120844	-0.43271	-0.0268814	-0.775685	-0.854203	-0.692609	0.0188565	0.00635347	NaN	4	4	4	4	4	4	4	4
SEPTIN9	Q9UHD8;Q9UHD8-2;Q9UHD8-5;Q9UHD8-7	-0.581532	3.02418	-6.02241	+	-		1.94307	1.94075	1.61601	1.91413	2.03736	1.31672	1.27282	1.33665	1.84e-13	3.74e-13	NaN	34	34	34	34	34	34	34	34
DDX27	Q96GQ7	-0.580469	3.34046	-6.90338	+	-		0.206108	-0.0926495	-0.0599819	0.0548013	0.00298292	-0.551555	-0.451377	-0.671719	1.47e-08	1.34e-08	89835.2	17	17	17	17	17	17	17	17
PPIG	Q13427;Q13427-2	-0.578573	1.87234	-3.46304	+	-		-1.26125	-1.26431	-1.23698	-1.2246	-1.25649	-1.7666	-1.46566	-2.24964	0.00166645	0.000649688	NaN	6	6	6	6	6	6	6	6
KRR1	Q13601	-0.578448	3.17118	-6.4202	+	-		-0.156007	-0.423777	-0.397487	-0.429788	-0.530649	-1.05958	-0.940394	-0.89799	0.000560054	0.000244304	43665	8	8	8	8	8	8	8	8
ZFP91	Q96JP5;Q96JP5-2	-0.577619	1.50849	-2.80375	+	-		-1.90877	-2.10811	-1.73295	-2.53432	-1.79703	-2.77095	-2.58818	-2.42244	0.000944842	0.000388861	NaN	3	3	3	3	3	3	3	3
PPIL4	Q8WUA2	-0.577241	4.07375	-9.3593	+	-		-0.601454	-0.717582	-0.828327	-0.80168	-0.625942	-1.31811	-1.29667	-1.26194	0.00175312	0.000679446	57225.1	10	10	10	10	10	10	10	10
NEK1	Q96PY6;Q96PY6-2;Q96PY6-3;Q96PY6-4;Q96PY6-5;Q96PY6-6	-0.576469	2.8796	-5.64958	+	-		0.235422	0.504161	0.537406	0.472909	0.276142	-0.0206408	-0.300257	-0.192886	0.00382915	0.00140006	NaN	6	6	6	6	6	6	6	6
UBE2H	P62256	-0.574973	4.00382	-9.0965	+	-		0.280182	0.384496	0.416189	0.387662	0.297065	-0.204747	-0.108158	-0.352659	8.53e-07	6.36e-07	20655.2	5	5	5	5	5	5	5	5
GTF3C5	Q9Y5Q8;Q9Y5Q8-2;Q9Y5Q8-3	-0.574715	3.0735	-6.1537	+	-		-0.424837	-0.603723	-0.695803	-0.689426	-0.490901	-1.31927	-1.07131	-1.07637	1.67e-07	1.34e-07	NaN	8	8	8	8	8	8	8	8
RIN1	Q13671	-0.574389	1.57017	-2.91216	+	-		0.000982904	0.149017	-0.455176	-0.59642	-0.0251848	-0.870032	-0.652377	-0.756826	2.59e-05	1.57e-05	84098.9	13	13	13	13	13	13	13	13
MTA1	Q13330;Q13330-3	-0.574384	2.50276	-4.75509	+	-		-1.05849	-1.39704	-1.55668	-1.23408	-1.34395	-1.99549	-1.77039	-1.91142	0.00239558	0.000900614	NaN	9	9	9	9	9	9	9	9
CEBPZ	Q03701	-0.574093	2.30574	-4.32676	+	-		0.0829131	-0.306897	-0.326517	-0.502425	-0.271075	-0.789841	-0.78773	-0.939107	0.000153418	7.8e-05	120974	9	9	9	9	9	9	9	9
SPATS2L	Q9NUQ6	-0.573397	2.67706	-5.15571	+	-		0.176821	-0.00986959	-0.00846159	0.370369	0.308818	-0.30497	-0.467411	-0.445203	6.16e-13	1.11e-12	61729	17	17	17	17	17	17	17	17
IFI35	P80217;P80217-2	-0.572612	2.09872	-3.90186	+	-		0.823288	1.0343	1.44125	1.11771	1.12582	0.670418	0.375922	0.561237	1.03e-09	1.07e-09	NaN	5	5	5	5	5	5	5	5
SMARCC1	Q92922	-0.572287	1.78472	-3.29958	+	-		-0.69036	-0.997273	-0.849054	-0.634108	-0.89714	-1.60166	-0.978646	-1.57731	0.00109204	0.000444642	122867	5	5	5	5	5	5	5	5
BOLA2	Q9H3K6	-0.572152	2.66025	-5.11613	+			1.16894	1.02987	1.42248	1.23222	0.965918	0.621289	0.649999	0.503904	0.000147792	7.54e-05	10116.5	4	4	4	4	4	4	4	4
SMC4	Q9NTJ3	-0.571626	2.66107	-5.11806	+	-		-0.334977	-0.501041	-0.758529	-0.479767	-0.44787	-1.04024	-1.23769	-0.950256	0.00023984	0.00011593	147182	34	34	34	34	34	34	34	34
ERI1	Q8IV48	-0.571612	1.78314	-3.29666	+	-		-0.777623	-0.837261	-0.846725	-0.791871	-0.694075	-1.2854	-1.79573	-1.00224	0.0204255	0.00683681	40063.9	4	4	4	4	4	4	4	4
SRSF6	Q13247;Q13247-3	-0.571365	3.16176	-6.39412	+	-		1.8812	1.63031	1.62534	1.66291	1.8668	1.28037	1.13337	1.0721	3.2e-14	7.88e-14	NaN	6	6	6	6	6	6	6	6
TRMT6	Q9UJA5	-0.571144	3.95292	-8.90935	+	-		0.111522	-0.024622	0.077701	0.125479	0.239878	-0.444921	-0.406628	-0.543908	7.71e-05	4.26e-05	55799.3	8	8	8	8	8	8	8	8
ALDH3A2	P51648;P51648-2	-0.57077	2.09828	-3.901	+	+	Detoxification;Metabolism;ROS and glutathione metabolism	-0.733801	-0.146192	-0.285781	-0.194809	-0.283928	-0.841638	-0.837598	-1.01978	1.03e-07	8.55e-08	NaN	11	11	11	11	11	11	11	11
BET1L	Q9NYM9	-0.570332	0.435184	-0.975191		-		1.71887	-0.0534849	-0.0598551	-0.740195	-0.203426	-0.244307	-0.940414	-0.12913	0.00157937	0.000619311	12388.1	2	2	2	2	2	2	2	2
CDK9	P50750;P50750-2	-0.569777	2.33439	-4.38754	+	-		-0.511529	-0.455993	-0.765427	-0.309443	-0.614867	-1.05246	-0.939769	-1.31145	0.000179313	8.93e-05	NaN	4	4	4	4	4	4	4	4
SF3B6	Q9Y3B4	-0.569138	0.936673	-1.838		-		1.16936	1.1876	1.00704	1.10118	1.3153	1.01858	-0.240203	0.982494	1.3e-08	1.18e-08	14584.9	5	5	5	5	5	5	5	5
CTBP2	P56545;P56545-2;P56545-3	-0.567761	1.7385	-3.21464	+	-		0.96566	0.676923	0.241868	0.573343	0.863633	0.233517	0.0797308	-0.0236751	5.12e-16	2.25e-15	NaN	8	8	8	8	8	8	8	8
C11orf98	E9PRG8	-0.567752	0.994121	-1.93342				-0.116594	0.706552	-0.073588	-0.00919601	-0.480631	-0.357827	-0.383568	-0.945934	8.45e-06	5.51e-06	14233.7	3	3	3	3	3	3	3	3
RPRD1B	Q9NQG5	-0.56774	3.53885	-7.5066	+	-		-0.42974	-0.705037	-0.539487	-0.5625	-0.382833	-1.11355	-1.09343	-1.06799	3.44e-05	2.03e-05	36899.7	5	5	5	5	5	5	5	5
SLTM	Q9NWH9	-0.567235	3.69998	-8.02814	+	-		-1.1575	-1.06689	-1.18203	-1.23069	-0.968868	-1.60383	-1.76439	-1.69707	0.00131874	0.000525321	117148	8	8	8	8	8	8	8	8
NAMPT	P43490	-0.566339	1.94339	-3.59811	+	-		0.650533	0.328147	-0.011439	0.131167	0.462596	-0.203573	-0.282477	-0.276364	4.59e-20	1.79e-18	55521.2	23	23	23	23	23	23	23	23
ARPIN	Q7Z6K5;Q7Z6K5-2	-0.566145	1.72782	-3.19513	+	-		0.297449	0.594501	0.0798858	-0.0759389	0.555756	-0.250369	-0.215133	-0.361942	0.016986	0.00577762	NaN	5	5	5	5	5	5	5	5
MKRN2	Q9H000;Q9H000-2	-0.563216	3.32925	-6.87053	+	-		-0.407077	-0.435395	-0.282553	-0.156659	-0.192732	-0.952189	-0.823237	-0.798873	0.00686401	0.00244312	NaN	6	6	6	6	6	6	6	6
LOXL2	Q9Y4K0	-0.562203	0.766824	-1.55446		-		-0.467403	0.0983963	-0.52179	0.83467	-0.598746	-0.66232	-0.695863	-0.721349	1.47e-11	2.03e-11	86724.8	15	15	15	15	15	15	15	15
EHBP1	Q8NDI1;Q8NDI1-2;Q8NDI1-3	-0.561947	2.18584	-4.07775	+	-		-0.659194	-0.35481	-0.535901	-0.984001	-0.660393	-1.21262	-1.16206	-1.22774	5.65e-07	4.29e-07	NaN	22	22	22	22	22	22	22	22
RNASEH2A	O75792	-0.560783	2.02704	-3.76019	+	-		0.0164134	-0.113217	0.00150335	-0.34605	-0.527893	-0.627684	-0.85291	-0.783302	0.0205995	0.00688909	33394.9	4	4	4	4	4	4	4	4
CRNKL1	Q9BZJ0;Q9BZJ0-2;Q9BZJ0-3	-0.559533	3.6731	-7.93907	+	-		-0.801368	-0.849398	-0.776453	-0.696806	-0.69824	-1.42071	-1.1657	-1.38555	0.000649784	0.000279098	NaN	12	12	12	12	12	12	12	12
ZC3HAV1L	Q96H79	-0.559282	1.93694	-3.58576	+	-		-2.02196	-1.71539	-1.40167	-1.45043	-1.72214	-2.33985	-2.11699	-2.20796	6.07e-05	3.43e-05	32962	4	4	4	4	4	4	4	4
EIF2AK4	Q9P2K8;Q9P2K8-2	-0.557639	2.45683	-4.653	+	-		-0.435625	-0.26453	-0.686152	-0.359927	-0.163149	-0.971666	-0.888333	-0.958549	5.7e-05	3.23e-05	NaN	24	24	24	24	24	24	24	24
FADS1	O60427	-0.556548	1.85268	-3.42608	+	-		-0.332328	-0.857904	-0.716125	-1.03807	-0.65294	-1.38713	-1.26148	-1.17945	1.79e-06	1.27e-06	51964.3	5	5	5	5	5	5	5	5
ARHGAP35	Q9NRY4	-0.554976	3.05441	-6.10262	+	-		-0.32786	-0.370205	-0.70316	-0.497561	-0.3985	-1.00451	-0.980347	-1.05844	4.46e-11	5.74e-11	170514	42	42	42	42	42	42	42	42
CDC123	O75794	-0.554912	1.0258	-1.98604		-		0.232818	-0.0747852	0.0381588	-0.6403	0.0403679	-1.17311	-0.318349	-0.415522	0.0153398	0.00525748	39134.8	4	4	4	4	4	4	4	4
C7orf50	Q9BRJ6	-0.552464	1.51956	-2.82312	+	-		0.0836779	0.394013	-0.0758625	-0.446741	0.241911	-0.592553	-0.5121	-0.43454	0.0132012	0.00456746	22083.4	4	4	4	4	4	4	4	4
USP19	O94966-6;O94966-7	-0.551897	2.18946	-4.08513	+	-		-0.78254	-0.677863	-0.740923	-1.08985	-0.782191	-1.6278	-1.21351	-1.2584	0.000452083	0.000202146	NaN	17	17	17	17	17	17	17	17
TUBGCP3	Q96CW5	-0.55145	5.44301	-16.1332	+	-		-0.628777	-0.673953	-0.598245	-0.712253	-0.589027	-1.16198	-1.22878	-1.18493	0.000494687	0.000219058	103571	17	17	17	17	17	17	17	17
DTNBP1	Q96EV8;Q96EV8-2	-0.551074	1.71037	-3.16337	+	-		-1.14947	-1.04414	-0.641204	-0.936821	-1.19705	-1.43944	-1.34343	-1.85157	0.00231886	0.000874667	NaN	3	3	3	3	3	3	3	3
FTSJ3	Q8IY81	-0.55084	2.98032	-5.90742	+	-		-0.284526	-0.539736	-0.151998	-0.223544	-0.348351	-0.934646	-0.790023	-0.856745	2.36e-05	1.44e-05	96558.5	16	16	16	16	16	16	16	16
ABCC4	O15439;O15439-2	-0.549627	2.3902	-4.50736	+	-		-0.59526	-1.09401	-0.894908	-0.91966	-1.0246	-1.57352	-1.4005	-1.39193	0.00120173	0.000483395	NaN	14	14	14	14	14	14	14	14
FNBP1	Q96RU3-2;Q96RU3-5	-0.549494	2.63893	-5.06623	+	-		-0.285636	-0.304666	-0.356204	-0.613296	-0.451658	-0.847739	-0.855683	-1.15194	0.000397381	0.000180475	NaN	12	12	12	12	12	12	12	12
KDM3B	Q7LBC6	-0.548885	2.50458	-4.75916	+	-		-0.696214	-0.909347	-1.22269	-1.01492	-0.957472	-1.48426	-1.47373	-1.56906	0.000402836	0.000182694	191581	10	10	10	10	10	10	10	10
CPSF3	Q9UKF6	-0.54817	3.06958	-6.14318	+	-		-0.608233	-0.668232	-0.969982	-0.725056	-0.696779	-1.36515	-1.27074	-1.2096	8.04e-06	5.26e-06	77486	11	11	11	11	11	11	11	11
CAVIN1	Q6NZI2	-0.548083	2.30291	-4.32079	+	-		2.27908	2.84251	2.65937	2.6744	2.63678	2.12357	2.09964	1.98783	1.29e-15	4.88e-15	43476.1	19	19	19	19	19	19	19	19
POLR2C	P19387	-0.547976	2.09654	-3.89753	+	-		0.260393	-0.0535355	0.0338405	-0.116194	0.205129	-0.435502	-0.267136	-0.743512	7.86e-19	1.39e-17	31441.2	7	7	7	7	7	7	7	7
DNAJC16	Q9Y2G8	-0.546847	1.17216	-2.22992		-		0.148017	0.121199	-0.640188	-0.491204	-0.0174639	-0.485241	-1.01279	-0.67029	0.000115398	6.07e-05	90591.4	6	6	6	6	6	6	6	6
NDUFS8	O00217	-0.546486	2.92523	-5.76534	+	+	CI subunits;Complex I;Fe-S-containing proteins;Metabolism;Metals and cofactors;OXPHOS;OXPHOS subunits	1.56732	1.59243	1.74177	1.89394	1.50687	1.0723	1.11975	1.14989	5.81e-17	3.83e-16	23705.1	6	6	6	6	6	6	6	6
ELP1	O95163	-0.545049	3.9746	-8.98867	+	-		-0.826703	-0.648685	-0.793963	-0.608826	-0.673633	-1.26551	-1.19925	-1.30147	5.56e-06	3.72e-06	150254	25	25	25	25	25	25	25	25
TRUB1	Q8WWH5	-0.544641	2.44293	-4.62237	+	-		-1.089	-0.859828	-0.935393	-0.693603	-0.818111	-1.31121	-1.31977	-1.6405	0.00506553	0.00182654	37252.8	5	5	5	5	5	5	5	5
SUPT16H	Q9Y5B9	-0.544148	3.29596	-6.77365	+	-		0.0358674	-0.0550251	-0.0969006	0.153964	0.219792	-0.49067	-0.502501	-0.484655	4.46e-08	3.85e-08	119914	36	36	36	36	36	36	36	36
SMAP	O00193	-0.543684	1.30743	-2.45776	+	-		-1.5877	-1.19161	-1.66217	-1.68697	-1.01618	-1.71119	-1.90951	-2.29712	9.24e-05	5.02e-05	20332.5	4	4	4	4	4	4	4	4
TAMM41	Q96BW9-3	-0.543276	0.805772	-1.61983		+	Cardiolipin synthesis;Lipid metabolism;Metabolism;Phospholipid metabolism	-0.824587	-1.42516	-1.28308	-1.86537	-0.963327	-1.5163	-2.44481	-1.48563	0.00590561	0.00211603	38078.9	4	4	4	4	4	4	4	4
QRSL1	Q9H0R6	-0.542446	1.49432	-2.779	+	+	Mitochondrial central dogma;mt-tRNA synthetases;Translation	-2.06474	-1.42697	-1.92121	-1.38659	-1.51411	-2.28034	-2.30509	-2.03008	0.0174872	0.00593243	57460.4	3	3	3	3	3	3	3	3
DNLZ	Q5SXM8	-0.542137	0.811824	-1.62996		+	Protein import, sorting and homeostasis;Chaperones;Protein homeostasis	0.117495	0.0265064	0.535934	-0.0289991	-0.938553	-0.456075	-0.824312	-0.518595	0.00182106	0.000702534	19203.8	3	3	3	3	3	3	3	3
SAMD9	Q5K651	-0.541535	1.05816	-2.03981		-		-1.88218	-1.53113	-0.959204	-1.24369	-2.00629	-2.21489	-2.01573	-1.96749	0.000622389	0.000269126	184281	17	17	17	17	17	17	17	17
CBR3	O75828	-0.541354	1.6583	-3.06925	+	+	Detoxification;Metabolism;Xenobiotic metabolism	-0.0638383	0.694863	0.356397	0.364725	0.589038	-0.19471	-0.191958	-0.0726844	1.65e-12	2.73e-12	30850.2	14	14	14	14	14	14	14	14
SRSF10	O75494;O75494-2;O75494-3;O75494-4;O75494-5;O75494-6	-0.541003	2.35628	-4.4343	+	-		0.462955	0.310361	0.22283	0.153775	0.330247	-0.00918334	-0.241972	-0.483752	1.06e-06	7.78e-07	NaN	7	7	7	7	7	7	7	7
PCID2	Q5JVF3;Q5JVF3-2;Q5JVF3-3	-0.540876	2.22219	-4.15236	+	-		-0.649638	-0.276117	-0.389755	-0.209771	-0.131243	-0.931037	-0.950201	-0.735305	0.000203808	0.000100091	NaN	12	12	12	12	12	12	12	12
EBNA1BP2	Q99848	-0.540676	3.92244	-8.79891	+	-		0.738353	0.623794	0.740816	0.852138	0.803153	0.266653	0.248085	0.118188	1e-09	1.05e-09	34852	10	10	10	10	10	10	10	10
DOCK11	Q5JSL3	-0.539734	1.6161	-2.99369	+	-		-0.890688	-0.920283	-0.751474	-0.771027	-1.2022	-1.84291	-1.25715	-1.24054	0.0148168	0.00508547	237671	10	10	10	10	10	10	10	10
SNW1	Q13573	-0.539684	2.64739	-5.08599	+	-		-0.275913	-0.368679	-0.552815	-0.634722	-0.266011	-1.04844	-0.870566	-0.958932	8.68e-18	9.26e-17	61494.4	15	15	15	15	15	15	15	15
KLHL42	Q9P2K6	-0.539644	1.24354	-2.34976		-		-1.84359	-1.35641	-1.4277	-1.36144	-1.64401	-2.54742	-2.00712	-1.64429	0.000575025	0.000249988	56867.8	5	5	5	5	5	5	5	5
HNRNPU	Q00839;Q00839-2	-0.539131	4.35676	-10.4936	+	-		2.05219	2.04502	1.9609	1.9635	2.14062	1.54569	1.50872	1.42554	1.96e-14	5.13e-14	NaN	28	28	28	28	28	28	28	28
VRK2	Q86Y07;Q86Y07-2;Q86Y07-3;Q86Y07-5	-0.538848	2.02464	-3.75551	+	mito-interacting		-1.00159	-1.26488	-1.02177	-0.986396	-1.13613	-1.30235	-1.88916	-1.6715	0.0135275	0.00467116	NaN	5	5	5	5	5	5	5	5
ASH2L	Q9UBL3;Q9UBL3-3	-0.538703	1.99006	-3.68812	+	-		-1.00374	-1.29486	-1.62274	-1.37582	-1.19852	-1.86028	-1.95163	-1.7016	0.0114913	0.00400238	NaN	4	4	4	4	4	4	4	4
SH3BGRL	O75368	-0.538472	1.65688	-3.06668	+	-		0.781152	0.908084	1.23874	1.392	0.910762	0.504933	0.712171	0.305922	6.75e-12	9.9e-12	12774.2	9	9	9	9	9	9	9	9
RDH13	Q8NBN7	-0.538397	1.14113	-2.17805		+	Metabolism;Vitamin A metabolism;Vitamin metabolism	-1.16151	-0.805565	-0.932321	-1.3237	-0.678059	-1.2375	-1.27583	-2.04255	0.0306414	0.00984682	35932.2	4	4	4	4	4	4	4	4
CLCN6	P51797;P51797-5;P51797-6	-0.537924	0.824395	-1.65099		-		-1.01172	-1.85901	-1.24169	-1.74513	-0.97731	-1.5417	-2.48498	-1.68801	0.0164019	0.00559472	NaN	1	1	1	1	1	1	1	1
VPS13A	Q96RL7;Q96RL7-2;Q96RL7-3;Q96RL7-4	-0.537479	1.39693	-2.6105	+	mito-interacting		-0.64137	-1.31293	-0.934431	-0.736342	-1.34227	-1.37735	-1.7178	-1.49769	0.0126108	0.00437808	NaN	4	4	4	4	4	4	4	4
XRCC6	P12956	-0.536652	3.98078	-9.01135	+	-		1.3203	1.21072	1.17227	1.271	1.39054	0.655423	0.775795	0.777725	9.46e-13	1.64e-12	69843.1	37	37	37	37	37	37	37	37
MORF4L2	Q15014	-0.536576	1.85065	-3.42227	+	-		-0.205024	-0.262889	-0.403109	-0.577622	-0.725086	-1.0976	-0.728433	-1.08794	0.00811545	0.00286899	32307.8	2	2	2	2	2	2	2	2
APIP	Q96GX9	-0.536528	2.07378	-3.85227	+	-		-0.397857	-0.87226	-0.543968	-0.902133	-0.835174	-1.32209	-1.26307	-1.15526	3.91e-05	2.28e-05	27125.2	7	7	7	7	7	7	7	7
MPHOSPH8	Q99549	-0.536408	1.36496	-2.55573	+	-		-0.451694	-1.03086	-0.786187	-0.977091	-0.650814	-1.55522	-0.893287	-1.49871	0.00494848	0.00178634	97182.2	7	7	7	7	7	7	7	7
SNRPD1	P62314	-0.535554	4.75891	-12.3216	+	-		0.903446	1.01631	0.871496	0.970546	1.02931	0.460416	0.406472	0.401114	5.03e-10	5.51e-10	13281.6	4	4	4	4	4	4	4	4
SMNDC1	O75940	-0.535479	1.5422	-2.86284	+	-		-1.09113	-0.907071	-1.54632	-1.39114	-0.998774	-1.71727	-1.94828	-1.50155	0.000345211	0.000159939	26711.1	2	2	2	2	2	2	2	2
RBBP5	Q15291;Q15291-2	-0.534972	1.57857	-2.92701	+	-		0.12463	0.265028	-0.0179497	-0.173212	0.130694	-0.854712	-0.132645	-0.420046	0.000862411	0.000358781	NaN	7	7	7	7	7	7	7	7
GMPS	P49915	-0.534782	3.25208	-6.64766	+	-		0.154075	0.0476589	-0.139392	0.114097	0.208263	-0.438392	-0.465925	-0.469208	6.46e-09	6.17e-09	76715.4	28	28	28	28	28	28	28	28
HMBS	P08397;P08397-2	-0.534708	2.07236	-3.84946	+	-		-0.693141	-0.904972	-0.937714	-1.27484	-0.799924	-1.55841	-1.33796	-1.47411	5.83e-11	7.4e-11	NaN	11	11	11	11	11	11	11	11
AAAS	Q9NRG9	-0.534463	3.51831	-7.44221	+	-		-0.515681	-0.704781	-0.79022	-0.649276	-0.53685	-1.19079	-1.11714	-1.21354	3.57e-06	2.44e-06	59574.2	10	10	10	10	10	10	10	10
DDX50	Q9BQ39	-0.53186	3.0467	-6.08209	+	-		0.0974051	-0.0364218	-0.252152	-0.0290029	0.0935877	-0.525154	-0.530177	-0.6162	1.22e-13	2.59e-13	82565	18	18	18	18	18	18	18	18
NCAPG2	Q86XI2;Q86XI2-2	-0.531813	0.510535	-1.11212		-		-0.0125316	-0.803888	-0.635831	-0.813518	-0.124957	-2.00915	-0.0153839	-1.00535	0.000433258	0.000194624	NaN	2	2	2	2	2	2	2	2
NDUFS3	O75489	-0.531228	3.19226	-6.47886	+	+	CI subunits;Complex I;OXPHOS;OXPHOS subunits	0.954559	1.06429	1.29163	1.14667	1.1228	0.684958	0.536045	0.533282	4.25e-14	1.01e-13	30241.5	13	13	13	13	13	13	13	13
MAPKAP1	Q9BPZ7;Q9BPZ7-2;Q9BPZ7-3	-0.531044	1.79639	-3.32116	+	-		-1.47136	-1.86965	-1.73295	-1.75622	-1.94656	-2.00142	-2.29651	-2.56124	0.00110888	0.000450359	NaN	4	4	4	4	4	4	4	4
DIMT1	Q9UNQ2	-0.531012	2.78529	-5.41566	+	-		0.0822207	-0.265304	-0.20816	0.0799592	-0.0583879	-0.546043	-0.632784	-0.636011	0.000265103	0.000126651	35236.4	8	8	8	8	8	8	8	8
TRRAP	Q9Y4A5;Q9Y4A5-2	-0.530464	2.73606	-5.29631	+	-		-0.15266	-0.310207	-0.242415	-0.320191	-0.296434	-0.850699	-0.977831	-0.556006	0.0297994	0.00961462	NaN	12	12	12	12	12	12	12	12
PNO1	Q9NRX1	-0.530055	2.81054	-5.47759	+	-		0.189946	0.0704908	0.156549	0.126179	0.378007	-0.16215	-0.444285	-0.431028	0.000270714	0.000129077	27924.3	8	8	8	8	8	8	8	8
PDCD2	Q16342;Q16342-3	-0.529188	0.796253	-1.60388		-		-0.597377	0.0581655	-1.25676	-0.345302	-0.0465528	-1.25048	-0.815388	-0.834386	0.00270963	0.00101042	NaN	2	2	2	2	2	2	2	2
COL16A1	Q07092;Q07092-2	-0.527361	0.710108	-1.45867		-		-1.04698	-0.525335	0.513763	-0.745806	-0.733868	-0.915304	-1.15232	-1.0374	5.87e-05	3.32e-05	NaN	8	8	8	8	8	8	8	8
CHMP4A	Q9BY43;Q9BY43-2	-0.527285	2.56862	-4.90396	+	-		0.637575	0.470223	0.792863	0.335386	0.606671	0.0488678	0.106037	-0.031129	1.43e-05	9.02e-06	NaN	5	5	5	5	5	5	5	5
NELFE	P18615;P18615-3	-0.527159	3.22218	-6.56286	+	-		-0.643025	-0.617434	-0.696358	-0.89065	-0.582228	-1.30632	-1.15546	-1.17751	2.32e-05	1.42e-05	NaN	6	6	6	6	6	6	6	6
SYNM	O15061;O15061-2	-0.526999	1.73583	-3.20976	+	-		-1.21803	-0.859419	-1.04432	-1.25738	-1.34205	-1.49719	-1.52444	-1.99209	0.0264327	0.00863801	NaN	12	12	12	12	12	12	12	12
DNAJC9	Q8WXX5	-0.526775	1.69774	-3.14044	+	-		-0.00826011	-0.242568	-0.576398	-0.121107	0.134154	-0.789755	-0.71117	-0.567906	0.000495484	0.000219307	29909.7	9	9	9	9	9	9	9	9
TRAF2	Q12933;Q12933-2;Q12933-3;Q12933-4	-0.524727	0.920909	-1.8118		-		-2.33187	-1.3476	-1.16584	-1.29876	-1.57325	-2.29789	-1.92923	-1.97746	0.00199701	0.000764307	NaN	5	5	5	5	5	5	5	5
FBL	P22087	-0.524726	3.70673	-8.05066	+	-		0.794004	0.766082	1.02132	0.936324	0.927777	0.378727	0.324811	0.389589	1.04e-14	2.93e-14	33784.2	16	16	16	16	16	16	16	16
CASP7	P55210	-0.524392	1.85957	-3.43903	+	-		-1.24865	-1.00875	-1.01543	-1.20728	-1.62016	-1.73	-1.66899	-1.83436	0.000726249	0.000307498	34276.8	7	7	7	7	7	7	7	7
MARCKSL1	P49006	-0.523839	0.69776	-1.4377		-		0.218366	-0.595379	-0.87004	-1.23881	-0.87842	-1.63628	-0.945715	-1.00809	0.000119821	6.28e-05	19528.8	2	2	2	2	2	2	2	2
COTL1	Q14019	-0.522621	1.80333	-3.33403	+	-		3.09616	2.88194	2.98904	2.44406	2.70881	2.22047	2.29536	2.38831	2.19e-12	3.56e-12	15945	11	11	11	11	11	11	11	11
TSR1	Q2NL82	-0.522511	1.98335	-3.67512	+	-		-0.166586	0.0253906	0.0145191	0.342463	0.368747	-0.354277	-0.501723	-0.360814	0.000183778	9.13e-05	91810	15	15	15	15	15	15	15	15
DDX10	Q13206	-0.522297	0.786993	-1.58834		-		-1.6206	-1.09898	-1.54193	-1.04949	-0.444203	-1.30894	-1.59926	-2.11181	0.0116163	0.00404372	100888	9	9	9	9	9	9	9	9
RBMX	P38159	-0.522111	3.71247	-8.06984	+	-		1.4618	1.51033	1.34727	1.31831	1.56403	0.96073	0.906225	0.887747	3.36e-14	8.22e-14	42331.8	9	9	9	9	9	9	9	9
PAK4	O96013	-0.52168	2.07591	-3.8565	+	-		-0.569488	-0.690842	-0.999591	-0.95508	-0.628254	-1.30922	-1.11994	-1.44183	3.23e-07	2.51e-07	64072	10	10	10	10	10	10	10	10
EIF4A3	P38919	-0.52168	3.62541	-7.78311	+	-		1.05202	1.14435	1.07255	1.23126	1.29666	0.642989	0.57505	0.695021	4.18e-12	6.39e-12	46871	19	19	19	19	19	19	19	19
CDK2	P24941;P24941-2	-0.520438	0.882284	-1.74755		-		-1.16164	-1.12458	-1.79339	-0.726452	-0.648478	-1.8095	-1.74751	-1.27702	0.0066769	0.00237959	NaN	9	9	9	9	9	9	9	9
PNN	Q9H307	-0.518865	4.041	-9.23539	+	-		-0.572886	-0.389384	-0.456957	-0.363413	-0.380593	-1.01398	-0.916816	-0.923739	0.00145741	0.000575694	81627.7	10	10	10	10	10	10	10	10
MCUB	Q9NWR8	-0.517676	2.30676	-4.32893	+	+	Calcium cycle;Calcium homeostasis;Calcium uniporter;Signaling;Small molecule transport	-1.0219	-0.807545	-1.08392	-1.29708	-1.26798	-1.58482	-1.60754	-1.64773	0.00339355	0.00124835	39082.4	3	3	3	3	3	3	3	3
ARHGAP31	Q2M1Z3	-0.517244	1.15053	-2.19375		-		-0.513264	-0.877038	-0.74859	-1.21928	-0.234805	-1.41699	-1.25318	-1.03735	0.000641266	0.000275992	156985	7	7	7	7	7	7	7	7
TRMT61A	Q96FX7	-0.516662	3.58774	-7.66173	+	-		-1.35337	-1.33603	-1.17831	-1.22522	-1.09347	-1.71427	-1.79894	-1.74861	0.000736789	0.000311483	31381.6	3	3	3	3	3	3	3	3
TAF7	Q15545	-0.516319	2.39247	-4.51227	+	-		-1.03776	-1.16885	-1.42702	-1.22096	-1.23046	-1.93619	-1.57352	-1.69027	0.00872029	0.0030727	40259.1	3	3	3	3	3	3	3	3
TPM3	P06753-2	-0.513276	1.88926	-3.49501	+	-		2.015	1.74816	1.8073	1.95466	2.0249	1.63241	1.49838	1.05939	7.23e-18	8.12e-17	29032.6	19	19	19	19	19	19	19	19
ANXA11	P50995;P50995-2	-0.512862	2.01472	-3.73611	+	-		2.38242	1.95557	2.08109	1.80921	1.85565	1.52405	1.51329	1.47443	3.34e-17	2.56e-16	NaN	24	24	24	24	24	24	24	24
NEFM	P07197	-0.512315	0.354903	-0.823596		-		0.204233	-2.00666	-1.28474	-2.01186	-2.41968	-1.88671	-2.00075	-2.16071	0.00087206	0.000362171	102472	9	9	9	9	9	9	9	9
RPS24	P62847;P62847-2;P62847-3;P62847-4	-0.511373	1.82668	-3.37745	+	-		1.69357	1.62639	1.56444	2.07613	1.9572	1.24105	1.46077	1.1147	2.66e-14	6.69e-14	NaN	6	6	6	6	6	6	6	6
SRP9	P49458	-0.51135	1.4141	-2.64003	+	-		1.64186	1.4722	1.67998	1.89824	1.74304	1.44445	0.711393	1.3713	5.58e-12	8.33e-12	10111.7	4	4	4	4	4	4	4	4
TFG	Q92734;Q92734-2;Q92734-3;Q92734-4	-0.510435	3.48141	-7.32767	+	-		0.750328	0.689567	0.885055	0.943126	0.851943	0.224114	0.344403	0.372188	4.81e-11	6.17e-11	NaN	8	8	8	8	8	8	8	8
CHST14	Q8NCH0	-0.51036	3.0016	-5.963	+	-		-0.228978	-0.308289	-0.17116	0.00197247	-0.10246	-0.69416	-0.773562	-0.548706	0.000103994	5.56e-05	42997	10	10	10	10	10	10	10	10
GTF3C4	Q9UKN8	-0.509615	2.60215	-4.98089	+	-		-1.052	-1.09747	-1.06455	-0.885099	-0.95745	-1.29167	-1.57158	-1.69953	0.000351538	0.000162248	91982.4	12	12	12	12	12	12	12	12
COL15A1	P39059	-0.509597	0.956704	-1.87128		-		-1.41285	-1.22626	-1.8909	-0.759902	-1.75814	-2.04809	-1.83834	-1.8712	4.78e-06	3.22e-06	141720	14	14	14	14	14	14	14	14
RAB27A	P51159;P51159-2	-0.509402	2.15367	-4.01231	+	-		1.20103	0.734159	0.769126	0.714759	0.837203	0.45189	0.314629	0.259043	0.00051287	0.000226122	NaN	4	4	4	4	4	4	4	4
ENY2	Q9NPA8;Q9NPA8-2	-0.508705	0.513474	-1.11738		-		-0.508685	-0.989962	-0.4895	-1.40123	-0.722211	-1.57952	-2.11692	-0.296628	0.00672564	0.00239564	NaN	3	3	3	3	3	3	3	3
SIPA1	Q96FS4	-0.507814	2.75186	-5.33442	+	-		0.565969	0.228277	0.244337	0.211546	0.437968	-0.216063	-0.143439	-0.151083	3.66e-06	2.5e-06	112149	4	4	4	4	4	4	4	4
ALDOC	P09972	-0.507405	5.20103	-14.6723	+	-		0.148418	0.19402	0.295202	0.22954	0.254012	-0.288285	-0.260571	-0.300645	5.04e-09	4.86e-09	39455.9	12	12	12	12	12	12	12	12
SMARCA5	O60264	-0.506644	2.74386	-5.31511	+	-		-0.165601	-0.507854	-0.512597	-0.449342	-0.299548	-0.979837	-0.842132	-0.85893	0.00156187	0.000613197	121905	21	21	21	21	21	21	21	21
LMNA	P02545	-0.506	5.68992	-17.7675	+	-		3.15583	3.26522	3.16894	3.18395	3.20449	2.71447	2.65669	2.69789	9.64e-14	2.13e-13	74139.5	57	57	57	57	57	57	57	57
DSE	Q9UL01	-0.505951	0.654893	-1.36452		-		-0.194043	-0.539132	-0.148441	-1.60124	-0.795546	-1.47332	-0.964747	-1.04683	0.000884382	0.000366658	109773	4	4	4	4	4	4	4	4
RPL35A	P18077	-0.505679	3.61358	-7.74482	+	-		2.16593	2.01397	2.13165	2.12068	2.16531	1.55941	1.52276	1.75931	2.26e-15	7.76e-15	12537.7	5	5	5	5	5	5	5	5
THOC1	Q96FV9	-0.504943	3.95663	-8.92288	+	-		-0.684147	-0.801906	-0.762514	-0.820519	-0.616626	-1.30967	-1.21344	-1.20314	0.00239067	0.000899295	75666.3	14	14	14	14	14	14	14	14
ATP5ME	P56385	-0.504724	1.32863	-2.49378	+	+	Complex V;Cristae formation;CV subunits;Mitochondrial dynamics and surveillance;OXPHOS;OXPHOS subunits	1.09459	0.954154	1.30946	0.835367	1.03714	0.886244	0.0880945	0.649919	9.05e-06	5.87e-06	7933.21	4	4	4	4	4	4	4	4
NUDT16	Q96DE0	-0.504671	1.60706	-2.97759	+	-		0.371885	0.0655403	0.240384	0.0639317	0.288124	-0.0949482	-0.705162	-0.0959846	3.17e-05	1.89e-05	21273.4	11	11	11	11	11	11	11	11
DCTN3	O75935;O75935-3	-0.504618	3.86979	-8.61092	+	-		0.31438	0.114657	0.288815	0.344192	0.296475	-0.22703	-0.181372	-0.290341	0.000932824	0.000384596	NaN	7	7	7	7	7	7	7	7
NUP88	Q99567	-0.50449	4.06648	-9.33168	+	-		0.167567	-0.00303461	0.0646919	0.119532	0.052264	-0.518394	-0.412355	-0.34211	3.72e-07	2.88e-07	83541.9	15	15	15	15	15	15	15	15
SRSF3	P84103;P84103-2	-0.504276	3.1574	-6.38208	+	-		3.45027	3.39429	3.42307	3.24922	3.56433	3.01269	2.90346	2.81972	1.1e-11	1.55e-11	NaN	5	5	5	5	5	5	5	5
EXOSC4	Q9NPD3	-0.503002	1.79266	-3.31425	+	-		0.204643	-0.0370188	-0.284279	-0.375252	0.0873383	-0.663628	-0.473952	-0.614167	4.12e-08	3.57e-08	26383	7	7	7	7	7	7	7	7
OGFR	Q9NZT2;Q9NZT2-2	-0.502777	0.795547	-1.60269		-		-0.331048	-0.131308	-0.518921	-1.46028	-0.409564	-1.2252	-0.966152	-1.02766	0.000386354	0.000176005	NaN	9	9	9	9	9	9	9	9
VAV2	P52735;P52735-2;P52735-3	-0.502375	3.98598	-9.03052	+	-		-0.540825	-0.470117	-0.675369	-0.55689	-0.5023	-1.01624	-1.00409	-1.1341	9.24e-05	5.02e-05	NaN	17	17	17	17	17	17	17	17
PRKDC	P78527	-0.502292	3.87962	-8.64574	+	-		0.635362	0.589953	0.806226	0.79787	0.698138	0.178854	0.209123	0.221678	5.97e-15	1.79e-14	469089	172	172	172	172	172	172	172	172
INPP4B	O15327	-0.502183	1.30909	-2.46057	+	-		-1.60746	-1.14152	-1.81207	-1.24014	-1.39711	-2.26098	-1.68616	-1.87839	0.000570675	0.000248377	104738	8	8	8	8	8	8	8	8
TASOR	Q9UK61;Q9UK61-3;Q9UK61-4	-0.502118	1.48358	-2.7603	+	-		-1.28663	-1.47949	-1.51426	-1.91229	-1.43517	-2.32978	-1.78098	-1.97229	0.0226175	0.00749393	NaN	3	3	3	3	3	3	3	3
DARS2	Q6PI48	-0.501972	2.96923	-5.87863	+	+	Mitochondrial central dogma;mt-tRNA synthetases;Translation	0.410194	0.201957	0.412977	0.0832475	0.25387	-0.265651	-0.222331	-0.200587	1.34e-06	9.74e-07	73562.7	16	16	16	16	16	16	16	16
SHKBP1	Q8TBC3	-0.501933	1.00834	-1.95704		-		-0.561946	-1.26058	-1.73597	-1.40343	-1.1595	-1.74615	-1.74179	-1.69071	0.0031317	0.00115842	76343.7	5	5	5	5	5	5	5	5
RPL27	P61353	-0.500911	3.52243	-7.45507	+	-		3.05085	2.81648	2.97441	3.00176	2.98364	2.57728	2.42393	2.39234	8.31e-19	1.46e-17	15797.7	8	8	8	8	8	8	8	8
AARS2	Q5JTZ9	-0.500108	2.59368	-4.96138	+	+	Mitochondrial central dogma;mt-tRNA synthetases;Translation	-0.576626	-0.756866	-0.906924	-0.652699	-0.471249	-1.15853	-1.21051	-1.1499	3.1e-05	1.85e-05	107340	16	16	16	16	16	16	16	16
NABP1	Q96AH0;Q96AH0-3	-0.499819	0.648651	-1.3538		-		0.27585	-0.340602	-0.632462	-0.557157	-1.44393	-1.07588	-1.01234	-1.03022	0.0156348	0.00535197	NaN	2	2	2	2	2	2	2	2
RAP2C	Q9Y3L5	-0.499587	1.15155	-2.19545		-		0.167176	-0.638574	-0.73881	-0.735515	-0.458875	-0.929568	-1.03724	-0.974713	0.0228281	0.00755341	20744.8	3	3	3	3	3	3	3	3
GPT2	Q8TD30	-0.499576	0.751823	-1.5292		+	Amino acid metabolism;Glutamate metabolism;Metabolism	-1.78658	-2.10373	-1.10085	-0.92098	-1.89288	-2.28747	-2.09964	-1.79463	0.00272859	0.0010171	57903.6	9	9	9	9	9	9	9	9
HNRNPDL	O14979	-0.499521	3.96445	-8.95144	+	-		0.91118	1.12728	1.06806	1.05536	1.12414	0.510006	0.561674	0.601368	3.49e-12	5.42e-12	46437.5	11	11	11	11	11	11	11	11
TPMT	P51580	-0.499245	2.15001	-4.00491	+	-		-0.422907	0.0937452	-0.0290304	-0.0627935	0.060767	-0.515585	-0.599901	-0.59838	3.06e-05	1.82e-05	28180.3	9	9	9	9	9	9	9	9
SAFB	Q15424;Q15424-3;Q15424-4	-0.499115	1.66937	-3.08916	+	-		0.274122	0.768529	0.63186	0.88166	0.944606	0.282608	0.169086	0.151428	1.61e-12	2.69e-12	NaN	8	8	8	8	8	8	8	8
HECW2	Q9P2P5	-0.499082	1.37824	-2.57846	+	-		-1.41878	-1.51406	-1.67832	-0.85553	-1.36877	-1.84344	-1.73993	-2.01514	0.00046516	0.000207262	175769	5	5	5	5	5	5	5	5
LIG3	P49916;P49916-3	-0.498748	4.40457	-10.697	+	+	Mitochondrial central dogma;mtDNA maintenance;mtDNA repair;mtDNA replication	-0.738254	-0.767063	-0.741782	-0.832219	-0.686494	-1.3018	-1.15811	-1.29583	0.000773826	0.000325431	NaN	16	16	16	16	16	16	16	16
SART1	O43290	-0.498006	2.62688	-5.03817	+	-		-1.09984	-0.971289	-1.22684	-1.20226	-0.918473	-1.72157	-1.56592	-1.45775	1.45e-06	1.05e-06	90254.8	18	18	18	18	18	18	18	18
RSF1	Q96T23;Q96T23-2	-0.497142	2.06691	-3.83866	+	-		-1.48814	-1.66028	-2.00814	-1.76591	-1.63757	-2.36478	-2.08996	-2.17271	0.000927676	0.000382964	NaN	10	10	10	10	10	10	10	10
POLR2G	P62487	-0.496193	2.28399	-4.28098	+	-		-0.938473	-0.989041	-1.22054	-0.881255	-1.15789	-1.44188	-1.41529	-1.74374	5.31e-05	3.03e-05	19294.3	7	7	7	7	7	7	7	7
LDHA	P00338	-0.495269	1.80003	-3.32792	+	-		3.13949	3.27693	3.08141	2.6448	3.1222	2.6705	2.51201	2.49058	1.95e-12	3.18e-12	36688.7	28	28	28	28	28	28	28	28
CIAO2A	Q9H5X1	-0.494977	0.837616	-1.67308		-		-0.21837	-0.111547	0.385997	-0.704363	-0.616615	-0.374175	-0.865443	-1.00425	0.00851346	0.00300146	18355.1	3	3	3	3	3	3	3	3
STAG2	Q8N3U4;Q8N3U4-2	-0.494768	1.44625	-2.69551	+	-		-0.980332	-0.867664	-0.84077	-1.30252	-0.729382	-1.58397	-1.64481	-1.08792	0.000680805	0.000290485	NaN	10	10	10	10	10	10	10	10
DNAJC8	O75937	-0.494653	2.50178	-4.75288	+	-		0.697906	0.49215	0.405939	0.276775	0.650725	-0.0191044	0.0188749	0.0303677	5.45e-07	4.14e-07	29841.6	7	7	7	7	7	7	7	7
POP1	Q99575	-0.494367	1.43736	-2.68015	+	-		-0.101449	-0.675573	-0.818658	-0.863304	-0.538369	-1.15911	-1.08545	-1.03696	0.000126133	6.56e-05	114709	16	16	16	16	16	16	16	16
CHAMP1	Q96JM3	-0.492369	1.50151	-2.79155	+	-		-1.47963	-1.69757	-1.98417	-1.95469	-1.77225	-2.53336	-2.33421	-1.94251	0.000339398	0.000157624	89099.1	8	8	8	8	8	8	8	8
YJU2	Q9BW85	-0.491773	0.804442	-1.6176		-		-2.10078	-2.02412	-2.39755	-2.1022	-2.41786	-3.47078	-2.23502	-2.39503	0.0234996	0.00775028	37085.8	2	2	2	2	2	2	2	2
AVL9	Q8NBF6;Q8NBF6-2	-0.491722	1.12019	-2.1431		-		-0.484927	-0.690831	-1.43079	-1.18314	-0.958058	-1.56255	-1.35665	-1.40461	0.00116505	0.000470992	NaN	6	6	6	6	6	6	6	6
CACYBP	Q9HB71	-0.491513	1.16749	-2.22212		-		1.33288	0.572286	0.385589	0.640994	0.872197	0.363923	0.279488	0.164415	2.77e-10	3.17e-10	26209.9	14	14	14	14	14	14	14	14
GREM1	O60565	-0.491335	0.585073	-1.24377		-		-0.502646	-0.830905	-0.654368	0.308742	0.629315	-0.46126	-0.705147	-0.937513	2.37e-14	6.05e-14	20696.8	9	9	9	9	9	9	9	9
ARHGEF18	Q6ZSZ5;Q6ZSZ5-1;Q6ZSZ5-2;Q6ZSZ5-5;Q6ZSZ5-6	-0.491255	1.26988	-2.39419		-		-0.0926536	0.332246	-0.0780226	-0.441279	0.00671084	-0.441412	-0.322076	-0.874077	0.0198396	0.00666033	NaN	6	6	6	6	6	6	6	6
TOR2A	Q5JU69	-0.49105	0.36684	-0.846581		-		-0.452133	-0.625657	-0.796609	-2.83555	-1.41023	-1.79078	-1.74117	-1.6133	2.75e-05	1.66e-05	35714.3	2	2	2	2	2	2	2	2
PSME1	Q06323	-0.491009	1.57861	-2.92709	+	-		1.23638	1.63658	1.92022	1.32381	1.54741	0.916264	1.1164	1.09295	1.7e-14	4.51e-14	28723.1	16	16	16	16	16	16	16	16
GTF2F2	P13984	-0.48976	1.2127	-2.2979		-		-0.765317	-0.0345631	-0.85825	-0.447185	-0.180996	-0.934697	-0.956876	-0.949494	1.16e-12	1.99e-12	28380.2	15	15	15	15	15	15	15	15
OXSM	Q9NWU1	-0.489502	0.865457	-1.71952		+	Lipid metabolism;Metabolism;Type II fatty acid synthesis	-1.01151	-1.29893	-0.506178	-1.23512	-0.97161	-1.48634	-2.0091	-0.987074	0.00110791	0.000450058	48842.9	3	3	3	3	3	3	3	3
FLNB	O75369;O75369-2;O75369-8;O75369-9	-0.488583	2.33265	-4.38382	+	-		1.66992	1.19829	1.29104	1.25936	1.3917	0.880337	0.841732	0.898371	1.99e-17	1.72e-16	NaN	137	137	137	137	137	137	137	137
TAPBPL	Q9BX59	-0.488547	0.741883	-1.51243		-		-0.331545	-1.02301	-0.384384	-0.437876	-1.24709	-1.24799	-1.61502	-0.656971	0.000459933	0.00020517	50183.1	2	2	2	2	2	2	2	2
PTPN14	Q15678	-0.488449	1.71611	-3.17381	+	-		-0.482141	-0.252927	-0.915007	-0.710998	-0.468616	-1.05573	-0.986282	-1.12115	0.000175416	8.77e-05	135261	25	25	25	25	25	25	25	25
SUMO3	P55854;P55854-2	-0.488254	1.83542	-3.39377	+	-		0.00825181	-0.516228	-0.561421	-0.345332	-0.348508	-0.724906	-0.821422	-0.976377	5.66e-06	3.78e-06	NaN	2	2	2	2	2	2	2	2
SNRPA	P09012	-0.486741	2.48704	-4.71999	+	-		1.0458	0.785766	0.893445	0.621164	0.8977	0.423935	0.24476	0.417408	5.53e-08	4.71e-08	31279.5	8	8	8	8	8	8	8	8
PRPF39	Q86UA1	-0.486464	4.42942	-10.8041	+	-		-0.051947	-0.106599	-0.131712	-0.220673	-0.0967504	-0.574294	-0.572455	-0.677252	0.000245014	0.000118017	78429.7	4	4	4	4	4	4	4	4
NXF1	Q9UBU9	-0.485058	4.66161	-11.8541	+	-		-0.179708	-0.150498	-0.228089	-0.219828	-0.198717	-0.625732	-0.635625	-0.779921	2.35e-07	1.86e-07	70182.4	16	16	16	16	16	16	16	16
BTAF1	O14981	-0.484711	3.46617	-7.28078	+	-		-0.770429	-0.939504	-1.00546	-0.913352	-1.02673	-1.48919	-1.35781	-1.40041	0.00027095	0.000129157	206887	14	14	14	14	14	14	14	14
EWSR1	Q01844;Q01844-3;Q01844-5;Q01844-6	-0.48421	2.10039	-3.9052	+	-		0.843361	0.979455	0.995599	1.12283	1.12894	0.673882	0.665312	0.25029	6.26e-07	4.73e-07	NaN	7	7	7	7	7	7	7	7
SMARCA2	P51531;P51531-2	-0.483965	2.8172	-5.49401	+	-		-0.776205	-0.940058	-1.1132	-0.789851	-0.829334	-1.41921	-1.40197	-1.2999	0.000104807	5.6e-05	NaN	22	22	22	22	22	22	22	22
RIT1	Q92963;Q92963-2;Q92963-3	-0.483903	1.44552	-2.69426	+	-		-0.625194	-1.16477	-1.04256	-0.711844	-0.527433	-1.14494	-1.48483	-1.26502	0.000426212	0.000192034	NaN	4	4	4	4	4	4	4	4
CDC73	Q6P1J9	-0.483391	2.50125	-4.75171	+	-		-0.460311	-0.667217	-0.752432	-0.574573	-0.330161	-1.06701	-1.07117	-0.982814	0.000327013	0.000152643	60576.6	16	16	16	16	16	16	16	16
TTC39B	Q5VTQ0;Q5VTQ0-2;Q5VTQ0-4	-0.482483	1.34438	-2.5206	+	-		-1.163	-0.810683	-0.322112	-0.628215	-0.922878	-1.33189	-1.1771	-1.24658	0.000399389	0.000181302	NaN	7	7	7	7	7	7	7	7
COX5B	P10606	-0.482417	2.14861	-4.00208	+	+	CIV subunits;Complex IV;OXPHOS;OXPHOS subunits	-0.201025	-0.118599	0.0622419	-0.0378539	-0.254671	-0.427064	-0.50433	-0.845801	8.91e-05	4.86e-05	13695.7	5	5	5	5	5	5	5	5
SART3	Q15020	-0.481916	3.19316	-6.48139	+	-		-0.0606664	-0.00048067	0.122755	0.211324	0.145639	-0.307411	-0.45485	-0.432344	3.02e-05	1.8e-05	109935	25	25	25	25	25	25	25	25
ACTC1	P68032	-0.48173	1.4554	-2.71135	+	-		3.56667	3.84352	4.05823	3.99596	4.20035	3.73501	3.33159	3.28704	1.59e-15	5.8e-15	42019	29	29	29	29	29	29	29	29
PLEKHF1	Q96S99	-0.481627	0.995903	-1.93638		-		-0.0362562	0.222591	0.675418	0.205193	-0.406834	-0.504197	-0.399999	-0.144618	1.99e-07	1.59e-07	31194.5	5	5	5	5	5	5	5	5
COIL	P38432	-0.480754	2.12364	-3.95175	+	-		-0.359375	-0.525284	-0.71165	-0.744388	-0.478975	-1.20578	-0.857757	-1.07053	0.000671774	0.000287139	62608.3	4	4	4	4	4	4	4	4
TGFB1I1	O43294;O43294-2	-0.480416	1.62822	-3.01533	+	-		1.31868	1.34166	1.75285	1.06012	1.54836	0.829394	0.96092	0.981439	1e-13	2.19e-13	NaN	13	13	13	13	13	13	13	13
RPS29	P62273	-0.479284	1.22917	-2.32558		-		3.11435	3.50338	3.41497	3.70459	3.63344	3.38448	2.66249	2.93762	3.17e-13	6.1e-13	6676.76	4	4	4	4	4	4	4	4
ZNHIT2	Q9UHR6	-0.478844	1.25101	-2.36236		-		0.0691458	-0.224657	0.134398	-0.343389	0.0654648	-0.471472	-0.199536	-0.944945	0.0181137	0.00612562	42883.6	3	3	3	3	3	3	3	3
IFIT5	Q13325	-0.478366	1.98446	-3.67726	+	-		-0.161945	-0.185216	-0.438593	-0.577175	-0.254101	-0.854406	-0.946613	-0.604297	0.000255478	0.000122417	55846.8	11	11	11	11	11	11	11	11
PPP2R3A	Q06190	-0.477197	1.48477	-2.76236	+	-		-0.986499	-0.962128	-1.39236	-1.64077	-1.27447	-1.70227	-1.80801	-1.67505	0.00274252	0.0010217	130278	4	4	4	4	4	4	4	4
RPL8	P62917	-0.476724	3.0266	-6.02881	+	-		2.68649	2.65587	2.72371	2.63047	2.79296	2.40618	2.09086	2.16648	1.09e-11	1.54e-11	28024.6	9	9	9	9	9	9	9	9
TAGLN2	P37802;P37802-2	-0.476519	1.4157	-2.64279	+	-		2.77759	2.59911	2.7854	2.15643	2.44701	2.30743	1.88789	2.03446	1.03e-16	6.1e-16	NaN	12	12	12	12	12	12	12	12
STK3	Q13188	-0.475773	1.6474	-3.04966	+	-		-1.19632	-0.887193	-0.912089	-0.553871	-0.613667	-1.35669	-1.32365	-1.24486	0.00605907	0.0021686	56301.1	13	13	13	13	13	13	13	13
ZMYND8	Q9ULU4;Q9ULU4-10;Q9ULU4-11;Q9ULU4-12;Q9ULU4-13;Q9ULU4-19;Q9ULU4-22;Q9ULU4-7;Q9ULU4-8;Q9ULU4-9	-0.475547	0.778731	-1.57447		-		-1.7395	-1.37128	-2.31845	-1.29324	-2.33435	-2.35043	-2.14959	-2.3607	0.0055808	0.00200485	NaN	6	6	6	6	6	6	6	6
BTD	P43251;P43251-2;P43251-3;P43251-4	-0.475509	0.69133	-1.42676		-		-1.21564	-1.08511	-0.371155	-0.365716	-1.40692	-0.991286	-1.75759	-1.34437	0.00179996	0.000695267	NaN	4	4	4	4	4	4	4	4
DPP8	Q6V1X1;Q6V1X1-3;Q6V1X1-5	-0.47432	2.23873	-4.18656	+	-		-1.24984	-0.870622	-0.958934	-0.827871	-1.08335	-1.35019	-1.4857	-1.58144	0.000298004	0.0001407	NaN	3	3	3	3	3	3	3	3
CNN2	Q99439	-0.473722	1.28981	-2.42791		-		2.03652	1.79071	2.40851	1.70474	1.77378	1.6453	1.22662	1.53547	4.7e-08	4.05e-08	33697	12	12	12	12	12	12	12	12
HTRA1	Q92743	-0.473265	1.19895	-2.27481		-		-0.656051	-0.390681	-0.250227	0.251719	-0.451688	-0.875488	-0.776913	-0.665552	0.000110787	5.87e-05	51287	9	9	9	9	9	9	9	9
GNB4	Q9HAV0	-0.473108	0.695763	-1.4343		-		0.29725	-0.438402	0.219169	-0.34887	-0.539701	0.00448758	-0.957946	-0.952198	5.01e-06	3.37e-06	37567.2	7	7	7	7	7	7	7	7
BNIP2	Q12982;Q12982-2	-0.472555	1.26605	-2.38773		-		0.136438	0.534137	0.32525	0.598792	0.242849	0.325962	-0.391268	-0.249879	0.00337397	0.0012421	NaN	2	2	2	2	2	2	2	2
PUM3	Q15397	-0.472463	4.09159	-9.42741	+	-		0.172223	0.116942	0.258319	0.289579	0.22282	-0.332891	-0.196965	-0.251601	6.55e-05	3.67e-05	73584.4	19	19	19	19	19	19	19	19
PRPF4B	Q13523	-0.472443	3.81015	-8.40223	+	-		-0.854065	-0.800903	-0.950446	-0.740846	-0.736736	-1.23814	-1.31387	-1.31512	3.52e-06	2.41e-06	116987	11	11	11	11	11	11	11	11
PPID	Q08752	-0.471446	3.34575	-6.91895	+	-		-0.513714	-0.49401	-0.294473	-0.284939	-0.419408	-0.849153	-0.933975	-0.835137	7.49e-06	4.94e-06	40763.6	13	13	13	13	13	13	13	13
FAM160B2	Q86V87	-0.471257	0.558457	-1.19713		-		0.0402152	-0.621076	-1.30681	-1.59595	-0.524921	-1.26932	-1.13458	-1.41499	0.0300046	0.00967114	82340.1	4	4	4	4	4	4	4	4
NUP35	Q8NFH5;Q8NFH5-2	-0.471077	2.51195	-4.77567	+	-		0.331115	0.0702963	0.203421	-0.0611589	0.294222	-0.2788	-0.352562	-0.279132	1.29e-08	1.18e-08	NaN	4	4	4	4	4	4	4	4
PLEC	Q15149-3	-0.470843	0.791568	-1.59602		-		2.61789	2.35709	2.35995	3.2935	2.53551	2.37584	2.4511	1.65889	5.35e-11	6.81e-11	518032	2	2	2	2	2	2	2	2
GLYR1	Q49A26;Q49A26-2;Q49A26-3	-0.470022	2.55534	-4.8737	+	-		-0.586378	-0.439123	-0.738865	-0.657182	-0.413259	-0.986564	-1.16893	-0.955456	1.03e-06	7.57e-07	NaN	9	9	9	9	9	9	9	9
NTPCR	Q9BSD7	-0.469436	1.24195	-2.34708		-		0.315763	0.731355	0.465539	0.711749	0.0160826	-0.271719	0.133855	0.0738515	1.3e-17	1.24e-16	20713.1	9	9	9	9	9	9	9	9
UTP15	Q8TED0	-0.469422	2.85623	-5.59096	+	-		-0.354249	-0.395877	-0.574091	-0.402376	-0.254951	-0.99428	-0.777751	-0.825159	0.0011183	0.000453689	58415.2	11	11	11	11	11	11	11	11
SMARCC2	Q8TAQ2	-0.468894	2.73067	-5.28337	+	-		-0.235547	-0.256819	-0.562916	-0.366959	-0.217645	-0.750636	-0.858113	-0.781866	2.14e-06	1.5e-06	132879	19	19	19	19	19	19	19	19
PTK7	Q13308;Q13308-6	-0.468641	0.897186	-1.77235		-		-0.0132822	0.952147	1.02089	0.985906	0.936198	0.295655	0.277353	0.350187	7.03e-20	2.56e-18	NaN	38	38	38	38	38	38	38	38
RPL34	P49207	-0.468266	4.65292	-11.8132	+	-		3.79279	3.75173	3.92199	3.81022	3.80434	3.34447	3.37785	3.32152	2.07e-09	2.08e-09	13293	3	3	3	3	3	3	3	3
FARP2	O94887	-0.467763	1.94055	-3.59266	+	-		-1.16901	-1.2293	-0.828669	-1.31643	-1.17099	-1.47257	-1.56941	-1.78996	0.020285	0.00679567	119888	7	7	7	7	7	7	7	7
INTS3	Q68E01;Q68E01-2	-0.467678	2.6561	-5.10639	+	-		-0.862271	-0.93417	-0.896974	-0.921255	-0.848213	-1.57573	-1.35066	-1.15437	0.00018705	9.27e-05	NaN	12	12	12	12	12	12	12	12
TTC4	O95801	-0.467403	2.85519	-5.58836	+	-		-0.780891	-0.793674	-0.81945	-0.763718	-0.531769	-1.33145	-1.14791	-1.13655	0.0126935	0.00440363	44678.5	5	5	5	5	5	5	5	5
EIF4A1	P60842	-0.466976	3.09315	-6.20661	+	-		2.55089	2.38095	2.36751	2.25251	2.48885	2.00832	1.86626	1.94891	6.06e-17	3.94e-16	46153.9	27	27	27	27	27	27	27	27
STAT2	P52630;P52630-4	-0.466544	2.05986	-3.82473	+	-		-0.0957407	0.390422	0.347038	0.110971	0.25849	-0.328376	-0.280076	-0.184472	1.08e-17	1.07e-16	NaN	27	27	27	27	27	27	27	27
NSMCE3	Q96MG7	-0.466286	1.26093	-2.37908		-		-1.47152	-1.43241	-1.47185	-2.17006	-1.7416	-2.24217	-1.96062	-2.16855	0.0218095	0.00724733	34308	5	5	5	5	5	5	5	5
APAF1	O14727;O14727-4	-0.465877	3.16668	-6.40774	+	-		-0.799034	-0.943075	-0.745441	-0.88794	-0.891861	-1.21407	-1.27839	-1.46558	0.000785956	0.000330173	NaN	12	12	12	12	12	12	12	12
ZADH2	Q8N4Q0	-0.465326	2.28247	-4.27777	+	+	Eicosanoid metabolism;Lipid metabolism;Metabolism	0.309011	0.620511	0.474075	0.537824	0.399403	0.0804516	-0.217526	0.14559	0.00063174	0.000272681	40140.4	3	3	3	3	3	3	3	3
SYMPK	Q92797	-0.464918	3.36135	-6.96497	+	-		-0.772226	-0.846379	-1.00386	-0.907573	-0.763066	-1.37511	-1.35208	-1.24344	3.95e-05	2.31e-05	141148	18	18	18	18	18	18	18	18
DVL2	O14641	-0.464556	2.81541	-5.4896	+	-		-0.458961	-0.743153	-0.781955	-0.769131	-0.70587	-1.08814	-1.2253	-1.15567	0.000137084	7.05e-05	78947.9	8	8	8	8	8	8	8	8
P4HTM	Q9NXG6;Q9NXG6-3	-0.464069	1.35146	-2.53268	+	-		0.0993954	0.746062	0.466476	0.894864	0.597594	0.0354171	0.0888546	0.166157	7.61e-06	5e-06	NaN	6	6	6	6	6	6	6	6
SMU1	Q2TAY7	-0.463628	4.53399	-11.2659	+	-		0.775463	0.722466	0.662727	0.684179	0.809321	0.285275	0.216183	0.300153	1.66e-17	1.49e-16	57543.9	14	14	14	14	14	14	14	14
GEMIN5	Q8TEQ6	-0.463393	3.95265	-8.90835	+	-		-0.614686	-0.692918	-0.757739	-0.699996	-0.555043	-1.13947	-1.17148	-1.07146	1.39e-11	1.94e-11	168589	27	27	27	27	27	27	27	27
NUDCD1	Q96RS6;Q96RS6-2	-0.463312	2.64338	-5.07662	+	-		0.284162	0.22206	0.00906218	0.228666	0.421866	-0.210545	-0.287653	-0.192248	2.27e-08	2.02e-08	NaN	13	13	13	13	13	13	13	13
SLFN5	Q08AF3	-0.463244	0.732432	-1.49647		-		-0.363242	-0.482603	0.23068	-0.251975	-1.207	-0.875551	-0.874908	-0.88376	2.65e-07	2.08e-07	101055	17	17	17	17	17	17	17	17
TRIM21	P19474	-0.462907	1.69106	-3.12834	+	-		0.0385701	0.129615	-0.406882	-0.291097	-0.328884	-0.538721	-0.642302	-0.722906	0.000533701	0.000233865	54169.7	11	11	11	11	11	11	11	11
VCL	P18206;P18206-2	-0.462739	3.73824	-8.15642	+	-		2.15728	1.92635	1.98026	1.94873	2.05858	1.53692	1.54671	1.57088	3.51e-15	1.13e-14	NaN	64	64	64	64	64	64	64	64
EEFSEC	P57772	-0.462312	2.99635	-5.94925	+	-		-0.895537	-0.925388	-0.821347	-0.775283	-1.05429	-1.42054	-1.41353	-1.23597	0.000106584	5.68e-05	65304.7	14	14	14	14	14	14	14	14
MOCS2	O96007	-0.46219	3.29	-6.75643	+	-		0.17412	0.0470981	0.157834	-0.0672147	0.127967	-0.374028	-0.293739	-0.45492	0.00176176	0.000682244	20944	6	6	6	6	6	6	6	6
RUVBL2	Q9Y230	-0.460496	5.10386	-14.1219	+	-		1.19282	1.22681	1.2891	1.16021	1.26214	0.737958	0.786253	0.772949	3.65e-17	2.76e-16	51156.6	25	25	25	25	25	25	25	25
CPQ	Q9Y646	-0.460335	0.580889	-1.23646		-		-0.790765	0.329833	0.570392	0.654851	-0.319672	-0.336338	-0.446192	-0.331691	1.31e-05	8.32e-06	51887.6	11	11	11	11	11	11	11	11
SBF2	Q86WG5	-0.460321	1.74677	-3.22977	+	-		-0.976196	-0.706884	-0.905996	-0.921621	-1.28473	-1.60739	-1.35146	-1.29938	0.022973	0.00759736	208464	8	8	8	8	8	8	8	8
RIOK1	Q9BRS2	-0.459964	2.48347	-4.71204	+	-		-1.08272	-1.06293	-0.900058	-1.34666	-1.13806	-1.60916	-1.56261	-1.52639	0.000715058	0.000303291	65583	3	3	3	3	3	3	3	3
SRSF1	Q07955;Q07955-2;Q07955-3	-0.459607	4.84203	-12.7345	+	-		3.43325	3.4812	3.40003	3.40528	3.53498	2.96228	2.9914	3.02034	2.28e-08	2.02e-08	NaN	10	10	10	10	10	10	10	10
PXMP2	Q9NR77	-0.45953	0.952882	-1.86493		+	0	0.407232	0.111687	0.266822	0.127646	0.0866574	0.185751	-0.877355	-0.08696	1.84e-06	1.31e-06	22252.6	5	5	5	5	5	5	5	5
NOL11	Q9H8H0	-0.459424	1.99397	-3.69571	+	-		-0.359024	-0.584768	-0.561605	-0.591085	-0.424389	-0.825126	-0.808881	-1.25679	0.000386099	0.00017593	81123.6	9	9	9	9	9	9	9	9
CHERP	Q8IWX8	-0.458508	2.19466	-4.09578	+	-		-0.455535	-0.630656	-0.610051	-0.842485	-0.598476	-1.26291	-0.905101	-1.08983	0.0157923	0.00540013	103702	7	7	7	7	7	7	7	7
IQSEC2	Q5JU85;Q5JU85-3	-0.458404	1.57358	-2.91818	+	-		-0.284932	-0.0954418	-0.355542	-0.698689	-0.62608	-0.957454	-0.730365	-0.923803	0.00304582	0.00112839	NaN	4	4	4	4	4	4	4	4
MED20	Q9H944	-0.457411	2.10267	-3.90975	+	-		-1.02301	-1.03553	-1.1504	-1.32843	-0.967785	-1.34472	-1.70524	-1.62536	4.8e-05	2.76e-05	23221.8	5	5	5	5	5	5	5	5
PTPRG	P23470;P23470-2	-0.45722	1.51191	-2.80973	+	-		-1.20223	-0.967171	-0.88205	-0.686187	-1.3459	-1.36602	-1.46536	-1.59041	0.000880752	0.00036531	NaN	5	5	5	5	5	5	5	5
SNRPD3	P62318;P62318-2	-0.456806	3.05002	-6.09093	+	-		2.83292	2.91447	2.8438	3.04525	2.99002	2.57314	2.33561	2.49671	3.55e-10	4.01e-10	NaN	5	5	5	5	5	5	5	5
CPSF2	Q9P2I0	-0.455692	3.72036	-8.09624	+	-		-0.568817	-0.504006	-0.552122	-0.449241	-0.361395	-0.89366	-0.925018	-1.00975	0.000985803	0.000404282	88486.8	15	15	15	15	15	15	15	15
PLEKHA5	Q9HAU0-4;Q9HAU0-6	-0.45564	1.84425	-3.41028	+	-		-0.425552	-0.736401	-0.836783	-0.918606	-0.738434	-1.29007	-0.985064	-1.28526	0.00110112	0.000447962	NaN	9	9	9	9	9	9	9	9
EXOSC1	Q9Y3B2	-0.454085	1.77084	-3.27399	+	-		-0.402771	-0.646276	-0.788252	-0.784478	-0.394544	-1.00883	-1.25511	-0.908106	0.00123242	0.000494531	21451.8	6	6	6	6	6	6	6	6
PPP1R37	O75864	-0.45407	1.20123	-2.27864		-		-0.850436	-0.847072	-1.1744	-1.09061	-1.01492	-0.961326	-1.64532	-1.74203	0.0305448	0.00982069	74767.3	4	4	4	4	4	4	4	4
RB1	P06400	-0.451948	1.47943	-2.75307	+	-		-0.268555	-0.727571	-0.682618	-0.155674	-0.646416	-0.82636	-1.04297	-0.97501	4.79e-05	2.75e-05	106159	8	8	8	8	8	8	8	8
CCDC124	Q96CT7	-0.451525	2.56145	-4.88761	+	-		0.0547968	0.280629	0.378168	0.152731	0.12568	-0.341066	-0.302258	-0.116048	1.25e-09	1.29e-09	25835.2	12	12	12	12	12	12	12	12
RBM12	Q9NTZ6	-0.450955	3.07117	-6.14744	+	-		0.192609	0.128328	0.0086025	0.069732	0.241145	-0.341391	-0.426299	-0.200925	9.39e-07	6.96e-07	97395.5	18	18	18	18	18	18	18	18
CTH	P32929	-0.450703	0.378998	-0.869822		-		0.884603	-0.164256	1.13374	-0.73204	-0.415874	-0.622154	0.13827	-0.444518	0.0168136	0.00572302	44508	5	5	5	5	5	5	5	5
AATF	Q9NY61	-0.449715	2.46719	-4.67589	+	-		-1.46815	-1.45009	-1.49419	-1.56737	-1.2079	-1.97183	-1.94357	-1.74637	0.0228844	0.00756937	63132.9	6	6	6	6	6	6	6	6
NR2C2AP	Q86WQ0;Q86WQ0-2	-0.449321	1.63877	-3.0342	+	-		-0.62053	-0.740968	-0.808354	-0.712258	-0.54372	-1.31726	-0.766163	-1.32004	0.000515885	0.000227295	NaN	4	4	4	4	4	4	4	4
WDFY3	Q8IZQ1;Q8IZQ1-2	-0.44906	1.62883	-3.0164	+	-		-1.44647	-1.47394	-1.21188	-1.09164	-1.69573	-1.94121	-1.71764	-1.84012	0.000531535	0.000233074	NaN	14	14	14	14	14	14	14	14
ANXA2	P07355	-0.449002	1.88951	-3.49547	+	-		4.27341	3.91303	4.07124	3.71339	3.89565	3.59931	3.49961	3.47411	5.12e-18	6.11e-17	38604	42	42	42	42	42	42	42	42
CDK7	P50613	-0.44882	0.929838	-1.82664		-		-0.826598	-1.04053	-1.90172	-1.31978	-1.14208	-1.61579	-1.78679	-1.6823	0.0241067	0.00793427	39038.4	4	4	4	4	4	4	4	4
RPS13	P62277	-0.446823	2.57731	-4.92381	+	-		3.16129	3.00826	3.13895	3.27756	3.19338	2.52041	2.7817	2.82508	5.37e-17	3.6e-16	17222.3	10	10	10	10	10	10	10	10
BAG2	O95816	-0.446786	1.51041	-2.8071	+	-		1.0335	1.4172	1.34647	0.760873	1.12624	0.611392	0.706846	0.751976	3.65e-14	8.84e-14	23771.9	14	14	14	14	14	14	14	14
PHIP	Q8WWQ0	-0.446367	1.01785	-1.97283		-		-1.22552	-1.09683	-1.16622	-1.20448	-0.958402	-2.0168	-1.70213	-1.01105	0.0144726	0.00497616	206689	7	7	7	7	7	7	7	7
XRCC5	P13010	-0.446224	4.59773	-11.5562	+	-		1.29273	1.21381	1.21502	1.32402	1.35697	0.840794	0.824615	0.837446	3.85e-17	2.87e-16	82704.5	35	35	35	35	35	35	35	35
CDC42EP3	Q9UKI2	-0.44612	1.01612	-1.96996		-		-0.171434	-0.0382023	0.51925	-0.506917	0.0803192	-0.567367	-0.447479	-0.393704	0.000195822	9.65e-05	27678.1	6	6	6	6	6	6	6	6
SLC1A4	P43007	-0.445741	0.656554	-1.36736		-		-0.912324	-0.388966	0.329717	0.39755	-0.31533	-0.636095	-0.660015	-0.574725	3.34e-05	1.98e-05	55723.1	6	6	6	6	6	6	6	6
PODN	Q7Z5L7;Q7Z5L7-2;Q7Z5L7-3	-0.44565	0.52151	-1.13172		-		-0.20464	-1.71041	-0.476791	-1.01027	-0.204203	-1.40486	-1.0056	-1.09028	0.0230124	0.00760779	NaN	5	5	5	5	5	5	5	5
CHRM2	P08172	-0.445487	0.0537023	-0.152641		-		-7.43579	-5.19625	-5.00989	-2.70748	-12.6486	-2.4751	-11.2748	-7.38535	0.00194163	0.000745177	51715	2	2	2	2	2	2	2	2
KPTN	Q9Y664	-0.445074	0.756997	-1.53792		-		-0.034613	-0.553865	0.532676	-0.38625	-0.658856	-0.736086	-0.66227	-0.597412	0.00268735	0.00100347	48079.5	4	4	4	4	4	4	4	4
TNS2	Q63HR2;Q63HR2-4;Q63HR2-6	-0.443749	1.00819	-1.95678		-		-1.13562	-1.23841	-0.511266	-1.5202	-1.19954	-1.69547	-1.47095	-1.52785	0.00108889	0.000443454	NaN	12	12	12	12	12	12	12	12
PSG5	Q15238	-0.443534	0.358945	-0.831398		-		-1.1938	0.547732	-1.50639	-0.241514	0.161527	-0.608098	-1.04645	-1.01552	0.000110492	5.85e-05	37713.1	6	6	6	6	6	6	6	6
SNRPB2	P08579	-0.443369	2.22524	-4.15866	+	-		0.521717	0.592723	0.363889	0.174958	0.568301	-0.0437044	0.0584295	-0.0118791	8.81e-10	9.3e-10	25486.3	4	4	4	4	4	4	4	4
TKT	P29401;P29401-2	-0.443265	3.37739	-7.01256	+	mito-interacting		2.03128	2.16281	1.90337	1.96201	2.06491	1.62862	1.52458	1.59165	3.62e-14	8.79e-14	NaN	30	30	30	30	30	30	30	30
IFITM3	Q01628	-0.443205	1.30854	-2.45964	+	-		0.967554	0.823579	1.50475	1.07614	0.780513	0.620766	0.453677	0.68746	1.74e-10	2.04e-10	14632.1	2	2	2	2	2	2	2	2
KLHL11	Q9NVR0	-0.443172	0.588108	-1.24907		-		0.0267083	-0.460513	-0.477281	-0.359391	-1.5433	-0.976238	-0.867761	-1.17378	0.0290829	0.00940704	80148.1	4	4	4	4	4	4	4	4
POLR2A	P24928	-0.442869	2.8149	-5.48834	+	-		-0.52181	-0.521223	-0.640426	-0.759468	-0.472891	-1.13107	-1.00942	-0.937603	2.66e-05	1.6e-05	217176	29	29	29	29	29	29	29	29
THADA	Q6YHU6	-0.44233	1.62048	-3.00149	+	-		-1.44657	-1.28582	-1.11941	-1.60141	-1.20521	-1.95175	-1.83978	-1.5305	0.00161953	0.000633002	219607	18	18	18	18	18	18	18	18
SRI	P30626;P30626-2;P30626-3	-0.441534	1.00424	-1.95023		-		0.831579	0.803132	1.08338	0.951719	0.779418	0.279435	1.01725	0.0482539	3.14e-06	2.17e-06	NaN	9	9	9	9	9	9	9	9
ELP2	Q6IA86;Q6IA86-2;Q6IA86-3;Q6IA86-5;Q6IA86-6	-0.440343	1.78146	-3.29357	+	-		-1.33197	-0.916958	-1.09417	-0.989144	-1.33212	-1.57699	-1.73406	-1.40861	0.000275865	0.00013122	NaN	12	12	12	12	12	12	12	12
MFAP1	P55081	-0.439939	2.11765	-3.93974	+	-		-0.0325826	-0.0448094	-0.18504	-0.45208	-0.0565206	-0.549818	-0.691652	-0.540966	4.09e-12	6.27e-12	51958.4	6	6	6	6	6	6	6	6
BAX	Q07812;Q07812-2;Q07812-8	-0.439346	2.37561	-4.47585	+	+	Apoptosis;Mitochondrial dynamics and surveillance	1.24454	1.28368	1.43378	1.25021	1.17646	0.758376	1.05488	0.701916	4.13e-14	9.87e-14	NaN	9	9	9	9	9	9	9	9
HSPA12A	O43301	-0.438956	0.973284	-1.89881		-		-1.29722	-0.817539	-0.231523	-0.916673	-0.910675	-1.28227	-1.1967	-1.34208	5.06e-08	4.34e-08	74978.4	14	14	14	14	14	14	14	14
NAPRT	Q6XQN6;Q6XQN6-3	-0.438565	0.683348	-1.41316		-		0.333704	0.557599	-0.301906	-0.199151	-0.714227	-0.500318	-0.648576	-0.361191	0.00262167	0.000980274	NaN	8	8	8	8	8	8	8	8
THBS2	P35442	-0.438467	0.750458	-1.5269		-		-0.470671	-0.171564	0.208566	0.703277	-0.369023	-0.506365	-0.456392	-0.412293	8.62e-07	6.42e-07	129991	18	18	18	18	18	18	18	18
DIEXF	Q68CQ4	-0.438426	1.93274	-3.57772	+	-		-0.511307	-0.617796	-0.959624	-0.777185	-0.515534	-1.06451	-1.04438	-1.23526	6.85e-05	3.82e-05	87055	14	14	14	14	14	14	14	14
RABGAP1	Q9Y3P9	-0.437607	2.92192	-5.75689	+	-		-0.607104	-0.480925	-0.381399	-0.668062	-0.634654	-1.04965	-0.927452	-0.999002	0.000257681	0.000123411	121737	19	19	19	19	19	19	19	19
GALNT6	Q8NCL4	-0.437038	0.975409	-1.90234		-		-0.015674	0.0879478	-0.473752	0.53527	-0.0794107	-0.302789	-0.335725	-0.63997	0.000248591	0.000119532	71158.6	4	4	4	4	4	4	4	4
MED12	Q93074;Q93074-2;Q93074-3	-0.436956	1.93411	-3.58035	+	-		-2.30236	-1.97427	-2.32354	-2.16719	-2.06263	-2.79585	-2.6087	-2.40431	0.00459084	0.00166407	NaN	5	5	5	5	5	5	5	5
CSE1L	P55060;P55060-3	-0.436528	2.87409	-5.63572	+	-		0.903396	0.871812	0.719764	0.770446	1.05358	0.432932	0.411467	0.437417	4.86e-21	4.08e-19	NaN	42	42	42	42	42	42	42	42
TTC5	Q8N0Z6	-0.436395	1.90791	-3.53038	+	-		-1.05118	-1.1268	-0.934271	-1.35221	-1.21671	-1.47899	-1.78902	-1.44987	1.68e-05	1.05e-05	48927.5	9	9	9	9	9	9	9	9
CNDP2	Q96KP4	-0.435787	2.39252	-4.51237	+	-		1.47899	1.24402	1.62391	1.31853	1.2654	0.935084	0.964054	0.952011	6.47e-10	6.94e-10	52878.5	20	20	20	20	20	20	20	20
NOSIP	Q9Y314	-0.434664	0.846416	-1.68777		-		0.251905	-0.00493719	-0.188048	-0.84641	-0.409489	-0.635553	-0.539106	-0.847522	0.000336218	0.000156373	33172	9	9	9	9	9	9	9	9
CALHM2	Q9HA72	-0.434628	1.73311	-3.20479	+	-		-0.211886	-0.00176813	0.366845	0.175898	0.008622	-0.375565	-0.265055	-0.460636	0.00755744	0.00268006	36174.6	5	5	5	5	5	5	5	5
BET1	O15155	-0.434583	0.506957	-1.10572		-		-0.465437	-0.86939	-0.310196	-1.13169	-0.928829	-0.600766	-2.08609	-0.840216	4.03e-05	2.35e-05	13289.4	2	2	2	2	2	2	2	2
IRF2BP2	Q7Z5L9;Q7Z5L9-2	-0.434241	1.12387	-2.14924		-		-0.432963	-0.457341	-0.717737	-1.15184	-0.50092	-1.18387	-0.83501	-1.24032	0.00095006	0.000390785	NaN	8	8	8	8	8	8	8	8
SMG1	Q96Q15;Q96Q15-2;Q96Q15-3	-0.43409	3.08015	-6.17156	+	-		-1.06864	-1.17061	-1.04231	-1.10568	-1.28496	-1.50738	-1.67797	-1.52024	0.000772632	0.000325071	NaN	13	13	13	13	13	13	13	13
SPAG7	O75391	-0.433986	2.69821	-5.20583	+	-		-0.735272	-0.861876	-0.996755	-0.723907	-0.647121	-1.26607	-1.19635	-1.2185	0.0126085	0.00437808	26034.4	5	5	5	5	5	5	5	5
CYP27A1	Q02318	-0.433366	1.28433	-2.41863		+	Metabolism;Cholesterol, bile acid, steroid synthesis;Heme-containing proteins;Lipid metabolism;Metabolism;Metals and cofactors	0.51493	0.0175142	-0.0238987	-0.138399	-0.246868	-0.409841	-0.503245	-0.313046	0.0231698	0.00765067	60234.8	2	2	2	2	2	2	2	2
INA	Q16352	-0.433296	0.779487	-1.57574		-		-0.870948	-0.952251	-0.907767	-1.22494	-0.0470917	-1.34511	-1.328	-1.02858	4.44e-08	3.83e-08	55390.6	8	8	8	8	8	8	8	8
WASF3	Q9UPY6;Q9UPY6-2	-0.432917	0.428913	-0.963585		-		-0.596052	-2.24299	-1.56956	-1.66715	-2.4989	-2.23348	-2.3184	-1.89166	0.0226304	0.00749691	NaN	2	2	2	2	2	2	2	2
HNRNPF	P52597	-0.432608	3.33425	-6.88516	+	-		1.27297	1.27657	1.20182	1.08282	1.35067	0.77142	0.852403	0.789263	4.18e-20	1.74e-18	45671.8	10	10	10	10	10	10	10	10
PFDN5	Q99471	-0.432114	0.822655	-1.64808		-		-1.31035	-1.02586	-0.707729	-1.47031	-1.58026	-1.35312	-1.5358	-2.06412	0.0278415	0.00904484	17328.1	2	2	2	2	2	2	2	2
DIDO1	Q9BTC0	-0.432092	1.88569	-3.48826	+	-		-0.918821	-0.717933	-0.849818	-0.912251	-0.635058	-1.50769	-1.07886	-1.13006	0.0177608	0.0060168	243873	13	13	13	13	13	13	13	13
YARS1	P54577	-0.431486	0.787388	-1.58901		-		0.408527	0.484691	1.46204	1.08802	0.567109	0.373544	0.342856	0.395375	2.47e-13	4.87e-13	59143.5	41	41	41	41	41	41	41	41
NUB1	Q9Y5A7;Q9Y5A7-2	-0.430998	1.907	-3.52864	+	-		-1.44489	-1.11471	-1.12068	-0.986061	-0.982435	-1.63796	-1.43016	-1.61414	0.00275901	0.00102685	NaN	11	11	11	11	11	11	11	11
RPLP0	P05388	-0.430995	3.52531	-7.4641	+	-		1.61746	1.42963	1.63395	1.54189	1.5872	1.04829	1.15781	1.18699	3.36e-12	5.24e-12	34273.5	17	17	17	17	17	17	17	17
PAPOLA	P51003	-0.430033	1.96167	-3.63324	+	-		-0.854205	-1.19486	-1.29361	-1.22245	-0.954858	-1.43547	-1.5745	-1.59212	4.74e-09	4.59e-09	82842.6	14	14	14	14	14	14	14	14
SRRT	Q9BXP5;Q9BXP5-2;Q9BXP5-3;Q9BXP5-4	-0.429896	3.467	-7.28333	+	-		-0.201075	-0.132182	-0.283768	-0.0808999	-0.0710384	-0.52784	-0.648745	-0.574482	9.95e-11	1.21e-10	NaN	27	27	27	27	27	27	27	27
F3	P13726	-0.429745	0.366798	-0.846501		-		-1.98594	-0.386345	-0.753112	0.167963	-0.439699	-0.65304	-1.2549	-1.41957	0.000156654	7.94e-05	33067.5	4	4	4	4	4	4	4	4
RBM26	Q5T8P6;Q5T8P6-2;Q5T8P6-3	-0.429502	2.83952	-5.5493	+	-		-1.16309	-1.17341	-0.884147	-1.14155	-1.05302	-1.47563	-1.58969	-1.47232	1.21e-12	2.06e-12	NaN	9	9	9	9	9	9	9	9
TJP2	Q9UDY2	-0.429457	0.832556	-1.66462		-		-0.0167211	-0.270523	-1.10242	-0.563911	-0.148421	-0.890191	-0.854266	-0.805113	1.22e-05	7.78e-06	133958	24	24	24	24	24	24	24	24
SYT11	Q9BT88	-0.429424	0.795213	-1.60213		-		-0.228052	-1.25875	-0.222035	-0.541704	-0.851834	-1.07903	-0.918992	-1.15168	4.28e-05	2.48e-05	48296.9	4	4	4	4	4	4	4	4
SNTB2	Q13425	-0.428776	4.21392	-9.90651	+	-		0.63323	0.74071	0.785188	0.694686	0.692607	0.24323	0.24453	0.353765	1.31e-08	1.2e-08	57949.6	19	19	19	19	19	19	19	19
MLKL	Q8NB16	-0.428586	1.60045	-2.96582	+	-		-0.613232	-0.9217	-1.06719	-1.15124	-0.76062	-1.27644	-1.49529	-1.22241	0.000227368	0.000110426	54479.1	8	8	8	8	8	8	8	8
RPS19	P39019	-0.428366	2.27818	-4.26878	+	-		3.38801	3.2798	3.3956	3.47346	3.52879	3.15822	3.02536	2.77071	2.11e-14	5.46e-14	16060.5	9	9	9	9	9	9	9	9
PIK3R1	P27986;P27986-4	-0.428296	2.61149	-5.00248	+	-		-0.0793994	0.0597658	-0.15075	-0.330808	-0.102327	-0.529622	-0.59217	-0.525207	0.00878765	0.00309587	NaN	13	13	13	13	13	13	13	13
LARP7	Q4G0J3;Q4G0J3-3	-0.42738	3.8364	-8.49352	+	-		-0.558001	-0.440717	-0.405881	-0.39075	-0.382659	-0.801954	-0.86039	-0.926602	0.000174279	8.72e-05	NaN	15	15	15	15	15	15	15	15
NUDT21	O43809	-0.427288	3.56653	-7.59409	+	-		0.726575	0.660218	0.718219	0.617721	0.771478	0.153492	0.320225	0.340946	2.16e-09	2.16e-09	26227.3	11	11	11	11	11	11	11	11
HNRNPA2B1	P22626	-0.427208	4.25963	-10.0911	+	-		2.27094	2.26424	2.18417	2.21171	2.34783	1.8414	1.77704	1.86727	1.55e-15	5.7e-15	37429.7	20	20	20	20	20	20	20	20
THOC6	Q86W42	-0.427156	2.68531	-5.17522	+	-		-0.0601877	-0.199734	-0.294756	-0.299647	-0.0344545	-0.667442	-0.512859	-0.634436	0.000285317	0.000135305	37534.9	9	9	9	9	9	9	9	9
POLR1A	O95602	-0.427073	3.24103	-6.61622	+	-		-1.46327	-1.56321	-1.72187	-1.50866	-1.50271	-2.04028	-1.95481	-1.94195	0.0169224	0.00575802	194811	23	23	23	23	23	23	23	23
COQ8B	Q96D53;Q96D53-2	-0.426927	0.814509	-1.63445		+	Coenzyme Q metabolism;Metabolism;Metals and cofactors	-1.19757	-1.20797	-2.14448	-1.56454	-1.66529	-2.29148	-1.73692	-1.9203	0.000408358	0.000184982	NaN	2	2	2	2	2	2	2	2
PI4K2B	Q8TCG2	-0.426261	1.10332	-2.11498		-		-0.310092	-0.476504	-0.429535	-0.527651	-0.404821	-0.516905	-0.666489	-1.38455	0.00200435	0.000766661	54744.2	6	6	6	6	6	6	6	6
ZMIZ1	Q9ULJ6	-0.425867	3.32291	-6.85198	+	-		-0.250052	-0.154695	-0.31571	-0.222278	-0.0629827	-0.599512	-0.691323	-0.590195	8.89e-05	4.85e-05	115483	3	3	3	3	3	3	3	3
RNF213	Q63HN8;Q63HN8-4	-0.42504	3.50278	-7.39381	+	-		-0.429764	-0.446251	-0.404321	-0.617132	-0.472773	-0.976009	-0.849865	-0.87139	7.96e-08	6.67e-08	NaN	98	98	98	98	98	98	98	98
RSPRY1	Q96DX4	-0.424792	1.31613	-2.47253	+	-		-0.84083	-0.703599	-0.844512	-0.605419	-0.705499	-1.5532	-0.791625	-1.14947	0.00171908	0.000668127	64180.2	5	5	5	5	5	5	5	5
CPSF1	Q10570	-0.424627	2.47219	-4.68698	+	-		-0.359478	-0.468808	-0.748955	-0.548178	-0.424913	-0.907234	-0.971409	-0.925438	1.2e-07	9.82e-08	160884	20	20	20	20	20	20	20	20
DIS3L2	Q8IYB7	-0.424345	2.51023	-4.77181	+	-		-0.738572	-0.848742	-1.00919	-0.889946	-0.829922	-1.11591	-1.42761	-1.31934	0.00105632	0.00043128	99279.2	15	15	15	15	15	15	15	15
HSPA5	P11021	-0.424297	2.72626	-5.27277	+	-		2.48163	2.49493	2.66218	2.72983	2.6698	2.2964	2.16768	2.08604	1.62e-15	5.89e-15	72333	41	41	41	41	41	41	41	41
UTP3	Q9NQZ2	-0.424167	2.89477	-5.68788	+	-		-1.1762	-1.32485	-1.30224	-1.32029	-1.14387	-1.78573	-1.71058	-1.53666	0.000388637	0.000176961	54558	7	7	7	7	7	7	7	7
DHX57	Q6P158	-0.424156	2.8477	-5.56966	+	-		-0.114565	-0.190386	-0.439487	-0.283883	-0.280167	-0.729405	-0.704227	-0.623928	6.61e-05	3.7e-05	155604	18	18	18	18	18	18	18	18
SAFB2	Q14151	-0.423741	2.94905	-5.82646	+	-		-0.439362	-0.430286	-0.546588	-0.526751	-0.427497	-1.04708	-0.903118	-0.743314	7.88e-06	5.16e-06	107473	18	18	18	18	18	18	18	18
PDCD11	Q14690	-0.423414	3.34121	-6.90558	+	-		-0.68354	-0.846987	-0.737384	-0.645981	-0.607426	-1.06094	-1.18277	-1.13932	1.79e-06	1.28e-06	208701	38	38	38	38	38	38	38	38
TMPPE	Q6ZT21;Q6ZT21-2	-0.423031	1.83273	-3.38875	+	-		-0.106435	-0.600613	-0.0775229	-0.297709	-0.308378	-0.696262	-0.715071	-0.692154	2.83e-07	2.22e-07	NaN	2	2	2	2	2	2	2	2
RPS15	P62841	-0.422169	0.801922	-1.61338		-		0.730569	1.44412	1.30396	1.74758	1.78788	1.01113	0.826916	1.10391	2.89e-12	4.58e-12	17040.1	4	4	4	4	4	4	4	4
RPL7L1	Q6DKI1	-0.422168	2.26057	-4.23197	+	-		-0.304276	-0.542631	-0.192887	-0.494491	-0.23251	-0.797567	-0.684764	-0.844251	1.52e-06	1.1e-06	29669.2	9	9	9	9	9	9	9	9
RTF2	Q9BY42	-0.421979	1.34959	-2.52948	+	-		-1.49354	-1.23287	-1.62465	-1.58536	-0.961117	-1.8202	-1.80854	-1.77572	0.000564289	0.000245874	33886.7	9	9	9	9	9	9	9	9
MTA2	O94776	-0.421975	1.8948	-3.5055	+	-		0.474765	0.170729	0.062384	0.182285	0.485253	-0.192385	-0.198724	-0.0495673	5.12e-05	2.93e-05	75023.1	18	18	18	18	18	18	18	18
MOXD1	Q6UVY6	-0.42141	1.37972	-2.58099	+	-		0.335531	0.837436	0.289919	0.343228	0.780135	0.090118	0.0173147	0.180086	1.34e-06	9.74e-07	69652.5	13	13	13	13	13	13	13	13
WDR74	Q6RFH5	-0.42107	0.924463	-1.81771		-		-1.58861	-0.707052	-0.802513	-0.713699	-0.821247	-1.43445	-1.43492	-1.17371	0.00148356	0.000585065	42441.2	7	7	7	7	7	7	7	7
PAXBP1	Q9Y5B6;Q9Y5B6-2	-0.420986	0.682366	-1.41149		-		0.587383	0.663753	0.314826	0.478246	0.00240404	0.644059	-0.539657	-0.139392	0.0238134	0.0078444	NaN	4	4	4	4	4	4	4	4
CLU	P10909;P10909-2;P10909-3;P10909-4;P10909-5;P10909-6	-0.419247	0.319673	-0.754705		mito-interacting		-1.59082	-1.7462	-0.11388	-2.49152	-1.80564	-1.47815	-2.38165	-2.04677	0.000478401	0.000212623	NaN	3	3	3	3	3	3	3	3
CREG1	O75629	-0.418896	0.301071	-0.71764		-		0.293968	0.668414	1.33172	1.68812	0.617921	1.11886	1.18089	-0.796357	0.00315845	0.00116809	24074.5	2	2	2	2	2	2	2	2
RTF1	Q92541	-0.418864	1.06915	-2.05809		-		-0.928075	-0.386532	-0.648424	-0.850927	-0.131684	-1.09988	-0.872393	-1.0517	0.00131129	0.000522784	80313.5	7	7	7	7	7	7	7	7
MTREX	P42285	-0.418801	3.34186	-6.90751	+	-		-0.420134	-0.451217	-0.5222	-0.44298	-0.258632	-0.792427	-0.872359	-0.848715	1.56e-21	2.31e-19	117805	26	26	26	26	26	26	26	26
NADSYN1	Q6IA69	-0.418508	1.59179	-2.95045	+	-		-0.798084	-0.625508	-0.610865	-0.25791	-0.743333	-1.19455	-0.885346	-0.997048	0.000144215	7.38e-05	79284.7	8	8	8	8	8	8	8	8
CFAP410	O43822;O43822-2;O43822-3;O43822-4	-0.418244	1.69427	-3.13415	+	-		-1.23774	-0.902351	-0.761289	-1.15941	-1.19207	-1.55079	-1.33373	-1.52193	0.00152946	0.00060145	NaN	4	4	4	4	4	4	4	4
IK	Q13123	-0.418113	2.05873	-3.8225	+	-		-0.51901	-0.501717	-0.647467	-0.349462	-0.172363	-0.869354	-0.876295	-0.822701	5.08e-09	4.89e-09	65602.2	9	9	9	9	9	9	9	9
EGLN1	Q9GZT9;Q9GZT9-2	-0.417514	2.08725	-3.87903	+	-		-0.500722	-0.461425	-0.755477	-0.810357	-0.576116	-0.947287	-1.18876	-0.978948	0.0237136	0.00781286	NaN	6	6	6	6	6	6	6	6
NISCH	Q9Y2I1	-0.417488	2.17909	-4.06396	+	-		-0.535095	-0.816958	-0.645219	-0.833468	-0.818238	-0.969415	-1.23176	-1.24068	0.000709228	0.000301083	166629	10	10	10	10	10	10	10	10
HIGD1A	Q9Y241	-0.416755	0.302742	-0.72099		+	CIV assembly factors;Complex IV;OXPHOS;OXPHOS assembly factors;Respirasome assembly	-1.06998	0.15961	-1.31595	0.630224	0.33875	-0.0355515	-1.1587	-0.810421	8.71e-05	4.76e-05	10142.9	2	2	2	2	2	2	2	2
MTPN	P58546	-0.41646	0.300776	-0.717049		-		-1.12011	-1.11515	-0.104673	-0.494488	-1.01497	-1.6538	0.197793	-2.10301	3.25e-09	3.19e-09	12894.8	5	5	5	5	5	5	5	5
TUBA1A	Q71U36;Q71U36-2	-0.416407	4.22411	-9.9474	+	-		4.08337	4.10574	4.02339	4.01978	4.13434	3.57905	3.7097	3.682	1.01e-12	1.74e-12	NaN	28	28	28	28	28	28	28	28
IMP4	Q96G21	-0.416301	2.76749	-5.37229	+	-		-0.147005	-0.240534	-0.150231	-0.116464	0.0240782	-0.673851	-0.427344	-0.525803	1.25e-05	7.98e-06	33756.6	7	7	7	7	7	7	7	7
C5orf51	A6NDU8	-0.415674	2.22973	-4.16794	+	-		-0.444003	-0.577037	-0.376734	-0.516319	-0.769163	-1.05332	-0.958097	-0.845557	5.12e-05	2.93e-05	33620.4	8	8	8	8	8	8	8	8
GTF2B	Q00403	-0.41561	2.13844	-3.98155	+	-		-0.645343	-0.55903	-0.717383	-0.664273	-0.429289	-1.17946	-1.06685	-0.809707	0.00728664	0.00258688	34832.9	10	10	10	10	10	10	10	10
SURF6	O75683	-0.415497	1.21704	-2.30518		-		0.531429	0.107148	0.604432	0.137483	0.400966	0.0394626	-0.379369	0.16229	3.39e-08	2.96e-08	41450.4	6	6	6	6	6	6	6	6
HNRNPAB	Q99729-2;Q99729-3	-0.4149	2.64863	-5.08889	+	-		1.53456	1.53341	1.49127	1.39226	1.74045	1.16818	1.16175	1.04054	6.33e-08	5.35e-08	NaN	10	10	10	10	10	10	10	10
NLE1	Q9NVX2	-0.414641	2.59256	-4.9588	+	-		-0.170656	-0.00585749	0.00222719	-0.0543706	-0.013364	-0.354099	-0.375617	-0.659418	0.000466576	0.000207845	53320.3	4	4	4	4	4	4	4	4
CFAP298	P57076	-0.413833	0.756395	-1.5369		-		-3.01032	-3.45596	-2.40042	-2.94292	-3.49761	-3.37203	-3.51778	-3.53603	0.0147059	0.00505189	33224.2	3	3	3	3	3	3	3	3
ITPR2	Q14571	-0.413342	1.97421	-3.65743	+	-		-0.278131	-0.57547	-0.344619	-0.282798	-0.695193	-0.862491	-0.845087	-0.838174	0.00329012	0.00121261	308064	6	6	6	6	6	6	6	6
COL5A2	P05997	-0.413148	0.449725	-1.00197		-		-1.04634	-0.988121	0.515394	-0.206949	-0.983565	-0.806894	-1.05245	-1.00585	1.35e-07	1.09e-07	144910	27	27	27	27	27	27	27	27
HNRNPLL	Q8WVV9;Q8WVV9-4	-0.413148	3.40743	-7.10239	+	-		-0.831576	-0.681106	-0.797685	-0.853993	-0.660665	-1.11275	-1.22324	-1.19847	1.16e-09	1.2e-09	NaN	16	16	16	16	16	16	16	16
PLRG1	O43660;O43660-2	-0.413066	2.44475	-4.62637	+	-		-0.743581	-0.51618	-0.639648	-0.385635	-0.50922	-0.916789	-1.07084	-0.928129	1.98e-09	1.99e-09	NaN	10	10	10	10	10	10	10	10
NFKBIA	P25963	-0.412953	0.231194	-0.573366		-		-1.82184	-1.51632	-1.25912	-2.56268	-4.16421	-3.16482	-2.52245	-2.34609	0.00536202	0.00192877	35608.9	2	2	2	2	2	2	2	2
DBI	P07108	-0.412479	0.495437	-1.08503		+	Lipid metabolism;Metabolism	-1.08406	-0.718946	-0.596328	-0.802394	-0.95788	-1.28217	-0.366708	-2.08432	0.000107469	5.71e-05	10044.4	5	5	5	5	5	5	5	5
DNM1	Q05193;Q05193-3	-0.412376	1.38021	-2.58183	+	-		-0.312579	-0.228441	0.128598	0.321509	0.109334	-0.446109	-0.430093	-0.349874	9.44e-13	1.64e-12	NaN	20	20	20	20	20	20	20	20
URGCP	Q8TCY9;Q8TCY9-2	-0.411962	2.04818	-3.8017	+	-		-0.746308	-0.927418	-1.24108	-0.971988	-1.02884	-1.34311	-1.41368	-1.42848	0.000345004	0.000159882	NaN	8	8	8	8	8	8	8	8
DPF2	Q92785	-0.411859	1.95639	-3.62307	+	-		-0.306705	-0.472866	-0.57136	-0.549686	-0.227698	-0.932695	-0.649203	-0.93067	0.00490022	0.00176958	44155.5	5	5	5	5	5	5	5	5
APEX1	P27695	-0.411329	5.59139	-17.097	+	+	Mitochondrial central dogma;mtDNA maintenance;mtDNA repair	0.817657	0.856002	0.841232	0.797489	0.791997	0.451137	0.409696	0.367805	3.01e-13	5.82e-13	35554.5	20	20	20	20	20	20	20	20
CREB1	P16220;P16220-1;P16220-3	-0.41124	2.87193	-5.63029	+	-		0.928417	0.916284	1.08602	1.12155	1.16757	0.579129	0.620867	0.698187	0.0131333	0.00454806	NaN	3	3	3	3	3	3	3	3
GOT1	P17174	-0.411014	1.23133	-2.32921		-		1.25277	1.54923	1.91659	1.94447	1.54055	1.18295	1.18327	1.32291	1.52e-13	3.14e-13	46247.5	18	18	18	18	18	18	18	18
KRT13	P13646;P13646-3	-0.410756	0.436096	-0.976877		-		-0.257817	0.269202	-0.0023247	0.110685	-0.621668	0.408126	-1.31295	-0.628599	0.000255166	0.000122328	NaN	2	2	2	2	2	2	2	2
HNRNPC	P07910-2	-0.410733	3.0984	-6.22081	+	-		2.55387	2.57544	2.55825	2.74722	2.77656	2.24863	2.21259	2.23339	3.1e-14	7.66e-14	32337.5	17	17	17	17	17	17	17	17
NBN	O60934	-0.410388	2.21805	-4.14383	+	-		-0.655888	-0.256118	-0.386411	-0.479634	-0.378431	-0.955858	-0.820049	-0.749148	0.00158441	0.000621162	84959	4	4	4	4	4	4	4	4
PRMT1	Q99873;Q99873-2;Q99873-3	-0.410141	2.9665	-5.87154	+	-		0.703521	0.876187	0.700199	0.854539	0.90948	0.492402	0.383857	0.319675	1.55e-14	4.13e-14	NaN	22	22	22	22	22	22	22	22
COQ5	Q5HYK3	-0.409966	1.37451	-2.57207	+	+	Coenzyme Q metabolism;Metabolism;Metals and cofactors	-0.264329	-0.31659	-0.719667	-0.807915	-0.291293	-0.959431	-0.904014	-0.806329	0.0184835	0.00624304	37140.4	3	3	3	3	3	3	3	3
ABCE1	P61221	-0.409518	2.32921	-4.37651	+	-		1.06496	1.0361	1.40355	1.293	1.25513	0.804335	0.779154	0.819605	3.29e-17	2.53e-16	67314.3	24	24	24	24	24	24	24	24
MTCL1	Q9Y4B5	-0.409489	1.48273	-2.75882	+	-		-1.02898	-0.580374	-0.608747	-1.05403	-0.648616	-1.29095	-1.07354	-1.21643	0.000709118	0.000301083	209526	18	18	18	18	18	18	18	18
TOX4	O94842;O94842-2;O94842-3	-0.409309	1.66406	-3.07961	+	-		-0.318165	-0.436801	-0.483625	-0.735384	-0.279347	-0.649223	-1.00314	-0.927554	0.00032918	0.000153469	NaN	6	6	6	6	6	6	6	6
DNAJB1	P25685	-0.409071	2.40687	-4.54353	+	-		1.30173	0.930039	1.07536	1.12066	1.20208	0.797883	0.719385	0.63344	5.39e-15	1.63e-14	38044.1	13	13	13	13	13	13	13	13
PTX3	P26022	-0.408639	2.08697	-3.87848	+	-		-0.218372	-0.276979	0.123761	-0.175478	-0.0889847	-0.543229	-0.41536	-0.64896	2.73e-07	2.14e-07	41975.6	12	12	12	12	12	12	12	12
KANK2	Q63ZY3;Q63ZY3-3	-0.407947	2.41357	-4.55811	+	-		0.129087	0.461814	0.459207	0.436639	0.484938	-0.0267615	-0.0262329	0.0121659	1.34e-14	3.65e-14	NaN	28	28	28	28	28	28	28	28
INPP5B	P32019;P32019-2;P32019-4	-0.407937	0.500457	-1.09406		-		-3.13272	-2.80667	-2.46678	-2.90281	-2.37785	-2.85342	-2.56829	-4.0142	0.0263112	0.00860268	NaN	1	1	1	1	1	1	1	1
RIC1	Q4ADV7;Q4ADV7-2;Q4ADV7-3	-0.407897	1.5102	-2.80673	+	-		-2.30893	-2.19981	-1.77169	-1.95229	-2.2042	-2.39246	-2.66598	-2.4274	0.000241379	0.000116615	NaN	4	4	4	4	4	4	4	4
DCPS	Q96C86	-0.4078	2.41054	-4.55152	+	-		0.8258	0.468369	0.662351	0.555421	0.496224	0.170138	0.158117	0.253243	5.32e-12	7.98e-12	38608.8	11	11	11	11	11	11	11	11
RBM42	Q9BTD8;Q9BTD8-2;Q9BTD8-3;Q9BTD8-4	-0.407702	1.339	-2.51143	+	-		0.731601	0.63276	0.458139	0.0676806	0.634648	0.205435	0.0655821	0.0207747	0.000122995	6.43e-05	NaN	4	4	4	4	4	4	4	4
USP11	P51784	-0.407645	1.92553	-3.56394	+	-		-1.12705	-1.08019	-0.960975	-0.802781	-1.04865	-1.63016	-1.37381	-1.23075	0.000244304	0.000117763	109817	6	6	6	6	6	6	6	6
BTF3	P20290	-0.40739	1.91997	-3.55334	+	-		1.45611	0.975768	1.1422	1.10182	1.3311	0.777569	0.829069	0.775391	4.69e-06	3.16e-06	22168	5	5	5	5	5	5	5	5
SF3B3	Q15393	-0.407141	3.12061	-6.28115	+	-		1.16032	1.05126	0.950561	1.0569	1.22574	0.703175	0.646852	0.695417	1.78e-15	6.33e-15	135577	36	36	36	36	36	36	36	36
RPL10	P27635	-0.406242	2.18616	-4.07839	+	-		3.19093	3.31889	3.33219	3.56571	3.45036	3.0953	2.95258	2.84824	6.45e-11	8.1e-11	24603.9	10	10	10	10	10	10	10	10
TPM1	P09493-4	-0.404768	0.66993	-1.39026		-		1.80605	2.03796	2.87502	2.78722	2.6058	2.16816	2.04328	1.84149	2.56e-15	8.61e-15	32847.8	31	31	31	31	31	31	31	31
RBKS	Q9H477;Q9H477-2	-0.404618	1.03038	-1.99365		-		-0.421069	-0.373962	-0.221435	0.0820372	-0.267897	-1.0815	-0.53207	-0.321676	0.000511383	0.00022562	NaN	2	2	2	2	2	2	2	2
RRP15	Q9Y3B9	-0.404489	2.62498	-5.03374	+	-		-0.931556	-0.862156	-1.10604	-1.03009	-1.18597	-1.40237	-1.48471	-1.39587	0.000254569	0.000122102	31484.2	7	7	7	7	7	7	7	7
NOL10	Q9BSC4;Q9BSC4-4	-0.403937	1.59478	-2.95575	+	-		-1.40188	-1.81528	-1.65628	-1.3029	-1.74367	-1.98181	-2.07366	-1.90835	0.000103181	5.53e-05	NaN	7	7	7	7	7	7	7	7
MPP5	Q8N3R9	-0.403892	2.10245	-3.90931	+	-		-0.655477	-0.496614	-0.847918	-0.470358	-0.805868	-1.08377	-1.04409	-1.04955	0.000388474	0.000176929	77293.5	16	16	16	16	16	16	16	16
SNUPN	O95149	-0.403539	2.14248	-3.98969	+	-		0.524862	0.219164	0.0898556	0.236232	0.330087	-0.205738	-0.0635502	-0.101208	0.000656214	0.00028136	41142.5	2	2	2	2	2	2	2	2
HSP90AB1	P08238	-0.403455	2.40624	-4.54216	+	-		3.24209	2.91343	2.89824	2.96839	3.0905	2.66856	2.62579	2.56287	5.76e-14	1.33e-13	83264.2	47	47	47	47	47	47	47	47
LEO1	Q8WVC0	-0.402936	1.86342	-3.44625	+	-		-0.693131	-0.915472	-0.864976	-1.0781	-0.580962	-1.27345	-1.2151	-1.19984	0.00250377	0.000938185	75404.1	7	7	7	7	7	7	7	7
RBM12B	Q8IXT5	-0.401431	2.31384	-4.3439	+	-		-0.572176	-0.328056	-0.539891	-0.420168	-0.209132	-0.806441	-0.766394	-0.873112	0.000188016	9.3e-05	118103	11	11	11	11	11	11	11	11
WDR55	Q9H6Y2	-0.401269	2.33741	-4.39397	+	-		-0.448316	-0.631537	-0.839609	-0.696643	-0.526492	-1.01178	-1.01383	-1.06375	0.000130968	6.78e-05	42070	9	9	9	9	9	9	9	9
FUBP1	Q96AE4	-0.401177	3.34899	-6.92848	+	-		1.31164	1.2801	1.15402	1.28668	1.41064	0.92895	0.839102	0.894268	9.87e-14	2.17e-13	67560.4	19	19	19	19	19	19	19	19
WTAP	Q15007	-0.400843	1.85107	-3.42306	+	-		-0.954841	-1.07374	-0.743405	-1.17727	-0.901575	-1.50668	-1.39449	-1.21186	0.00181207	0.000699346	44243.6	3	3	3	3	3	3	3	3
SNRPA1	P09661	-0.400605	2.51543	-4.78349	+	-		1.60053	1.529	1.47242	1.30611	1.6649	1.06855	1.12294	1.15047	4.55e-08	3.92e-08	28415.6	10	10	10	10	10	10	10	10
DDHD1	Q8NEL9;Q8NEL9-2;Q8NEL9-4	-0.400446	0.45322	-1.00838		-		-1.52304	-0.550918	-0.779514	-2.00379	-1.93524	-1.82571	-1.77	-1.68112	0.000644525	0.00027727	NaN	2	2	2	2	2	2	2	2
RMND1	Q9NWS8	-0.400295	0.851648	-1.6965		+	Mitochondrial central dogma;mtRNA granules;mtRNA metabolism;Translation	0.114601	0.149097	-0.185953	-0.729451	-0.539825	-0.675942	-0.534076	-0.705785	0.000896062	0.000371023	51603.9	8	8	8	8	8	8	8	8
NCBP1	Q09161	-0.399743	3.43989	-7.20053	+	-		0.304706	0.183063	0.119467	0.193451	0.342007	-0.16428	-0.193751	-0.155583	9.36e-11	1.15e-10	91839.4	17	17	17	17	17	17	17	17
NUTF2	P61970	-0.399661	0.595449	-1.26185		-		-0.0465511	-0.0193987	0.195287	0.211639	-0.163611	-0.682135	0.454694	-0.865121	5.5e-11	6.99e-11	14478.5	5	5	5	5	5	5	5	5
WDR75	Q8IWA0	-0.399607	2.08914	-3.88279	+	-		-0.725541	-0.885022	-1.00699	-0.88777	-0.643409	-1.11492	-1.3763	-1.19684	0.000312204	0.000146474	94498.8	12	12	12	12	12	12	12	12
TAPT1	Q6NXT6	-0.399471	2.74167	-5.30981	+	-		0.620332	0.317351	0.362144	0.367568	0.331085	0.0266014	-0.0161344	-0.00979245	0.000507515	0.000224067	64259.6	4	4	4	4	4	4	4	4
TNFRSF11B	O00300	-0.399184	0.317724	-0.750846		-		-0.280928	-0.851946	-0.190418	0.392059	-0.993647	-1.91027	-0.356404	-0.0858108	0.00511725	0.0018445	46026	4	4	4	4	4	4	4	4
PLEKHO2	Q8TD55	-0.398996	1.7913	-3.31175	+	-		-0.324345	-0.00280954	0.1625	-0.262428	-0.0319988	-0.477101	-0.454898	-0.540438	8.43e-10	8.92e-10	53349.9	9	9	9	9	9	9	9	9
TLE1;TLE4;TLE4;TLE4;TLE4	Q04724;Q04727;Q04727-2;Q04727-3;Q04727-4	-0.397966	0.739393	-1.50823		-		-0.602786	-0.195803	-0.662703	0.367569	-0.416754	-0.464509	-0.875665	-0.760009	0.000112393	5.94e-05	NaN	5	5	5	5	5	5	5	5
LSM7	Q9UK45	-0.397553	0.963956	-1.88332		-		0.870067	0.706765	1.19921	0.600726	0.696509	0.220669	0.847811	0.182827	0.000223587	0.000108791	11602.4	2	2	2	2	2	2	2	2
CAV1	Q03135	-0.397341	0.798957	-1.60841		-		2.92896	4.0526	3.59145	3.70339	3.6278	3.17316	3.29251	3.08482	1.15e-16	6.65e-16	20471.6	9	9	9	9	9	9	9	9
SFPQ	P23246	-0.397244	2.82878	-5.52265	+	-		0.776161	0.910464	0.782155	0.895646	1.04767	0.422745	0.479317	0.553463	7.36e-12	1.07e-11	76149.3	21	21	21	21	21	21	21	21
PLPP3	O14495	-0.396946	0.412794	-0.933579		-		1.01256	-0.612949	0.92723	-0.230917	0.36871	-0.0414042	-0.194329	-0.0763246	8.82e-07	6.56e-07	35116	6	6	6	6	6	6	6	6
PCCB	P05166;P05166-2	-0.39662	1.78943	-3.30828	+	+	Carbohydrate metabolism;Fatty acid oxidation;Lipid metabolism;Metabolism;Propanoate metabolism	-0.963058	-0.731783	-0.812309	-0.894211	-0.969756	-1.46698	-0.996068	-1.34948	0.0166868	0.00568388	NaN	11	11	11	11	11	11	11	11
WNK4	Q96J92;Q96J92-3	-0.396113	0.462699	-1.02571		-		-0.653878	-1.04976	-1.43265	-1.9028	-1.38861	-2.31497	-1.04228	-1.6877	0.00236518	0.000890746	NaN	3	3	3	3	3	3	3	3
EEF2K	O00418	-0.394998	3.29854	-6.78112	+	-		-0.770749	-0.861125	-1.03411	-0.851	-0.855805	-1.26762	-1.29111	-1.24994	0.00139749	0.000553951	82144.1	8	8	8	8	8	8	8	8
TUBGCP2	Q9BSJ2;Q9BSJ2-4	-0.394907	4.2569	-10.08	+	-		-0.215227	-0.36569	-0.379772	-0.319217	-0.298052	-0.699278	-0.721387	-0.71083	1.61e-05	1.01e-05	NaN	28	28	28	28	28	28	28	28
ZBTB8OS	Q8IWT0	-0.394893	0.857323	-1.70596		-		0.327594	-0.213264	0.201095	0.300458	0.153354	-0.766212	0.0359705	0.0071038	1.1e-10	1.34e-10	19490.8	2	2	2	2	2	2	2	2
PRPF4	O43172;O43172-2	-0.394298	2.81063	-5.47783	+	-		-0.795132	-0.777134	-0.945317	-0.770613	-0.607093	-1.17261	-1.19298	-1.15449	5.27e-08	4.51e-08	NaN	14	14	14	14	14	14	14	14
CHSY1	Q86X52	-0.394289	1.39658	-2.60991	+	-		-0.325844	-0.542521	-0.814582	-0.355616	-0.653505	-0.780243	-1.17289	-0.844976	0.021847	0.00725604	91784.4	4	4	4	4	4	4	4	4
SRGAP2	O75044	-0.393904	2.39082	-4.50869	+	-		-0.66346	-0.54179	-0.726079	-0.669197	-0.394369	-1.09296	-0.927562	-0.958129	1.02e-07	8.41e-08	120871	16	16	16	16	16	16	16	16
NDST1	P52848	-0.393322	1.21022	-2.29373		-		-0.80551	-0.599767	-0.237036	-0.845396	-0.873659	-1.03954	-0.925629	-1.23161	0.00347422	0.00127608	100868	12	12	12	12	12	12	12	12
FAM120C	Q9NX05	-0.393152	1.25897	-2.37578		-		-0.825482	-0.929331	-0.616951	-0.411895	-1.12053	-1.23012	-1.16762	-1.12423	0.00112217	0.000454896	120588	4	4	4	4	4	4	4	4
HSPA8	P11142	-0.392975	2.85528	-5.58857	+	-		3.81702	3.65519	3.58862	3.78868	3.82356	3.39387	3.37159	3.25946	7.56e-19	1.38e-17	70898.1	33	33	33	33	33	33	33	33
TAP2	Q03519	-0.392609	1.70188	-3.14794	+	-		-0.876382	-0.638843	-0.439192	-0.341553	-0.619869	-1.02337	-0.919828	-0.984137	0.000113994	6.01e-05	75663.8	10	10	10	10	10	10	10	10
S100A6	P06703	-0.392124	1.07005	-2.0596		-		5.0223	5.08006	5.39246	5.40772	5.0675	4.4965	5.20394	4.70521	2.91e-11	3.85e-11	10179.7	2	2	2	2	2	2	2	2
QTRT1	Q9BXR0	-0.392072	0.8843	-1.75091		+	Mitochondrial central dogma;mtRNA metabolism;mt-tRNA modifications	-0.258892	-0.335813	0.0560936	-0.796044	-0.24882	-0.575216	-0.492445	-1.05864	0.000846153	0.000352625	44047.7	5	5	5	5	5	5	5	5
MEF2D	Q14814;Q14814-4	-0.392033	0.215948	-0.540667		-		-0.822642	-1.0248	-1.29046	1.62217	-0.00613992	-1.12336	-0.684007	-0.281854	1.83e-07	1.47e-07	NaN	3	3	3	3	3	3	3	3
CTR9	Q6PD62	-0.39188	2.82116	-5.50378	+	-		-1.0104	-0.936789	-0.97639	-0.874543	-0.732345	-1.24031	-1.28154	-1.37207	3.23e-05	1.92e-05	133502	10	10	10	10	10	10	10	10
ABAT	P80404	-0.391764	0.454105	-1.01		+	Amino acid metabolism;Fe-S-containing proteins;GABA metabolism;Metabolism;Metals and cofactors	-0.651469	0.493396	-0.235714	-1.04423	-0.829522	-0.466544	-1.07859	-0.990682	3.47e-05	2.05e-05	56438.9	6	6	6	6	6	6	6	6
PPP4R3B	Q5MIZ7;Q5MIZ7-2;Q5MIZ7-3	-0.391404	0.189519	-0.482766		-		-0.703435	-0.823662	-2.57355	-1.32252	-3.48803	-1.16991	-2.83935	-2.51168	0.00822849	0.00290683	NaN	2	2	2	2	2	2	2	2
TTC28	Q96AY4	-0.391246	1.29393	-2.43488		-		-0.670635	-0.900906	-1.2657	-1.32784	-1.02482	-1.45053	-1.4205	-1.41664	0.00867916	0.00305876	270884	19	19	19	19	19	19	19	19
UQCR10	Q9UDW1	-0.391039	0.335527	-0.785909		+	CIII subunits;Complex III;OXPHOS;OXPHOS subunits	2.30334	1.97232	2.10862	2.17533	2.15575	2.51289	0.407353	2.33585	5.75e-08	4.89e-08	7308.49	2	2	2	2	2	2	2	2
WDR3	Q9UNX4	-0.390734	2.27599	-4.2642	+	-		-0.682246	-1.00057	-0.936871	-0.804113	-0.688264	-1.27109	-1.24163	-1.12671	2.18e-06	1.53e-06	106099	17	17	17	17	17	17	17	17
ASAP1	Q9ULH1;Q9ULH1-2	-0.390539	2.50545	-4.7611	+	-		-0.572567	-0.621804	-0.764401	-0.899971	-0.80752	-1.14396	-1.14951	-1.07791	6.86e-05	3.83e-05	NaN	20	20	20	20	20	20	20	20
EML4	Q9HC35	-0.390432	1.97635	-3.66156	+	-		0.0275055	-0.0660257	-0.134949	-0.396563	0.0451906	-0.50814	-0.497026	-0.481034	8.69e-06	5.66e-06	108916	18	18	18	18	18	18	18	18
MRPL33	O75394	-0.389939	0.376649	-0.865344		+	LSU;Mitochondrial central dogma;Mitochondrial ribosome;Translation	0.0627705	-0.698279	-1.18528	-1.56565	-1.62884	-1.08808	-1.84103	-1.24988	0.0213554	0.00711234	7619.17	2	2	2	2	2	2	2	2
NCL	P19338	-0.389751	3.68944	-7.99312	+	-		2.35653	2.22174	2.38823	2.36861	2.43551	1.95868	1.94303	1.99141	1.73e-16	9.25e-16	76614.4	25	25	25	25	25	25	25	25
TMEM47	Q9BQJ4	-0.388642	1.09826	-2.10655		-		0.981479	1.71856	1.33728	1.6769	1.57786	1.07034	1.14399	0.994991	1.09e-06	8.05e-07	19997.6	2	2	2	2	2	2	2	2
SERPINE2	P07093	-0.38841	0.405432	-0.919791		-		0.16514	0.851768	1.5197	1.76709	1.82128	0.880747	0.768026	0.860983	4.43e-12	6.74e-12	44002.2	20	20	20	20	20	20	20	20
LYZ	P61626	-0.388359	0.258043	-0.629825		-		-0.695363	-0.214181	-0.737603	1.59846	-0.0990106	-1.06455	-0.00458831	-0.18456	8.08e-05	4.45e-05	16537	2	2	2	2	2	2	2	2
SH3D19	Q5HYK7;Q5HYK7-2;Q5HYK7-3	-0.388289	2.15455	-4.01411	+	-		-0.742568	-0.50143	-0.522809	-0.576399	-0.869147	-0.978264	-1.08101	-1.033	0.00117692	0.000474699	NaN	8	8	8	8	8	8	8	8
DDX52	Q9Y2R4	-0.388145	2.0387	-3.78307	+	-		-1.32224	-1.17387	-1.31474	-1.28969	-1.02782	-1.79517	-1.46879	-1.57749	0.000598935	0.00025974	67498.1	5	5	5	5	5	5	5	5
HNRNPA0	Q13151	-0.387089	1.03514	-2.00156		-		1.45621	1.29992	1.50175	0.738368	1.49635	0.912371	0.939995	0.881929	8.3e-09	7.81e-09	30840.6	5	5	5	5	5	5	5	5
COX7A2	P14406	-0.386646	0.967101	-1.88854		+	CIV subunits;Complex IV;OXPHOS;OXPHOS subunits	1.8018	1.27963	1.63978	1.59364	1.30316	1.36933	0.71529	1.32625	0.000734864	0.000310737	9395.98	2	2	2	2	2	2	2	2
ISOC1	Q96CN7	-0.386076	1.07274	-2.06408		-		-0.077906	-0.707995	-0.365541	-0.736917	-0.756025	-0.779675	-0.915032	-1.05015	8.66e-06	5.64e-06	32236.7	4	4	4	4	4	4	4	4
DCAF11	Q8TEB1;Q8TEB1-2	-0.38569	1.57599	-2.92245	+	-		-2.33849	-1.98492	-2.30833	-2.2273	-2.33506	-2.85861	-2.61951	-2.39541	2.64e-05	1.59e-05	NaN	5	5	5	5	5	5	5	5
HNRNPK	P61978-3	-0.384758	3.34045	-6.90337	+	-		2.46756	2.56777	2.4728	2.42818	2.65001	2.14136	2.16179	2.09436	1.06e-10	1.28e-10	48562.5	23	23	23	23	23	23	23	23
HNRNPM	P52272;P52272-2	-0.384479	2.588	-4.94832	+	-		1.43389	1.47777	1.31057	1.23875	1.53252	0.973778	0.976492	1.09239	2.04e-13	4.12e-13	NaN	33	33	33	33	33	33	33	33
MAGOH;MAGOHB	P61326;Q96A72	-0.384383	2.97366	-5.89012	+	-		0.947622	1.15135	1.10267	1.12484	1.18286	0.698599	0.643118	0.810736	4.3e-05	2.49e-05	NaN	7	7	7	7	7	7	7	7
TULP3	O75386;O75386-2	-0.382154	1.85242	-3.4256	+	-		-0.539938	-0.270912	-0.413211	-0.752802	-0.528318	-0.936584	-0.787867	-0.925121	0.0206493	0.00690094	NaN	5	5	5	5	5	5	5	5
NOC2L	Q9Y3T9	-0.381826	3.61863	-7.76113	+	-		0.0534388	0.137176	0.0554327	0.0252908	0.141029	-0.222446	-0.278259	-0.397354	8.43e-05	4.62e-05	84919.4	14	14	14	14	14	14	14	14
XPO6	Q96QU8;Q96QU8-2	-0.381574	1.31444	-2.46966	+	-		0.269392	0.105012	-0.384184	-0.166894	-0.0324003	-0.515014	-0.425561	-0.329591	1.65e-10	1.95e-10	NaN	8	8	8	8	8	8	8	8
CASP6	P55212	-0.381516	1.46586	-2.72949	+	-		0.335325	0.526317	-0.0229403	0.0193255	0.289027	-0.0822434	-0.157613	-0.21646	8.46e-05	4.63e-05	33310	5	5	5	5	5	5	5	5
RSL1D1	O76021	-0.381418	3.70144	-8.03301	+	-		0.473966	0.287709	0.416187	0.315202	0.319094	-0.0336832	-0.014559	-0.00871575	1.5e-11	2.07e-11	54972.5	19	19	19	19	19	19	19	19
AAMDC	Q9H7C9	-0.380959	0.560277	-1.20033		-		0.641975	0.321431	-0.0678831	-0.687606	0.0470103	-0.271017	-0.0893461	-0.629557	2.34e-12	3.78e-12	13332.2	5	5	5	5	5	5	5	5
LMNB2	Q03252	-0.380953	2.9285	-5.77372	+	-		1.12238	1.06338	1.17058	1.28425	1.2981	0.773877	0.769262	0.877212	3.17e-18	4.22e-17	69948.4	32	32	32	32	32	32	32	32
EPHB3	P54753	-0.380779	0.955481	-1.86924		-		-1.03226	-0.776607	-0.227244	-0.767117	-0.890728	-1.10149	-1.34451	-0.912706	1.45e-06	1.05e-06	110330	15	15	15	15	15	15	15	15
AZI2	Q9H6S1	-0.380746	0.448902	-1.00046		-		-0.769091	-2.2167	-1.5671	-1.62279	-2.33033	-2.14527	-1.86473	-2.23583	0.0103387	0.00361788	44934.8	4	4	4	4	4	4	4	4
ELOA	Q14241	-0.378768	2.38715	-4.50076	+	-		-1.45566	-1.60173	-1.62632	-1.58315	-1.54479	-2.14307	-1.85912	-1.82111	0.000176028	8.79e-05	89908.8	6	6	6	6	6	6	6	6
RPS21	P63220	-0.37866	0.696092	-1.43486		-		0.909898	1.70072	1.67432	2.07603	1.87599	1.26713	1.27322	1.26584	4.04e-10	4.52e-10	9111.37	7	7	7	7	7	7	7	7
LYRM4	Q9HD34	-0.378042	0.535792	-1.1571		+	Fe-S cluster biosynthesis;Metabolism;Metals and cofactors	-0.216593	-0.330319	0.125683	-0.884519	-0.0769922	-0.236082	-1.28834	-0.439345	0.0192713	0.0064808	10758.4	3	3	3	3	3	3	3	3
RPF1	Q9H9Y2	-0.377845	1.18973	-2.25935		-		-0.625306	-0.664111	-0.60384	-0.409307	-0.615451	-0.623786	-0.90269	-1.35787	0.00378633	0.00138466	40110.9	5	5	5	5	5	5	5	5
ARHGAP23	Q9P227	-0.37773	0.912083	-1.79713		-		-0.0641836	-0.269596	-0.552247	-0.950761	-0.537271	-1.00627	-0.69083	-0.860526	0.00159059	0.000623205	162192	6	6	6	6	6	6	6	6
NDUFS2	O75306;O75306-2	-0.377616	1.90866	-3.53181	+	+	CI subunits;Complex I;Fe-S-containing proteins;Metabolism;Metals and cofactors;OXPHOS;OXPHOS subunits	0.724174	1.00744	0.946681	1.21339	0.905459	0.586817	0.538414	0.620209	2.08e-12	3.38e-12	NaN	16	16	16	16	16	16	16	16
FAM50A	Q14320	-0.377349	1.46219	-2.72312	+	-		-0.352203	-0.580274	-0.797221	-0.768672	-0.296259	-0.925012	-0.904	-0.979811	0.000187749	9.3e-05	40241.6	11	11	11	11	11	11	11	11
MGMT	P16455	-0.377155	1.73692	-3.21174	+	-		-0.609835	-0.935712	-0.784196	-1.11359	-0.895905	-1.34171	-1.22629	-1.167	0.000222165	0.000108171	21646	7	7	7	7	7	7	7	7
PHAX	Q9H814	-0.376947	1.18255	-2.24732		-		-1.47288	-1.49737	-1.84062	-1.75387	-1.49379	-1.81051	-1.80383	-2.35162	0.000213379	0.000104305	44402.6	8	8	8	8	8	8	8	8
POLE3	Q9NRF9	-0.375611	1.57569	-2.92192	+	-		-0.224898	-0.538573	-0.709782	-0.468361	-0.260113	-0.939078	-0.779247	-0.729543	3.28e-07	2.55e-07	16859.6	3	3	3	3	3	3	3	3
UXT	Q9UBK9;Q9UBK9-2	-0.375371	0.623938	-1.31124		-		-0.332323	0.0407657	0.222329	-0.932218	-0.342619	-0.842777	-0.349767	-0.74001	0.00174506	0.000676728	NaN	2	2	2	2	2	2	2	2
KHSRP	Q92945	-0.375295	3.06383	-6.12779	+	-		1.31801	1.37959	1.23558	1.21399	1.41078	0.869593	0.916189	1.02311	3.07e-19	7.51e-18	73115.3	21	21	21	21	21	21	21	21
TRABD	Q9H4I3	-0.375244	0.52633	-1.1403		-		-0.864731	0.0185032	0.612562	-0.422056	-0.0830623	-0.516145	-0.428986	-0.623871	0.0188966	0.00636586	42321.1	3	3	3	3	3	3	3	3
SLC44A1	Q8WWI5;Q8WWI5-2;Q8WWI5-3	-0.375236	0.768034	-1.5565		-		1.18472	0.0880442	0.417899	0.410907	0.520049	0.152663	0.186947	0.107653	2.34e-16	1.21e-15	NaN	11	11	11	11	11	11	11	11
C16orf70	Q9BSU1	-0.374897	0.314096	-0.743646		-		0.949154	-0.761716	-0.527084	-0.848751	-1.21118	-0.957889	-0.959158	-0.647391	0.00739196	0.00262234	47524.5	4	4	4	4	4	4	4	4
PPP4R3A	Q6IN85;Q6IN85-2	-0.373631	2.16801	-4.0414	+	-		-0.897776	-1.00786	-1.20002	-1.14675	-0.921868	-1.36496	-1.32722	-1.53327	0.000560387	0.000244394	NaN	8	8	8	8	8	8	8	8
CDH13	P55290;P55290-4	-0.373324	0.825591	-1.65299		-		-0.928932	-1.06543	-0.503854	-1.2699	-1.20393	-1.64202	-1.01703	-1.44415	0.000104064	5.56e-05	NaN	5	5	5	5	5	5	5	5
GTPBP1	O00178	-0.373221	3.12607	-6.29605	+	-		-0.23216	-0.065403	-0.142742	-0.0827233	-0.0893413	-0.421019	-0.453062	-0.613003	4.52e-06	3.06e-06	72453.8	14	14	14	14	14	14	14	14
SLC3A2	P08195;P08195-2;P08195-3;P08195-4	-0.373103	0.324493	-0.764228		-		-0.0519298	0.797309	1.25979	2.20024	0.976708	0.536007	0.665796	0.78816	5.45e-14	1.26e-13	NaN	24	24	24	24	24	24	24	24
LTV1	Q96GA3	-0.372546	1.82104	-3.36693	+	-		-1.09542	-0.856113	-1.11446	-0.938346	-0.714396	-1.33894	-1.19427	-1.41566	0.00187662	0.000722668	54854.9	5	5	5	5	5	5	5	5
DDX17	Q92841	-0.371935	2.96363	-5.8641	+	-		1.50774	1.46298	1.3043	1.44513	1.59427	1.10585	1.09319	1.07382	4.31e-14	1.02e-13	80272.4	22	22	22	22	22	22	22	22
UPF3B	Q9BZI7;Q9BZI7-2	-0.371702	2.43866	-4.61299	+	-		-1.36894	-1.28835	-1.15834	-1.47096	-1.36314	-1.76746	-1.58856	-1.74892	0.000299257	0.000141154	NaN	6	6	6	6	6	6	6	6
FMR1	Q06787-2;Q06787-8;Q06787-9	-0.371254	3.009	-5.98242	+	-		0.20663	0.445609	0.415344	0.33554	0.456578	0.0104833	0.00100881	-0.00943482	8.54e-05	4.67e-05	NaN	11	11	11	11	11	11	11	11
AP5B1	Q2VPB7	-0.37117	0.184732	-0.472104		-		-0.603926	0.806026	-1.77021	-2.33752	-1.99166	-1.91871	-1.61905	-1.11412	0.0185906	0.00627372	93949.4	2	2	2	2	2	2	2	2
AASDHPPT	Q9NRN7	-0.370265	3.13377	-6.31711	+	-		0.331224	0.41326	0.412088	0.522132	0.519608	0.153217	0.0566576	-0.0016824	4.13e-07	3.19e-07	35776	8	8	8	8	8	8	8	8
RPRD2	Q5VT52;Q5VT52-3	-0.369587	1.98477	-3.67787	+	-		-1.41809	-1.22017	-1.48225	-1.50614	-1.16147	-1.62916	-1.75938	-1.79309	0.0303409	0.00976002	NaN	8	8	8	8	8	8	8	8
QRICH1	Q2TAL8	-0.369481	2.1841	-4.07419	+	-		-0.944968	-1.09359	-1.22638	-1.03587	-1.24622	-1.61078	-1.43877	-1.38711	0.00078272	0.000328886	86435.6	6	6	6	6	6	6	6	6
ALDH6A1	Q02252;Q02252-2	-0.368912	1.67277	-3.09529	+	+	Amino acid metabolism;Branched-chain amino acid metabolism;Metabolism	0.147821	0.195327	0.587055	0.418432	0.516776	-0.0712761	0.0270517	0.0567349	5.6e-06	3.74e-06	NaN	17	17	17	17	17	17	17	17
SMIM12	Q96EX1	-0.368874	0.222927	-0.555695		-		-1.19403	0.664344	-1.5731	-1.05161	-1.36134	-0.196717	-1.82196	-1.79739	0.000303267	0.000142836	10799.4	2	2	2	2	2	2	2	2
PPP1R14B	Q96C90	-0.368748	0.425111	-0.956529		-		-0.135443	-0.524081	0.251236	0.125865	-0.508344	-0.0736193	-1.40868	-0.098406	0.000102936	5.52e-05	15910.9	4	4	4	4	4	4	4	4
TANGO6	Q9C0B7	-0.368724	2.37935	-4.48391	+	-		-1.36191	-1.64242	-1.52419	-1.72558	-1.55777	-1.90806	-1.92578	-1.95946	0.0171965	0.00584564	120748	8	8	8	8	8	8	8	8
OLA1	Q9NTK5	-0.367826	1.82111	-3.36708	+	-		0.280851	0.525498	0.609258	0.768565	0.44555	0.157346	0.189442	0.127567	6.73e-10	7.2e-10	44743.6	20	20	20	20	20	20	20	20
TRIM33	Q9UPN9-2	-0.367513	2.42856	-4.59085	+	-		-1.3981	-1.1464	-1.20618	-1.25301	-1.09221	-1.58586	-1.68025	-1.49397	0.02283	0.00755341	120541	7	7	7	7	7	7	7	7
TMSB10	P63313	-0.366136	0.792689	-1.5979		-		0.950689	1.1166	0.990779	0.378116	1.43511	0.60689	0.638712	0.578768	2.69e-06	1.87e-06	5025.67	2	2	2	2	2	2	2	2
SNX15	Q9NRS6	-0.365802	1.95358	-3.61768	+	-		-0.253991	-0.650609	-0.446179	-0.438823	-0.581358	-0.923587	-0.873724	-0.72267	0.00299479	0.00111076	38291	6	6	6	6	6	6	6	6
AKAP17A	Q02040	-0.365299	1.10795	-2.1227		-		-1.20348	-0.988069	-1.15335	-1.00331	-1.00353	-1.03085	-1.48467	-1.79141	0.00756345	0.0026817	80735.4	8	8	8	8	8	8	8	8
PDXP	Q96GD0	-0.365037	2.50531	-4.76079	+	-		0.121737	-0.0354643	0.0410885	0.20672	0.0597904	-0.232187	-0.193494	-0.433107	0.00424536	0.0015461	31698.2	3	3	3	3	3	3	3	3
DHX15	O43143	-0.364793	2.25498	-4.22032	+	-		0.872997	0.852012	0.599765	0.795459	0.975516	0.493556	0.386655	0.482859	3.42e-16	1.66e-15	90932.8	35	35	35	35	35	35	35	35
SIRT6	Q8N6T7	-0.364347	1.48679	-2.76588	+	-		-0.798176	-0.946967	-1.30453	-1.01437	-1.12258	-1.35551	-1.57881	-1.27069	0.0242838	0.00798847	39118.9	3	3	3	3	3	3	3	3
AKTIP	Q9H8T0;Q9H8T0-2	-0.36399	0.619164	-1.30299		-		0.210411	-0.667806	-0.533005	-0.987014	-0.193943	-0.765605	-0.685903	-0.943277	0.000295701	0.000139715	NaN	4	4	4	4	4	4	4	4
NGLY1	Q96IV0	-0.362368	2.29905	-4.31265	+	-		-0.609652	-0.571442	-0.692947	-0.903119	-0.707437	-1.08934	-1.12194	-0.966586	0.000136671	7.03e-05	74390.1	6	6	6	6	6	6	6	6
MATR3	P43243	-0.362214	2.77838	-5.39878	+	-		0.561967	0.631486	0.41809	0.577394	0.70934	0.237595	0.162062	0.252667	4.43e-22	1.07e-19	94623.2	29	29	29	29	29	29	29	29
DHX9	Q08211	-0.361773	2.82149	-5.5046	+	-		1.06119	0.989846	0.857814	1.02219	1.14117	0.680306	0.594097	0.683601	4.54e-16	2.06e-15	140958	54	54	54	54	54	54	54	54
PREPL	Q4J6C6;Q4J6C6-4	-0.361719	2.31186	-4.3397	+	+	0	-1.18728	-0.895726	-1.08679	-0.996113	-0.87732	-1.30536	-1.36017	-1.44557	0.000364393	0.000167448	NaN	13	13	13	13	13	13	13	13
CDK11B;CDK11B;CDK11B;CDK11B;CDK11B;CDK11B;CDK11A;CDK11A;CDK11A;CDK11A	P21127;P21127-2;P21127-3;P21127-6;P21127-8;P21127-9;Q9UQ88;Q9UQ88-2;Q9UQ88-3;Q9UQ88-4	-0.361266	2.49638	-4.74082	+	-		-0.498321	-0.631396	-0.564168	-0.499223	-0.59526	-1.05127	-0.965097	-0.740453	0.000408112	0.000184951	NaN	14	14	14	14	14	14	14	14
TECPR2	O15040;O15040-2	-0.360797	0.873055	-1.73218		-		-1.04316	-1.26608	-1.00573	-0.929978	-1.43414	-1.35122	-1.19346	-1.94516	0.0236065	0.00778288	NaN	6	6	6	6	6	6	6	6
NUP43	Q8NFH3	-0.360753	4.10408	-9.47538	+	-		0.0245778	0.0158186	0.0350031	0.044493	0.167961	-0.30019	-0.321936	-0.28742	6.08e-11	7.67e-11	42150.8	6	6	6	6	6	6	6	6
UTP6	Q9NYH9	-0.360129	2.51176	-4.77525	+	-		-1.30631	-1.52768	-1.46412	-1.44432	-1.37791	-1.93667	-1.72147	-1.69445	0.00117133	0.000472899	70193.9	10	10	10	10	10	10	10	10
WARS2	Q9UGM6	-0.359959	0.762946	-1.54794		+	Mitochondrial central dogma;mt-tRNA synthetases;Translation	0.133958	0.0380535	0.377048	-0.205644	-0.384357	-0.608825	0.043927	-0.539545	0.00832893	0.0029407	40146.6	3	3	3	3	3	3	3	3
HDDC2	Q7Z4H3;Q7Z4H3-2	-0.359489	0.847976	-1.69037		-		0.205961	-0.127157	0.59053	-0.0759084	-0.136259	-0.0391535	-0.240418	-0.524596	0.00700034	0.0024889	NaN	6	6	6	6	6	6	6	6
ABI2	Q9NYB9;Q9NYB9-2;Q9NYB9-4	-0.359042	2.46149	-4.66329	+	-		-0.789348	-0.619436	-0.638461	-0.887541	-0.632738	-1.11884	-1.10611	-0.992696	0.00424033	0.00154456	NaN	8	8	8	8	8	8	8	8
MIGA2	Q7L4E1	-0.358311	0.932758	-1.8315		+	Fusion;Mitochondrial dynamics and surveillance;Organelle contact sites	-0.0688222	0.194231	-0.507028	0.129664	0.215929	-0.349139	-0.190039	-0.557371	0.0306346	0.00984628	65530.8	3	3	3	3	3	3	3	3
ELAVL1	Q15717	-0.357019	3.03382	-6.04789	+	-		1.34407	1.36836	1.22457	1.23976	1.45421	0.946095	1.01328	0.948145	7.88e-10	8.37e-10	36091.9	12	12	12	12	12	12	12	12
PKP4	Q99569;Q99569-2	-0.356943	0.813014	-1.63195		-		-2.0025	-2.53538	-1.98306	-2.44382	-2.52237	-2.36853	-3.0222	-2.57238	0.000697401	0.000296518	NaN	6	6	6	6	6	6	6	6
NUP160	Q12769	-0.35628	2.83666	-5.54219	+	-		-0.0403551	-0.275992	-0.240513	-0.315535	-0.204429	-0.544731	-0.597644	-0.57256	1.43e-08	1.3e-08	162121	25	25	25	25	25	25	25	25
PDIA3	P30101	-0.355958	2.61818	-5.01796	+	-		3.05483	2.95886	3.15974	3.14732	3.08189	2.8298	2.58889	2.75502	5.98e-17	3.92e-16	56782.4	39	39	39	39	39	39	39	39
WDR43	Q15061	-0.355823	1.97696	-3.66275	+	-		-0.939435	-0.692238	-0.84992	-0.632197	-0.594773	-1.13427	-0.986133	-1.1722	2.89e-11	3.83e-11	74890.6	9	9	9	9	9	9	9	9
XPO4	Q9C0E2	-0.355482	1.36645	-2.55827	+	-		-0.872603	-0.417738	-0.585533	-0.409063	-0.341625	-0.884365	-1.00965	-0.748369	0.000375394	0.000171792	130139	15	15	15	15	15	15	15	15
NUP107	P57740	-0.355373	2.63714	-5.06205	+	-		-0.314356	-0.405274	-0.287575	-0.27097	-0.192457	-0.671154	-0.763299	-0.514046	4.62e-17	3.29e-16	106374	26	26	26	26	26	26	26	26
NOC3L	Q8WTT2	-0.354087	0.949618	-1.85951		-		-0.623694	-0.802531	-0.371282	-1.11012	-1.10281	-1.19237	-1.09793	-1.17822	0.00246074	0.000922779	92547.8	12	12	12	12	12	12	12	12
BIRC6	Q9NR09	-0.353707	3.36053	-6.96255	+	-		-1.11788	-1.26184	-1.32327	-1.24755	-1.18052	-1.62274	-1.53288	-1.58414	3.66e-05	2.15e-05	530255	29	29	29	29	29	29	29	29
ZNF638	Q14966;Q14966-3	-0.353612	3.38766	-7.04317	+	-		-0.744403	-0.817891	-0.880306	-0.68395	-0.785842	-1.19435	-1.08173	-1.13219	0.00456526	0.00165573	NaN	15	15	15	15	15	15	15	15
PDAP1	Q13442	-0.353434	1.67258	-3.09495	+	-		2.00027	2.04748	2.25876	1.73405	2.07695	1.62199	1.68566	1.70256	4.65e-14	1.1e-13	20630	7	7	7	7	7	7	7	7
PDIA6	Q15084;Q15084-2;Q15084-3;Q15084-4;Q15084-5	-0.353303	3.75088	-8.19916	+	-		3.00797	3.02321	3.03252	3.13785	3.07228	2.76113	2.71989	2.62337	9.25e-17	5.57e-16	NaN	20	20	20	20	20	20	20	20
PRTFDC1	Q9NRG1	-0.351966	1.10179	-2.11243		-		0.391882	0.301087	-0.270177	0.266392	0.0503767	-0.293477	-0.0619146	-0.25677	4.91e-09	4.74e-09	25673.5	4	4	4	4	4	4	4	4
NUP153	P49790	-0.351217	1.31172	-2.46505	+	-		-0.557642	-0.658895	-0.804326	-1.12576	-0.568156	-1.13117	-1.03064	-1.12071	5.91e-05	3.34e-05	153938	26	26	26	26	26	26	26	26
MYG1	Q9HB07	-0.351006	2.24563	-4.20088	+			0.540266	0.687245	0.764272	0.918701	0.699803	0.348423	0.346535	0.418197	9.56e-12	1.37e-11	42477.3	11	11	11	11	11	11	11	11
EXOSC6	Q5RKV6	-0.350971	0.655792	-1.36606		-		0.544063	0.395743	-0.405997	-0.159995	0.471623	-0.0780224	-0.189666	-0.277961	6.74e-10	7.2e-10	28235.1	6	6	6	6	6	6	6	6
MRPL50	Q8N5N7	-0.350911	0.992517	-1.93075		+	LSU;Mitochondrial central dogma;Mitochondrial ribosome;Translation	0.896345	0.739621	1.01781	0.670362	1.14542	0.512823	0.888132	0.228045	0.00237469	0.000893805	18325	5	5	5	5	5	5	5	5
LGMN	Q99538;Q99538-2;Q99538-3	-0.349577	1.28029	-2.4118		-		-0.223741	-0.241462	-0.224657	0.287596	-0.102707	-0.307014	-0.475756	-0.568943	2.4e-05	1.46e-05	NaN	6	6	6	6	6	6	6	6
PRPF3	O43395	-0.349491	3.21392	-6.53959	+	-		0.114206	0.0432596	-0.0284277	-0.0387447	0.116687	-0.301915	-0.381193	-0.241177	0.013043	0.00452	77529	13	13	13	13	13	13	13	13
IFRD2	Q12894;Q12894-2	-0.348961	2.07605	-3.85678	+	-		-0.720653	-0.790191	-0.433383	-0.541136	-0.723232	-0.977774	-0.955843	-1.03842	0.0166084	0.00566016	NaN	2	2	2	2	2	2	2	2
LMAN2L	Q9H0V9;Q9H0V9-2	-0.348707	1.59305	-2.95268	+	-		0.35033	0.640115	0.131706	0.476732	0.307457	0.0734649	0.081374	-0.0571576	2.53e-05	1.54e-05	NaN	11	11	11	11	11	11	11	11
PPP1R8	Q12972	-0.348548	1.76716	-3.26721	+	-		-0.450042	-0.330708	-0.429752	-0.612617	-0.205886	-0.901937	-0.633381	-0.727728	0.000285447	0.000135334	38478.8	9	9	9	9	9	9	9	9
ZC2HC1A	Q96GY0	-0.347975	1.25157	-2.3633		-		-0.00348792	-0.53947	-0.341941	-0.528619	-0.427997	-0.628699	-0.618563	-0.901573	0.00770406	0.00272805	35092.1	6	6	6	6	6	6	6	6
RPS15A	P62244	-0.347889	3.09728	-6.21778	+	-		2.16887	1.99682	2.15625	2.21218	2.20432	1.74477	1.83091	1.82372	6.98e-18	7.93e-17	14839.5	7	7	7	7	7	7	7	7
ABT1	Q9ULW3	-0.347612	1.09365	-2.09888		-		-1.04816	-0.540056	-0.532591	-0.335571	-0.440463	-0.864364	-0.943068	-0.973512	0.000636594	0.000274351	31078.9	3	3	3	3	3	3	3	3
MRPL43	Q8N983;Q8N983-2;Q8N983-3;Q8N983-4;Q8N983-6;Q8N983-7	-0.347605	1.07635	-2.07008		+	LSU;Mitochondrial central dogma;Mitochondrial ribosome;Translation	0.262825	0.182017	0.0548834	0.0274423	0.167149	-0.118186	-0.61968	0.111642	0.00117148	0.000472899	NaN	4	4	4	4	4	4	4	4
SASH1	O94885	-0.347539	0.864694	-1.71825		-		0.0808817	-0.181927	-0.0604473	-0.705513	0.118753	-0.596631	-0.480951	-0.413985	0.00117394	0.000473794	136653	22	22	22	22	22	22	22	22
PRPF40A	O75400;O75400-2	-0.346778	2.13623	-3.97708	+	-		-0.480068	-0.346495	-0.635825	-0.346883	-0.333951	-0.857709	-0.795135	-0.673424	0.000321703	0.000150492	NaN	17	17	17	17	17	17	17	17
SET	Q01105	-0.346035	3.9838	-9.02251	+	-		1.8681	1.8917	1.95876	1.93282	1.91876	1.64789	1.55958	1.49651	3.44e-12	5.34e-12	33488.9	10	10	10	10	10	10	10	10
CARS1	P49589-3	-0.345853	0.794842	-1.60151		-		0.034867	0.516496	0.835754	0.895633	0.300749	0.170334	0.155715	0.186491	2.55e-15	8.58e-15	94637.6	37	37	37	37	37	37	37	37
HEG1	Q9ULI3	-0.345768	0.703405	-1.44729		-		-0.256407	-0.614329	-0.229126	-1.12831	-0.633376	-0.752795	-0.815076	-1.18636	7e-06	4.63e-06	147461	9	9	9	9	9	9	9	9
WDR36	Q8NI36	-0.345727	1.32259	-2.48351	+	-		-0.345171	-0.77647	-0.850631	-0.663947	-0.381633	-0.906962	-1.01906	-0.921871	4.18e-05	2.43e-05	105322	14	14	14	14	14	14	14	14
DDX24	Q9GZR7	-0.345464	2.65315	-5.09949	+	-		-0.979981	-0.832313	-1.0775	-0.830406	-0.840127	-1.28725	-1.25043	-1.23492	0.000409941	0.000185568	96331.8	14	14	14	14	14	14	14	14
MYH9	P35579	-0.344548	2.08411	-3.87277	+	-		1.88154	2.04061	2.21043	2.22708	2.19342	1.78276	1.77853	1.73692	1.81e-17	1.58e-16	226532	171	171	171	171	171	171	171	171
TEAD1	P28347;P28347-2	-0.344324	0.513775	-1.11792		-		1.00181	0.611856	0.572441	0.368863	1.18527	0.50418	0.902765	-0.195768	7.01e-05	3.91e-05	NaN	3	3	3	3	3	3	3	3
IBA57	Q5T440	-0.344286	0.535184	-1.15602		+	Fe-S cluster biosynthesis;Metabolism;Metals and cofactors	-0.392918	-0.284554	0.589269	-0.621931	-0.61518	-0.618372	-0.628948	-0.580725	0.000745466	0.000314669	38155	2	2	2	2	2	2	2	2
NOB1	Q9ULX3	-0.343646	1.41956	-2.64944	+	-		0.561683	0.541991	0.162103	0.150126	0.550956	0.0556474	0.0723427	0.0211877	7.31e-05	4.06e-05	46674.9	7	7	7	7	7	7	7	7
PRPF38A	Q8NAV1	-0.342974	2.774	-5.38812	+	-		-0.905685	-1.03208	-1.03052	-1.02982	-0.840606	-1.37578	-1.21783	-1.33853	0.0174124	0.00591227	37476.5	5	5	5	5	5	5	5	5
DDX41	Q9UJV9	-0.342512	2.74975	-5.32933	+	-		-0.927214	-0.763152	-0.849382	-0.652771	-0.857066	-1.17819	-1.11661	-1.16249	0.0257317	0.00842746	69837.6	9	9	9	9	9	9	9	9
MAN1A1	P33908	-0.34229	0.666748	-1.38482		-		0.546571	0.43057	0.134019	-0.50587	0.272507	-0.226741	-0.180108	-0.0933429	0.000920946	0.000380511	72968.5	7	7	7	7	7	7	7	7
PPWD1	Q96BP3	-0.342263	0.774721	-1.56774		-		-1.70623	-1.55478	-1.31003	-1.29424	-1.48933	-1.56211	-1.5376	-2.33984	0.000926766	0.00038267	73574.9	9	9	9	9	9	9	9	9
RPS25	P62851	-0.342226	3.67376	-7.94125	+	-		5.87237	5.81674	5.95293	5.95859	5.95879	5.59715	5.51668	5.59515	1.48e-13	3.06e-13	13742.1	4	4	4	4	4	4	4	4
GOLPH3L	Q9H4A5	-0.342137	1.95362	-3.61776	+	-		-0.707487	-0.508212	-0.444888	-0.346253	-0.358671	-0.71819	-0.850743	-0.876786	2.44e-05	1.48e-05	32767.4	5	5	5	5	5	5	5	5
MRC2	Q9UBG0	-0.341997	1.56687	-2.90632	+	-		1.09254	1.3909	1.51028	1.53879	1.30703	1.11706	0.89731	1.06337	1.6e-18	2.4e-17	166674	30	30	30	30	30	30	30	30
ACYP1	P07311	-0.341972	2.47005	-4.68223	+	-		-0.173599	-0.282877	-0.475782	-0.349198	-0.218748	-0.613311	-0.620427	-0.6923	0.00303488	0.00112519	11260.8	4	4	4	4	4	4	4	4
GTF2I	P78347;P78347-2;P78347-3;P78347-4	-0.341516	1.75748	-3.24941	+	-		0.2101	0.105765	-0.171158	0.0569146	0.269446	-0.313254	-0.243163	-0.185492	0.000340714	0.000158197	NaN	27	27	27	27	27	27	27	27
CAD	P27708	-0.341471	2.48158	-4.70783	+	-		0.800644	0.487441	0.688764	0.632327	0.753365	0.331058	0.323932	0.338123	4.22e-20	1.74e-18	242984	63	63	63	63	63	63	63	63
MRPS17	Q9Y2R5	-0.341271	2.09811	-3.90066	+	+	Mitochondrial central dogma;Mitochondrial ribosome;SSU;Translation	0.417722	0.285659	0.488496	0.19598	0.251358	0.0607658	0.0468205	-0.14787	0.000170987	8.58e-05	14502.1	4	4	4	4	4	4	4	4
NUP98	P52948;P52948-5	-0.340781	3.42427	-7.15318	+	-		-0.485786	-0.546338	-0.582111	-0.551544	-0.45219	-0.918699	-0.907411	-0.767014	1.84e-06	1.31e-06	NaN	36	36	36	36	36	36	36	36
NUP155	O75694	-0.340194	2.85244	-5.58149	+	-		0.112696	-0.0440369	-0.106826	-0.0497739	0.0530451	-0.302313	-0.307655	-0.431553	1.29e-08	1.18e-08	155199	28	28	28	28	28	28	28	28
TXLNG	Q9NUQ3	-0.339893	1.3185	-2.47656	+	-		-0.756118	-0.889042	-0.795901	-1.04963	-0.569772	-1.38913	-1.07269	-0.994138	0.00197975	0.000758154	60585.6	6	6	6	6	6	6	6	6
HSP90AB4P	Q58FF6	-0.339695	1.10918	-2.12475				1.35763	1.29269	0.720914	1.00302	1.06424	0.678662	0.890392	0.674959	0.00238214	0.000896433	58264.4	2	2	2	2	2	2	2	2
ALDH7A1	P49419-2	-0.339052	0.98497	-1.91822		+	Amino acid metabolism;Choline and betaine metabolism;Detoxification;Folate and 1-C metabolism;Glycine metabolism;Lysine metabolism;Metabolism;ROS and glutathione metabolism;Vitamin metabolism	0.505968	0.593545	1.1848	0.930177	0.555384	0.357202	0.404213	0.483353	1.65e-09	1.67e-09	55366.4	23	23	23	23	23	23	23	23
NDE1	Q9NXR1;Q9NXR1-1	-0.338535	2.01326	-3.73326	+	-		-0.464006	-0.434768	-0.624495	-0.486171	-0.272959	-0.930422	-0.698268	-0.756353	6.72e-05	3.76e-05	NaN	9	9	9	9	9	9	9	9
FIBP	O43427;O43427-2	-0.337495	2.19689	-4.10033	+	-		-0.359308	-0.62331	-0.394368	-0.410586	-0.523025	-0.672347	-0.91022	-0.816277	0.000872962	0.00036239	NaN	11	11	11	11	11	11	11	11
NHP2	Q9NX24	-0.336964	1.81578	-3.35716	+	-		-0.256428	-0.401485	-0.0969149	-0.199085	-0.382072	-0.444572	-0.755212	-0.6127	0.00661576	0.00235998	17201	3	3	3	3	3	3	3	3
P3H3	Q8IVL6	-0.336589	0.892533	-1.76461		-		0.645506	1.13854	1.21807	1.48764	0.932933	0.745371	0.677357	0.821117	1.53e-14	4.08e-14	81836.6	20	20	20	20	20	20	20	20
SACS	Q9NZJ4	-0.336587	1.4503	-2.70252	+	-		-1.52901	-1.16049	-1.00131	-1.34675	-1.3719	-1.68995	-1.58185	-1.58364	0.000483385	0.000214542	521126	39	39	39	39	39	39	39	39
UTP18	Q9Y5J1	-0.336512	1.83875	-3.39999	+	-		-0.616009	-0.870995	-0.844966	-0.540375	-0.707471	-1.18377	-1.0241	-0.949562	3.87e-05	2.26e-05	62003.6	10	10	10	10	10	10	10	10
GSTM1	P09488	-0.336448	0.302261	-0.720027		-		-0.692173	1.20011	0.818002	0.270642	1.12483	0.25619	0.124155	0.243155	4.79e-11	6.15e-11	25711.8	10	10	10	10	10	10	10	10
WAPL	Q7Z5K2;Q7Z5K2-2;Q7Z5K2-3	-0.336261	1.2503	-2.36116		-		-1.1193	-0.915136	-0.99331	-0.878524	-0.720168	-1.50775	-1.29753	-0.979367	0.00218936	0.000829707	NaN	7	7	7	7	7	7	7	7
RAD50	Q92878;Q92878-2	-0.335819	4.01192	-9.1266	+	-		-0.58856	-0.455736	-0.576538	-0.508648	-0.482098	-0.824838	-0.873522	-0.876043	0.00048156	0.00021383	NaN	34	34	34	34	34	34	34	34
DDX49	Q9Y6V7	-0.335643	0.379569	-0.870909		-		-0.792024	-1.00897	-0.990983	-0.901566	-0.0463306	-0.63612	-0.705054	-1.90968	0.0246503	0.00809249	54226.3	4	4	4	4	4	4	4	4
TNPO3	Q9Y5L0;Q9Y5L0-3	-0.335614	2.32269	-4.36265	+	-		-0.649567	-0.548838	-0.814748	-0.568547	-0.592632	-1.08716	-0.912068	-0.912212	3.99e-05	2.33e-05	NaN	20	20	20	20	20	20	20	20
FAF1	Q9UNN5	-0.334443	3.16001	-6.38929	+	-		-0.18922	-0.241946	-0.272834	-0.362265	-0.199075	-0.6746	-0.541044	-0.546888	6.75e-11	8.44e-11	73954.1	14	14	14	14	14	14	14	14
RALA	P11233	-0.334284	0.848858	-1.69184		-		1.15341	0.564437	0.503145	0.650482	0.622124	0.0381122	0.463371	0.591825	2.38e-06	1.67e-06	23566.8	4	4	4	4	4	4	4	4
BAG1	Q99933;Q99933-3;Q99933-4	-0.33417	0.406704	-0.922178		-		-0.559718	-0.637046	-1.42546	-0.146349	-0.785666	-1.57304	-0.468093	-1.09392	0.0118671	0.00412745	NaN	3	3	3	3	3	3	3	3
PRPF8	Q6P2Q9	-0.33348	2.83655	-5.54192	+	-		0.110273	0.187042	0.163117	0.326604	0.333731	-0.114822	-0.114173	-0.0989858	1.43e-14	3.87e-14	273600	87	87	87	87	87	87	87	87
EEF1A1	P68104	-0.333437	2.91322	-5.73471	+	-		3.47775	3.30199	3.54864	3.40105	3.40574	3.0654	3.14455	3.07085	1.82e-16	9.74e-16	50140.9	31	31	31	31	31	31	31	31
GABPA	Q06546	-0.333355	3.90168	-8.72437	+	-		-0.359898	-0.364843	-0.49629	-0.439221	-0.362074	-0.733847	-0.713272	-0.766341	1.32e-05	8.35e-06	51295.2	8	8	8	8	8	8	8	8
NOP14	P78316	-0.332717	2.03193	-3.76977	+	-		-1.03146	-0.959994	-0.856634	-0.902005	-0.865471	-1.36478	-1.04556	-1.35715	0.000616885	0.000267165	97668.4	13	13	13	13	13	13	13	13
RPP30	P78346;P78346-2	-0.332673	2.63353	-5.05363	+	-		-0.625672	-0.783242	-0.672511	-0.790163	-0.578755	-0.930224	-1.08251	-1.05549	0.000170019	8.54e-05	NaN	9	9	9	9	9	9	9	9
RNF34	Q969K3;Q969K3-2	-0.332345	1.36876	-2.56222	+	-		-1.16705	-1.35557	-1.39924	-1.68274	-1.58339	-1.67312	-1.73942	-1.8973	0.00013901	7.14e-05	NaN	2	2	2	2	2	2	2	2
TTC39C	Q8N584;Q8N584-2	-0.332072	2.62635	-5.03692	+	-		-0.227412	-0.349531	-0.376942	-0.369583	-0.494091	-0.644083	-0.788163	-0.654506	0.000724203	0.000306699	NaN	7	7	7	7	7	7	7	7
FIP1L1	Q6UN15;Q6UN15-3;Q6UN15-5	-0.331915	2.04423	-3.79393	+	-		0.304723	0.223723	0.209463	0.21946	0.478076	-0.192733	0.0598572	-0.00160229	1.66e-07	1.33e-07	NaN	7	7	7	7	7	7	7	7
ATG2B	Q96BY7	-0.331132	1.65516	-3.06359	+	-		-0.550864	-0.541586	-0.593395	-0.938675	-0.582842	-1.06374	-0.869132	-0.984942	0.000411478	0.000186177	232763	13	13	13	13	13	13	13	13
GAS2L1	Q99501;Q99501-2;Q99501-3;Q99501-4	-0.330194	0.657504	-1.36899		-		-0.640584	-1.26074	-1.54148	-1.35527	-1.31892	-1.77176	-1.20543	-1.68359	2.54e-05	1.54e-05	NaN	4	4	4	4	4	4	4	4
ECSIT	Q9BQ95;Q9BQ95-2;Q9BQ95-4	-0.329564	0.661	-1.37498		+	CI assembly factors;Complex I;OXPHOS;OXPHOS assembly factors	-0.238937	-1.17548	-0.676112	-0.551642	-0.621347	-0.647328	-1.25412	-1.04535	0.00202684	0.000774037	NaN	6	6	6	6	6	6	6	6
HIKESHI	Q53FT3	-0.329385	0.636378	-1.3327		-		-0.984063	-0.205684	-0.325641	-0.0906741	0.0415848	-0.775594	-0.467453	-0.683794	0.00407145	0.00148556	21627.7	4	4	4	4	4	4	4	4
NONO	Q15233	-0.327935	1.52724	-2.83657	+	-		0.756715	1.01484	0.832912	1.10187	1.16175	0.711886	0.720754	0.504404	1.06e-17	1.07e-16	54231.5	19	19	19	19	19	19	19	19
UBR5	O95071;O95071-2	-0.32789	2.14044	-3.98557	+	-		-1.11321	-1.19472	-1.22105	-1.45348	-1.21672	-1.51972	-1.65531	-1.52814	0.00275835	0.00102681	NaN	14	14	14	14	14	14	14	14
DNAJC21	Q5F1R6;Q5F1R6-2;Q5F1R6-3	-0.327853	1.72906	-3.19739	+	-		-1.38793	-1.49602	-1.25389	-1.43118	-1.375	-1.95569	-1.57597	-1.61831	0.000119317	6.26e-05	NaN	6	6	6	6	6	6	6	6
CBX3	Q13185	-0.327691	2.33615	-4.39128	+	-		0.685016	0.700698	0.547881	0.711288	0.870374	0.38702	0.298927	0.440135	8.31e-21	6.19e-19	20811.4	7	7	7	7	7	7	7	7
RPF2	Q9H7B2	-0.327544	1.30973	-2.46167	+	-		-0.177225	-0.403104	-0.192829	-0.443103	-0.724097	-0.707847	-0.706472	-0.732528	5.46e-10	5.93e-10	35582.9	8	8	8	8	8	8	8	8
ACVR1	Q04771	-0.327527	1.52629	-2.8349	+	-		-0.632088	-0.958752	-0.844061	-0.985718	-0.665613	-1.01085	-1.30355	-1.11991	0.000412372	0.000186481	57152.8	4	4	4	4	4	4	4	4
CCAR2	Q8N163	-0.327488	4.39653	-10.6626	+	-		0.698547	0.677642	0.677825	0.635206	0.762135	0.399009	0.350347	0.338992	2.96e-14	7.37e-14	102902	22	22	22	22	22	22	22	22
PARN	O95453;O95453-2	-0.327108	2.25122	-4.2125	+	-		-0.744151	-0.889391	-0.848285	-0.61	-0.689935	-1.18533	-1.04086	-1.02419	0.000562254	0.000245043	NaN	11	11	11	11	11	11	11	11
TERF2IP	Q9NYB0	-0.326364	2.12808	-3.96068	+	-		-1.0318	-1.11395	-1.2638	-1.29397	-0.996009	-1.4303	-1.51811	-1.4504	2.65e-06	1.85e-06	44260	8	8	8	8	8	8	8	8
DRG1	Q9Y295	-0.326184	3.0191	-6.00901	+	-		0.476814	0.322289	0.442119	0.295091	0.438573	0.0313221	0.0377176	0.137339	6.66e-07	5.01e-07	40542.2	17	17	17	17	17	17	17	17
B2M	P61769	-0.32598	0.841692	-1.67988		-		0.173225	0.256105	0.71158	0.528091	0.202841	-0.0888457	0.412101	-0.178091	0.000102572	5.5e-05	13714.6	4	4	4	4	4	4	4	4
ZC3H14	Q6PJT7;Q6PJT7-5	-0.325787	1.25221	-2.36437		-		-0.749253	-0.94137	-1.21052	-1.27447	-0.844771	-1.2935	-1.37663	-1.31946	1.51e-05	9.52e-06	NaN	12	12	12	12	12	12	12	12
POLR1C	O15160	-0.325607	2.11277	-3.92995	+	-		0.20129	0.037548	0.0602125	-0.00448963	-0.112449	-0.415793	-0.19762	-0.254143	0.000320087	0.000149881	39249.7	9	9	9	9	9	9	9	9
CDC5L	Q99459	-0.324807	2.52881	-4.81362	+	-		-0.0207389	0.101559	0.0360855	-0.0110461	0.208891	-0.322277	-0.30149	-0.161803	2.16e-05	1.33e-05	92250.6	18	18	18	18	18	18	18	18
SMPD4	Q9NXE4;Q9NXE4-2;Q9NXE4-3;Q9NXE4-4	-0.324014	2.16668	-4.03871	+	-		-0.975473	-1.11468	-1.18645	-1.25769	-1.10335	-1.58084	-1.34786	-1.42593	2.34e-09	2.33e-09	NaN	9	9	9	9	9	9	9	9
TBL3	Q12788	-0.32397	1.995	-3.69771	+	-		-0.158148	-0.504411	-0.451254	-0.445415	-0.271719	-0.659328	-0.712895	-0.698255	4.11e-06	2.8e-06	89034.7	18	18	18	18	18	18	18	18
SF1	Q15637-6	-0.322668	3.10419	-6.2365	+	-		0.420429	0.457566	0.360902	0.384235	0.560258	0.0619932	0.111809	0.168229	2.39e-14	6.07e-14	61889	14	14	14	14	14	14	14	14
CAVIN3	Q969G5	-0.32221	1.24237	-2.3478		-		2.36884	2.87672	2.88885	2.68603	2.54791	2.40733	2.2501	2.39695	4.85e-17	3.39e-16	27701.2	10	10	10	10	10	10	10	10
OS9	Q13438	-0.320894	1.47287	-2.74167	+	-		-0.677108	-0.340874	-0.401074	-0.17897	-0.405713	-0.600766	-0.743167	-0.820993	1.01e-08	9.36e-09	75561.6	11	11	11	11	11	11	11	11
N4BP1	O75113	-0.320659	0.913888	-1.80013		-		-0.916088	-0.61661	-0.738728	-0.522217	-0.962745	-0.817069	-1.44112	-0.957616	0.0230535	0.00761879	100379	3	3	3	3	3	3	3	3
CELF1	Q92879;Q92879-2;Q92879-3;Q92879-4;Q92879-6	-0.320044	2.07971	-3.86403	+	-		-0.595797	-0.689755	-0.441498	-0.341568	-0.503576	-0.882792	-0.832681	-0.787977	1e-09	1.05e-09	NaN	12	12	12	12	12	12	12	12
MYCBP2	O75592;O75592-2	-0.31979	1.87509	-3.46824	+	-		-1.03032	-0.844733	-0.870851	-1.0522	-0.999778	-1.43209	-1.31345	-1.09256	0.000276175	0.000131324	NaN	21	21	21	21	21	21	21	21
FNTB	P49356	-0.319241	1.9444	-3.60006	+			-0.352082	-0.365142	-0.0836798	-0.130325	-0.204031	-0.627828	-0.587224	-0.423825	0.000104255	5.57e-05	48773.6	5	5	5	5	5	5	5	5
DPYSL2	Q16555;Q16555-2	-0.3188	1.36586	-2.55727	+	-		2.92841	3.10943	3.15297	3.50307	3.20886	2.84195	2.8756	2.8677	6.19e-18	7.25e-17	NaN	23	23	23	23	23	23	23	23
HDGF	P51858	-0.318798	2.49355	-4.7345	+	-		0.652134	0.760802	0.863996	0.614126	0.797704	0.368391	0.396826	0.491647	3.03e-14	7.51e-14	26788.3	19	19	19	19	19	19	19	19
P3H4	Q92791	-0.318681	0.786589	-1.58767		-		0.408792	0.803746	0.925189	1.22371	0.56767	0.640914	0.322258	0.438252	1.33e-16	7.51e-16	50381.4	14	14	14	14	14	14	14	14
CD109	Q6YHK3	-0.318477	0.861081	-1.71223		-		0.090881	0.138863	-0.64315	-0.151355	-0.109123	-0.409552	-0.499314	-0.450897	9.43e-05	5.1e-05	161689	24	24	24	24	24	24	24	24
SURF4	O15260	-0.31837	0.724866	-1.48367		-		3.20069	2.75373	2.73426	2.29973	2.46083	2.54121	2.24697	2.32626	5.59e-13	1.01e-12	30394	8	8	8	8	8	8	8	8
PCK2	Q16822	-0.318292	0.239227	-0.590405		+	Carbohydrate metabolism;Gluconeogenesis;Metabolism;TCA-associated	0.200412	0.721385	2.2357	1.94705	0.5421	0.847926	0.812292	0.772892	2.34e-19	6.29e-18	70699	27	27	27	27	27	27	27	27
GNE	Q9Y223;Q9Y223-2	-0.317833	2.65268	-5.09837	+	-		-0.230749	-0.23033	-0.214797	-0.0863921	-0.112224	-0.455145	-0.616539	-0.406509	0.000224368	0.000109079	NaN	21	21	21	21	21	21	21	21
CDK5	Q00535	-0.31752	1.64949	-3.05342	+	-		-0.479843	-0.303087	-0.0158497	-0.229031	-0.24817	-0.591875	-0.491296	-0.634977	2.23e-06	1.56e-06	33304.5	8	8	8	8	8	8	8	8
SNRNP200	O75643	-0.317376	3.80963	-8.40044	+	-		0.0382906	0.123459	0.0725244	0.152352	0.177042	-0.205796	-0.243292	-0.164839	1.32e-15	4.96e-15	244508	81	81	81	81	81	81	81	81
TUBB8	Q3ZCM7	-0.317233	0.404545	-0.918127		-		2.54551	3.00016	2.6166	2.56858	2.63312	2.84776	2.75782	1.46111	0.000138096	7.1e-05	49776	2	2	2	2	2	2	2	2
SPATA5L1	Q9BVQ7	-0.317178	1.81407	-3.35397	+	-		-0.877548	-1.2506	-1.15132	-1.02501	-1.20685	-1.49327	-1.40013	-1.36493	0.000384595	0.000175451	80710.3	10	10	10	10	10	10	10	10
KHDRBS1	Q07666;Q07666-2	-0.316751	1.24488	-2.35202		-		0.86807	1.03675	0.898969	1.12336	1.41543	0.68216	0.744871	0.828268	1.89e-08	1.69e-08	NaN	10	10	10	10	10	10	10	10
POLR2H	P52434;P52434-3	-0.316722	1.51608	-2.81702	+	-		-0.110619	0.0277853	0.125304	0.101527	0.0475901	-0.0260462	-0.484399	-0.324768	0.00110656	0.0004497	NaN	4	4	4	4	4	4	4	4
ACP1	P24666	-0.31647	1.68086	-3.10989	+	-		1.29472	1.30657	1.48986	1.45294	1.40704	1.31345	0.948646	0.959171	8.8e-11	1.08e-10	18042.5	9	9	9	9	9	9	9	9
ALS2	Q96Q42	-0.316277	0.397292	-0.904482		-		-1.50406	-1.13959	-1.49479	-1.19673	-1.43328	-1.6514	-0.886865	-2.47163	0.0134809	0.00465758	183634	4	4	4	4	4	4	4	4
SYNJ1	O43426	-0.316075	0.585228	-1.24404		-		-0.461236	-1.35871	-1.01366	-1.07362	-0.67359	-1.37292	-0.845209	-1.47859	4.03e-05	2.35e-05	173103	9	9	9	9	9	9	9	9
NFKB1	P19838;P19838-2	-0.315884	1.78537	-3.30079	+	-		-1.04857	-1.15621	-0.771817	-0.983943	-0.844132	-1.30094	-1.32137	-1.20814	0.000167836	8.44e-05	NaN	25	25	25	25	25	25	25	25
ACACA	Q13085;Q13085-2;Q13085-3;Q13085-4	-0.314765	2.52594	-4.80713	+	+	Biotin utilizing proteins;Lipid metabolism;Metabolism;Type II fatty acid synthesis;Vitamin metabolism	0.370655	0.264103	0.0897058	0.158999	0.173409	-0.129953	-0.0944378	-0.0857822	3.35e-12	5.24e-12	NaN	61	61	61	61	61	61	61	61
DHX8	Q14562	-0.314598	1.10602	-2.11948		-		-1.91234	-2.29788	-2.35993	-2.2386	-2.04084	-2.71551	-2.2515	-2.48654	0.00167308	0.000652084	139315	5	5	5	5	5	5	5	5
CUX1	P39880-9;Q13948;Q13948-10	-0.314347	1.11336	-2.13171		-		-0.781059	-1.06171	-0.964356	-1.04051	-1.38622	-1.54685	-1.2696	-1.26691	3.66e-05	2.15e-05	NaN	10	10	10	10	10	10	10	10
NMNAT1	Q9HAN9	-0.313907	1.9351	-3.58224	+	-		-0.320254	-0.143784	-0.453484	-0.259416	-0.426409	-0.703361	-0.512355	-0.688013	1.89e-06	1.34e-06	31932.5	4	4	4	4	4	4	4	4
C2CD5	Q86YS7;Q86YS7-3	-0.313584	1.23392	-2.33357		-		-0.626754	-0.690004	-0.460482	-0.346611	-0.78617	-1.09227	-0.896234	-0.698259	0.0229856	0.00760025	NaN	9	9	9	9	9	9	9	9
ATG4C	Q96DT6	-0.313225	0.207651	-0.522661		-		-1.51936	-2.32017	-1.21658	-0.878833	-1.01858	-0.562152	-2.89678	-1.65286	0.0226447	0.00750034	52497.4	2	2	2	2	2	2	2	2
SYNPO2	Q9UMS6	-0.31317	0.321529	-0.758376		-		-1.79781	-0.0332623	-1.15104	-1.25258	-0.494033	-1.32297	-1.30841	-1.14536	3.59e-05	2.11e-05	117514	19	19	19	19	19	19	19	19
FUT8	Q9BYC5	-0.313124	1.75036	-3.23635	+	-		-0.155382	0.0479011	0.0336279	0.00692681	0.0842083	-0.268195	-0.514908	-0.145901	0.000104708	5.59e-05	66515.8	11	11	11	11	11	11	11	11
KRT6B	P04259	-0.31295	0.40204	-0.913421		-		-0.230209	-0.276105	0.370855	-0.292932	-0.106032	-0.539366	0.344361	-1.0645	0.00221512	0.000838153	60067	4	4	4	4	4	4	4	4
CEP41	Q9BYV8	-0.312437	2.83703	-5.54311	+	-		-1.03141	-0.931005	-1.03204	-0.998678	-0.860289	-1.2334	-1.37882	-1.23714	0.00111145	0.000451307	41368.4	9	9	9	9	9	9	9	9
TFE3	P19532	-0.311938	0.182485	-0.467078		-		-0.34501	-0.77251	1.43533	-1.01433	-1.46291	-0.803305	-0.705955	-0.722214	0.0133134	0.00460217	61521	4	4	4	4	4	4	4	4
RPL7A	P62424	-0.311823	4.18276	-9.78244	+	-		2.26598	2.20694	2.28798	2.34083	2.26221	1.99516	1.93118	1.95656	5.75e-12	8.55e-12	29995.6	19	19	19	19	19	19	19	19
NOL9	Q5SY16	-0.3116	3.72773	-8.121	+	-		-0.348421	-0.441392	-0.418833	-0.514468	-0.434408	-0.741328	-0.708599	-0.779386	0.000922601	0.000381031	79322.8	12	12	12	12	12	12	12	12
PDCL	Q13371;Q13371-2	-0.310656	2.13388	-3.97236	+	-		0.167419	0.0544748	-0.0815455	-0.044399	0.178202	-0.198573	-0.223029	-0.345875	0.00525049	0.00189041	NaN	4	4	4	4	4	4	4	4
DNAJC5	Q9H3Z4;Q9H3Z4-2	-0.309353	1.08078	-2.07744		-		-2.10877	-2.2763	-2.29495	-2.17263	-2.41805	-2.72953	-2.20542	-2.75552	4.48e-07	3.43e-07	NaN	3	3	3	3	3	3	3	3
RPL9	P32969	-0.309333	4.33669	-10.4092	+	-		1.40599	1.30596	1.34972	1.34711	1.27565	1.0186	1.03769	1.02637	2.77e-12	4.4e-12	21863.4	10	10	10	10	10	10	10	10
KRT2	P35908	-0.308864	0.211336	-0.530677		-		1.78088	3.9327	1.5355	2.87457	2.60179	2.10085	2.03664	2.57119	1.08e-20	6.73e-19	65432.9	28	28	28	28	28	28	28	28
SORD	Q00796	-0.308455	1.03439	-2.00031		-		-0.859832	-0.203701	-0.590073	-0.514942	-0.30575	-0.770612	-0.856401	-0.782932	5.92e-06	3.95e-06	38324.6	14	14	14	14	14	14	14	14
FAM171A1	Q5VUB5	-0.308214	0.327499	-0.770151		-		1.5605	0.681392	-0.0280472	-0.00268337	0.249549	0.0135647	0.327268	0.210948	0.00206414	0.000787192	97854.1	2	2	2	2	2	2	2	2
CKS1B	P61024	-0.307973	0.201172	-0.508494		-		0.0882555	-1.80252	-2.67005	-1.22248	-1.18282	-1.53739	-1.58496	-1.87534	0.000450354	0.000201455	9660.17	2	2	2	2	2	2	2	2
SHMT1	P34896;P34896-2	-0.307283	0.677314	-1.40287		-		-0.352374	0.0330076	-0.282883	-0.957205	-0.273057	-0.572823	-0.724465	-0.72407	0.00116932	0.00047239	NaN	8	8	8	8	8	8	8	8
LRRC40	Q9H9A6	-0.307177	1.91066	-3.53561	+	-		0.691114	0.401849	0.425052	0.330979	0.569423	0.165287	0.203301	0.160931	8.28e-06	5.4e-06	68249.9	22	22	22	22	22	22	22	22
TPM1	P09493-7	-0.307134	0.427988	-0.96187		-		-0.289915	0.045495	0.575101	0.882743	0.864697	0.252548	-0.0973703	0.170294	2.25e-09	2.24e-09	32677.6	8	8	8	8	8	8	8	8
LRCH2	Q5VUJ6;Q5VUJ6-2	-0.306337	0.563282	-1.20562		-		-0.621459	-1.42298	-1.54938	-1.63473	-1.30891	-1.73479	-1.3878	-1.71888	0.000899884	0.000372366	NaN	3	3	3	3	3	3	3	3
MTHFD1	P11586	-0.305595	2.76448	-5.36498	+	-		1.44625	1.20714	1.38545	1.34888	1.41584	1.02044	1.07122	1.07369	2.51e-18	3.48e-17	101559	41	41	41	41	41	41	41	41
TPM1	P09493-5	-0.304176	0.463156	-1.02655		-		1.35676	1.59803	1.85684	0.593717	1.01493	1.03884	0.922272	0.978521	3.7e-05	2.17e-05	28385.5	2	2	2	2	2	2	2	2
METTL3	Q86U44	-0.304154	1.5021	-2.79258	+	-		-0.899422	-0.977052	-1.10409	-1.34573	-0.980324	-1.3521	-1.29938	-1.44495	0.0134982	0.00466186	64473.9	10	10	10	10	10	10	10	10
KLHDC4	Q8TBB5;Q8TBB5-3	-0.304109	0.741823	-1.51233		-		-1.03924	-1.00034	-0.998971	-1.4261	-0.957057	-1.83865	-1.1359	-1.19081	0.015715	0.00537846	NaN	5	5	5	5	5	5	5	5
CYB5R4	Q7L1T6	-0.303767	0.80695	-1.6218		-		-0.303224	-0.160061	-0.221631	-0.842502	-0.369089	-0.446561	-0.894591	-0.708054	0.0113375	0.00395328	59473.7	3	3	3	3	3	3	3	3
NUP214	P35658;P35658-2;P35658-3;P35658-4	-0.303624	1.70013	-3.14477	+	-		-0.651884	-0.77608	-0.708002	-0.972156	-0.561366	-0.967994	-1.0414	-1.10317	7.08e-06	4.68e-06	NaN	33	33	33	33	33	33	33	33
HSP90AA1	P07900;P07900-2	-0.303468	3.07181	-6.14917	+	-		2.60528	2.64593	2.45955	2.56912	2.6404	2.27182	2.23967	2.33027	5.07e-13	9.27e-13	NaN	34	34	34	34	34	34	34	34
EHD2	Q9NZN4	-0.303442	1.39405	-2.60556	+	-		1.71981	2.22356	2.12892	2.07515	1.99806	1.68116	1.7086	1.78722	2.93e-16	1.45e-15	61161.4	32	32	32	32	32	32	32	32
TPR	P12270	-0.303307	3.23068	-6.58687	+	-		-0.208631	-0.357325	-0.330745	-0.380393	-0.23646	-0.611453	-0.622873	-0.583726	2.46e-10	2.82e-10	267293	68	68	68	68	68	68	68	68
NEK9	Q8TD19	-0.303198	1.45086	-2.7035	+	-		-0.165615	-0.215762	0.246653	-0.163496	-0.0851461	-0.378234	-0.348375	-0.413003	1.08e-10	1.31e-10	107168	24	24	24	24	24	24	24	24
AAGAB	Q6PD74	-0.303012	2.51649	-4.78587	+	-		-0.241351	-0.108662	-0.295908	-0.0798824	-0.15166	-0.405819	-0.560453	-0.469242	0.000321683	0.000150492	34593.6	5	5	5	5	5	5	5	5
GNA12	Q03113	-0.302943	1.6611	-3.07427	+	-		0.340665	0.0678463	0.0849193	-0.0458553	0.278698	-0.195872	-0.188132	-0.0890619	0.00195056	0.000748307	44279.2	4	4	4	4	4	4	4	4
DNAAF5	Q86Y56	-0.302642	1.82703	-3.3781	+	-		-0.799498	-0.621243	-0.587399	-0.884124	-0.53934	-1.01831	-0.947416	-1.00116	0.000156167	7.93e-05	93521.1	22	22	22	22	22	22	22	22
ATL2	Q8NHH9;Q8NHH9-3;Q8NHH9-5	-0.30231	0.805069	-1.61865		-		-1.33244	-1.10451	-1.48197	-1.23589	-1.2134	-2.03192	-1.34351	-1.35243	2.44e-08	2.16e-08	NaN	7	7	7	7	7	7	7	7
RPL15	P61313	-0.302109	1.29999	-2.44514		-		3.05012	3.20136	3.28924	3.55519	3.25548	3.05011	2.81166	3.04273	1.25e-15	4.73e-15	24146.1	9	9	9	9	9	9	9	9
DHX16	O60231	-0.302002	1.91477	-3.54344	+	-		-0.675897	-0.683185	-0.805313	-0.818567	-0.486745	-0.919184	-1.00627	-1.06238	9.36e-07	6.94e-07	119264	20	20	20	20	20	20	20	20
FUS	P35637;P35637-2	-0.301896	2.06915	-3.84311	+	-		1.13347	1.10705	0.973432	1.20027	1.30229	0.861817	0.76046	0.901943	1.08e-11	1.54e-11	NaN	7	7	7	7	7	7	7	7
DOP1B	Q9Y3R5;Q9Y3R5-2	-0.30188	0.754486	-1.53369		-		-1.21208	-0.929172	-1.44857	-1.75379	-1.28919	-1.83575	-1.5527	-1.49687	0.000202919	9.97e-05	NaN	9	9	9	9	9	9	9	9
FBXW11	Q9UKB1;Q9UKB1-2;Q9UKB1-3	-0.30076	0.327742	-0.770629		-		-0.896681	-0.333366	-1.45488	-0.484756	-0.8745	-1.90154	-0.79202	-0.635226	0.00923121	0.00324621	NaN	3	3	3	3	3	3	3	3
SHROOM3	Q8TF72	-0.300679	0.715303	-1.46748		-		-1.65055	-1.2827	-0.826395	-1.31715	-0.899783	-1.53624	-1.56727	-1.38448	8.04e-08	6.72e-08	216857	13	13	13	13	13	13	13	13
GART	P22102	-0.30041	3.45148	-7.23583	+	-		0.911325	0.796111	0.916616	0.901893	0.976752	0.617314	0.622017	0.561058	2.73e-19	7.13e-18	107767	42	42	42	42	42	42	42	42
MLYCD	O95822	-0.300339	1.01615	-1.97		+	Lipid metabolism;Metabolism	-0.262084	-0.504216	-0.777605	-0.639257	-0.596455	-1.128	-0.764985	-0.675803	0.0158082	0.00540366	55003.4	6	6	6	6	6	6	6	6
RIOX1	Q9H6W3	-0.300005	0.393136	-0.896639		-		-0.948	-1.05172	-1.27203	-2.31013	-1.69951	-1.70615	-1.8571	-1.7056	1.73e-06	1.23e-06	71085.7	4	4	4	4	4	4	4	4
FHL1	Q13642	-0.299822	0.267059	-0.648483		-		1.37463	2.94372	2.72512	2.02095	3.3114	2.21592	2.11298	2.19713	9.01e-12	1.3e-11	36263	10	10	10	10	10	10	10	10
DIS3	Q9Y2L1	-0.299588	2.60998	-4.99898	+	-		-0.470245	-0.525195	-0.485624	-0.48953	-0.333286	-0.850972	-0.77053	-0.659592	1.49e-10	1.77e-10	109003	22	22	22	22	22	22	22	22
RPL18	Q07020	-0.299448	1.48749	-2.76711	+	-		2.72403	2.55717	3.01778	2.84464	2.82192	2.60009	2.42714	2.45375	1.43e-11	1.99e-11	21634.5	8	8	8	8	8	8	8	8
SPTAN1	Q13813-3	-0.299309	0.34818	-0.810573		-		1.86614	0.623702	1.11348	0.955859	0.38173	0.286316	0.853535	0.926767	0.00214628	0.000815461	282282	2	2	2	2	2	2	2	2
RANBP9	Q96S59	-0.299047	2.04445	-3.79436	+	-		-0.830988	-0.521453	-0.612275	-0.668	-0.590285	-0.952766	-0.851603	-1.02657	2.52e-05	1.53e-05	77847.3	13	13	13	13	13	13	13	13
OPA3	Q9H6K4;Q9H6K4-2	-0.298123	1.2614	-2.37989		+	0	1.91916	1.85344	1.59723	1.45737	1.82992	1.5237	1.31284	1.46336	0.000343661	0.000159374	NaN	2	2	2	2	2	2	2	2
PRKCA	P17252	-0.298055	0.533753	-1.15349		-		-0.597517	0.178666	-0.398878	0.456292	-0.21767	-0.504389	-0.402446	-0.334793	3.79e-16	1.78e-15	76749.9	22	22	22	22	22	22	22	22
EFTUD2	Q15029;Q15029-2	-0.297887	3.72959	-8.12726	+	-		0.762596	0.794892	0.765689	0.84596	0.881413	0.491264	0.480141	0.565264	6.13e-18	7.23e-17	NaN	36	36	36	36	36	36	36	36
MON1B	Q7L1V2;Q7L1V2-2	-0.297252	1.40905	-2.63133	+	-		-0.887087	-0.685531	-0.615181	-0.687677	-1.05622	-1.0036	-1.09365	-1.15352	0.0017889	0.00069151	NaN	4	4	4	4	4	4	4	4
GPR108	Q9NPR9	-0.297193	0.174179	-0.448392		-		2.60059	0.058445	0.0279659	0.21456	0.191328	0.379667	0.304272	0.280218	0.0272061	0.00886528	60632.6	2	2	2	2	2	2	2	2
RNF123	Q5XPI4;Q5XPI4-2	-0.296684	2.33687	-4.39281	+	-		-0.220908	-0.353223	-0.144708	-0.371352	-0.389219	-0.577274	-0.649181	-0.551245	0.00420926	0.00153468	NaN	11	11	11	11	11	11	11	11
RTL8C	A6ZKI3	-0.296674	0.814372	-1.63422		-		0.0162655	-0.182426	-0.455554	-0.652946	-0.16491	-0.548053	-0.392356	-0.813355	1.74e-09	1.76e-09	13171.1	8	8	8	8	8	8	8	8
KCNMA1	Q12791-2;Q12791-5	-0.296274	1.06566	-2.05229		-		-1.17056	-0.70521	-0.77275	-0.558341	-0.959871	-1.20714	-1.09003	-1.0917	0.000788211	0.000330905	NaN	12	12	12	12	12	12	12	12
G6PD	P11413;P11413-2	-0.295772	1.44011	-2.6849	+	-		2.32293	2.30291	2.21009	2.57818	2.07521	2.00433	1.99898	2.00297	1.16e-21	2.02e-19	NaN	39	39	39	39	39	39	39	39
ARL2	P36404	-0.295245	3.40318	-7.08962	+	+	Fusion;Mitochondrial dynamics and surveillance	0.835764	0.75767	0.90829	0.735778	0.778554	0.500582	0.504642	0.518674	7.93e-06	5.19e-06	20878	9	9	9	9	9	9	9	9
SPRYD3	Q8NCJ5	-0.294767	0.401724	-0.912826		-		0.687198	1.01773	1.07536	-0.268243	0.630181	0.258327	0.425213	0.317497	0.00163539	0.000638683	49694	2	2	2	2	2	2	2	2
SPATA5	Q8NB90	-0.294519	0.983362	-1.91555		-		-0.807559	-0.975784	-0.784926	-0.528273	-1.14228	-0.96708	-1.1623	-1.29747	3e-05	1.8e-05	97904.4	10	10	10	10	10	10	10	10
CTCF	P49711	-0.294409	1.45143	-2.70448	+	-		-1.99182	-2.03389	-1.90427	-2.26605	-1.96037	-2.44275	-2.13502	-2.3993	0.0112366	0.00392073	82785.4	7	7	7	7	7	7	7	7
GJC1	P36383	-0.294343	0.282014	-0.679124		-		0.514736	-0.232828	-1.37863	-0.66088	0.0945452	-0.650913	-0.607615	-0.622337	0.000272534	0.000129784	45469.9	2	2	2	2	2	2	2	2
PSME2	Q9UL46	-0.293273	1.46702	-2.7315	+	-		0.795934	1.05656	1.22658	0.920221	1.13707	0.644658	0.77161	0.785732	1.39e-10	1.65e-10	27401.6	13	13	13	13	13	13	13	13
CTPS2	Q9NRF8	-0.293024	1.22063	-2.31121		-		-0.0258325	-0.233191	-0.546788	-0.402886	-0.267635	-0.726364	-0.509708	-0.528801	0.000384404	0.000175406	65677.6	15	15	15	15	15	15	15	15
IRS2	Q9Y4H2	-0.292535	0.325959	-0.767119		-		-1.96227	-1.89731	-0.49979	-2.01345	-1.39685	-1.8519	-1.7976	-1.88991	0.000491856	0.000217951	137334	10	10	10	10	10	10	10	10
TBL1XR1	Q9BZK7	-0.291769	2.4807	-4.70588	+	-		-0.80842	-0.794491	-0.589046	-0.75124	-0.860037	-1.03961	-1.06773	-1.0499	0.000227167	0.000110356	55594.9	11	11	11	11	11	11	11	11
S100A7	P31151	-0.291528	0.0948763	-0.259729		-		-2.88318	0.684068	-0.232981	-0.815727	-2.67413	-3.08073	-1.25345	-0.0935699	0.0190964	0.00642868	11471	2	2	2	2	2	2	2	2
SF3A1	Q15459	-0.2915	2.94857	-5.82522	+	-		0.0663277	0.0578317	-0.0611836	-0.00900623	0.157919	-0.231122	-0.249242	-0.267002	1.55e-06	1.12e-06	88886.2	27	27	27	27	27	27	27	27
GTPBP6	O43824	-0.291185	1.13546	-2.16859		+	0	-0.602053	-0.709353	-1.0575	-0.781089	-0.8668	-1.3317	-0.976138	-0.975793	0.00204732	0.000781239	56897.5	5	5	5	5	5	5	5	5
ANAPC1	Q9H1A4	-0.291111	1.62432	-3.00835	+	-		-0.0330232	-0.380725	-0.094422	-0.275057	-0.231806	-0.527336	-0.364814	-0.590203	0.00149356	0.000588409	216500	12	12	12	12	12	12	12	12
CPSF7	Q8N684;Q8N684-2;Q8N684-3	-0.29109	3.91306	-8.76513	+	-		0.421945	0.487338	0.356969	0.410251	0.435775	0.109037	0.104879	0.180179	1.09e-07	8.99e-08	NaN	10	10	10	10	10	10	10	10
AFDN	P55196;P55196-5	-0.290963	1.681	-3.11014	+	-		-0.735641	-0.763902	-0.794531	-1.07465	-0.730294	-1.20421	-1.09197	-1.03611	0.000338362	0.000157219	NaN	20	20	20	20	20	20	20	20
CALB2	P22676	-0.290844	0.168034	-0.434451		-		-3.10774	-0.94001	-0.639869	-2.27147	-1.66305	-2.03553	-1.28642	-2.72386	0.0019449	0.000746287	31539.9	3	3	3	3	3	3	3	3
STING1	Q86WV6	-0.290403	0.950293	-1.86063		-		1.38332	0.729844	1.19006	0.912799	0.918862	0.806981	0.697517	0.705225	6.68e-13	1.19e-12	42192.6	9	9	9	9	9	9	9	9
TAOK2	Q9UL54-2	-0.290344	1.53847	-2.85628	+	-		-0.143853	-0.223938	-0.115755	-0.214229	-0.525818	-0.511781	-0.482484	-0.610922	0.000760411	0.000320417	119281	6	6	6	6	6	6	6	6
EIF4B	P23588	-0.290126	1.17585	-2.2361		-		1.29917	1.12287	1.21766	0.774293	1.23312	0.782797	0.793117	0.941978	3.94e-18	4.97e-17	69151.2	13	13	13	13	13	13	13	13
NCK1	P16333	-0.289934	2.01739	-3.74133	+	-		-0.0316175	0.157313	0.218756	-0.0659682	-0.0267231	-0.271556	-0.219263	-0.227927	0.000353071	0.000162878	42864.5	14	14	14	14	14	14	14	14
FLNA	P21333;P21333-2	-0.289854	1.43556	-2.67704	+	-		3.35278	3.39591	3.78283	3.63763	3.6089	3.31353	3.22427	3.25947	1.3e-16	7.34e-16	NaN	131	131	131	131	131	131	131	131
NUP133	Q8WUM0	-0.289219	3.59221	-7.67606	+	-		-0.393329	-0.375467	-0.327989	-0.327237	-0.231289	-0.623355	-0.626778	-0.610712	8.84e-18	9.3e-17	128979	26	26	26	26	26	26	26	26
MAN2A1	Q16706	-0.288935	2.00272	-3.71272	+	-		0.488762	0.239939	0.253036	0.493907	0.311319	0.0867315	0.00966531	0.108975	2.14e-16	1.12e-15	131141	37	37	37	37	37	37	37	37
PCBD1	P61457	-0.28893	0.726669	-1.48673		-		0.821378	0.583188	0.825561	1.03834	0.774926	0.168713	0.954952	0.435583	3.43e-07	2.66e-07	11999.6	4	4	4	4	4	4	4	4
RBM15	Q96T37;Q96T37-2;Q96T37-3;Q96T37-4	-0.288804	2.39436	-4.51637	+	-		-1.70066	-1.80303	-1.60253	-1.84177	-1.79747	-2.11244	-2.00011	-2.00113	8.94e-06	5.8e-06	NaN	13	13	13	13	13	13	13	13
BID	P55957;P55957-2	-0.288293	0.282521	-0.680157		+	Apoptosis;Mitochondrial dynamics and surveillance	-0.519504	-0.192933	-0.219324	-0.246938	0.169294	-0.0989022	0.194661	-1.56628	0.000535056	0.000234299	NaN	4	4	4	4	4	4	4	4
ACTN1	P12814-2	-0.288216	0.436398	-0.977435		-		-0.144879	0.646565	0.218084	-0.532945	-0.143859	0.0707174	-0.415384	-0.494202	7.44e-09	7.05e-09	102709	3	3	3	3	3	3	3	3
EXOSC7	Q15024	-0.28806	1.21648	-2.30424		-		-0.838671	-0.96129	-1.06532	-1.31189	-0.82108	-1.2255	-1.38564	-1.25199	0.000829738	0.000346606	31821.4	9	9	9	9	9	9	9	9
RPL11	P62913-2	-0.287775	2.80628	-5.46711	+	-		3.12469	3.04536	3.20084	3.19993	3.18126	2.95429	2.83835	2.79528	1.55e-12	2.59e-12	20124.2	12	12	12	12	12	12	12	12
AHNAK	Q09666	-0.287729	1.68854	-3.12378	+	-		1.67603	1.77336	1.58752	1.38301	1.72958	1.34687	1.33702	1.34262	3.14e-18	4.21e-17	629101	383	383	383	383	383	383	383	383
CCDC88A	Q3V6T2;Q3V6T2-2;Q3V6T2-3;Q3V6T2-4	-0.287394	0.94507	-1.85195		-		-0.921519	-0.859079	-1.29234	-1.42343	-0.927045	-1.45533	-1.34244	-1.31845	0.000820972	0.000343241	NaN	18	18	18	18	18	18	18	18
TMCO4	Q5TGY1;Q5TGY1-2	-0.287051	0.323507	-0.762284		-		-0.263129	0.222126	0.0704531	-0.706329	0.49599	-0.24907	0.241825	-0.962442	0.0188034	0.00633777	NaN	3	3	3	3	3	3	3	3
MRGPRF	Q96AM1	-0.286624	0.352759	-0.819448		-		1.48778	0.71997	0.106038	0.0613072	0.441676	0.362994	0.162481	0.304717	2.03e-15	7.07e-15	38171.4	3	3	3	3	3	3	3	3
BMP2K	Q9NSY1	-0.286177	0.96311	-1.88192		-		-0.145467	0.204562	-0.231852	0.332935	0.255374	-0.189793	-0.18144	-0.237968	2.59e-05	1.57e-05	129172	12	12	12	12	12	12	12	12
ADSS2	P30520	-0.285972	1.73704	-3.21198	+	-		0.928581	1.24028	0.977735	1.19068	0.983378	0.739035	0.736566	0.858873	4.2e-09	4.06e-09	50097.4	17	17	17	17	17	17	17	17
RBBP4	Q09028;Q09028-3	-0.285964	1.3795	-2.58061	+	-		0.923193	0.835811	0.585714	0.788759	1.05336	0.556681	0.452873	0.644653	7.67e-12	1.11e-11	NaN	16	16	16	16	16	16	16	16
RRM1	P23921	-0.285596	0.548491	-1.17957		-		0.533165	0.0658512	-0.389654	0.40475	0.585646	-0.0401186	-0.0553419	-0.0414716	3.45e-12	5.36e-12	90070.1	21	21	21	21	21	21	21	21
RBM25	P49756	-0.285545	3.35959	-6.95978	+	-		-0.11376	-0.0763188	-0.196044	-0.13862	-0.033127	-0.427989	-0.348223	-0.415145	0.00018555	9.2e-05	100185	17	17	17	17	17	17	17	17
PSMG1	O95456;O95456-2	-0.285378	1.10239	-2.11344		-		-0.238783	-0.069931	0.281632	0.231433	0.142405	-0.189997	-0.148143	-0.30994	0.000519937	0.000228741	NaN	7	7	7	7	7	7	7	7
UROS	P10746	-0.284746	1.79593	-3.32032	+	-		-0.934646	-0.7941	-0.64666	-0.690433	-0.856917	-1.12422	-0.935805	-1.14787	0.000487643	0.000216283	28627.7	6	6	6	6	6	6	6	6
ECH1	Q13011	-0.284744	0.887823	-1.75677		+	Lipid metabolism;Metabolism	-0.68197	-0.498475	-0.0835282	-0.228894	-0.644581	-0.618076	-0.820852	-0.697773	1.99e-15	6.95e-15	35816.2	10	10	10	10	10	10	10	10
SHMT2	P34897;P34897-3	-0.284472	0.847049	-1.68882		+	Amino acid metabolism;Folate and 1-C metabolism;Glycine metabolism;Metabolism;Serine metabolism;Vitamin metabolism	2.03297	1.81359	2.57066	2.20672	2.03495	1.83118	1.86512	1.84561	5.54e-14	1.28e-13	NaN	20	20	20	20	20	20	20	20
DCUN1D5	Q9BTE7	-0.284397	1.52625	-2.83484	+	-		-0.409992	-0.473077	-0.221581	-0.305616	-0.42625	-0.682766	-0.823588	-0.448747	0.0197234	0.00662475	27508.4	4	4	4	4	4	4	4	4
TWF2	Q6IBS0	-0.28421	2.12298	-3.95044	+	-		0.81566	0.96193	1.0626	0.955203	0.778868	0.60134	0.683618	0.606966	6.58e-11	8.24e-11	39548	15	15	15	15	15	15	15	15
HPF1	Q9NWY4	-0.28345	1.20011	-2.27676		-		-0.839132	-0.68025	-1.17139	-1.07767	-0.819488	-1.12688	-1.28268	-1.19355	0.021996	0.00729925	39436.1	6	6	6	6	6	6	6	6
UTP14A	Q9BVJ6	-0.283037	2.2375	-4.18401	+	-		-1.25894	-1.29369	-1.31108	-1.36155	-1.28243	-1.54509	-1.7513	-1.45733	5.03e-07	3.84e-07	87977.8	14	14	14	14	14	14	14	14
RPL27A	P46776	-0.283003	2.85012	-5.57569	+	-		3.09121	2.97929	3.1014	3.12311	3.15207	2.7975	2.88679	2.73495	8.03e-09	7.58e-09	16561.4	7	7	7	7	7	7	7	7
DOCK6	Q96HP0	-0.28289	0.144745	-0.380665		-		-2.57401	-0.697262	-1.46038	-3.02894	-1.67575	-1.45239	-1.52354	-3.53455	0.000246055	0.00011846	229558	2	2	2	2	2	2	2	2
METTL7A	Q9H8H3	-0.282498	0.858528	-1.70797		-		-0.872357	-1.18474	-1.10044	-0.786789	-1.38554	-1.12508	-1.45469	-1.46565	0.00975189	0.00342184	28319.1	5	5	5	5	5	5	5	5
PDIA4	P13667	-0.282257	1.33894	-2.51133	+	-		1.62164	1.82754	1.73432	1.94589	2.10659	1.57689	1.57985	1.53808	5.59e-19	1.11e-17	72932.5	40	40	40	40	40	40	40	40
CACNB3	P54284;P54284-2;P54284-3;P54284-4;P54284-5	-0.281848	0.222446	-0.554664		-		-1.20564	-3.16993	-2.28799	-2.23063	-3.25922	-2.44377	-2.81201	-2.88181	0.000343495	0.00015935	NaN	4	4	4	4	4	4	4	4
CAPN7	Q9Y6W3	-0.281705	0.635594	-1.33135		-		-1.34717	-1.28326	-0.933179	-1.17725	-1.84298	-1.44328	-1.57119	-1.78096	0.000358434	0.000164998	92652.4	11	11	11	11	11	11	11	11
HSPA14	Q0VDF9	-0.281139	3.63823	-7.82476	+	-		-0.226194	-0.314759	-0.253429	-0.343834	-0.224077	-0.531015	-0.596754	-0.533023	9.15e-06	5.92e-06	54794.4	16	16	16	16	16	16	16	16
ESF1	Q9H501	-0.281118	0.636498	-1.3329		-		-0.624188	-1.47044	-1.02409	-1.36601	-0.897901	-1.25071	-1.36098	-1.46124	0.020465	0.00684764	98796.1	2	2	2	2	2	2	2	2
DDX31	Q9H8H2	-0.281114	1.11178	-2.12908		-		-0.658922	-1.15015	-0.804978	-1.01658	-0.790575	-1.00528	-1.2027	-1.28808	0.0161476	0.00551283	94087.1	5	5	5	5	5	5	5	5
HCFC2	Q9Y5Z7	-0.28107	0.797069	-1.60524		-		-1.35083	-1.40954	-1.9497	-1.24246	-1.27881	-1.67485	-1.81396	-1.69321	0.0247588	0.00812399	86779	5	5	5	5	5	5	5	5
RPS27A	P62979	-0.280532	1.55829	-2.89119	+	-		2.1205	2.29802	2.35239	2.10441	2.209	2.07632	1.74473	1.98793	1.38e-10	1.64e-10	17964.9	15	15	15	15	15	15	15	15
DDAH1	O94760	-0.280426	1.59324	-2.95301	+	-		1.06852	1.12807	0.799829	0.881927	1.14125	0.779976	0.666233	0.72427	4.3e-13	8.01e-13	31121.8	14	14	14	14	14	14	14	14
COPG2	Q9UBF2	-0.280202	1.59145	-2.94984	+	-		0.023522	0.325532	0.295057	0.438272	0.368693	-0.00383037	0.0362366	-0.00236809	4.55e-06	3.08e-06	97622.3	25	25	25	25	25	25	25	25
SF3A3	Q12874	-0.280076	1.78798	-3.30561	+	-		-0.0748256	-0.0309496	-0.204636	0.0788272	0.113873	-0.224313	-0.286329	-0.40021	1.21e-08	1.11e-08	58848.9	17	17	17	17	17	17	17	17
C20orf27	Q9GZN8;Q9GZN8-2	-0.279904	1.13379	-2.16579		-		0.863695	0.546744	0.496444	0.328194	0.769656	0.324538	0.286634	0.351957	1.82e-08	1.63e-08	NaN	6	6	6	6	6	6	6	6
RPS16	P62249	-0.279489	1.96061	-3.6312	+	-		3.37921	3.30246	3.41384	3.57493	3.4828	3.26333	3.14446	3.04569	6.81e-18	7.83e-17	16445.3	11	11	11	11	11	11	11	11
SHTN1	A0MZ66;A0MZ66-3;A0MZ66-4;A0MZ66-5;A0MZ66-6;A0MZ66-7;A0MZ66-8	-0.279428	0.744474	-1.51681		-		-0.460027	-0.7293	-0.732237	-0.570795	-1.25969	-0.973625	-1.07075	-1.04514	0.00440608	0.00160148	NaN	2	2	2	2	2	2	2	2
HNRNPH1	P31943	-0.278758	2.06309	-3.83112	+	-		1.70254	1.75259	1.52074	1.60466	1.82606	1.42954	1.37631	1.40183	1.1e-13	2.36e-13	49229.5	15	15	15	15	15	15	15	15
REEP4	Q9H6H4	-0.278427	1.08302	-2.08118		-		-0.875544	-1.06658	-0.805727	-0.836001	-1.07584	-1.50506	-1.10738	-1.01865	0.0139738	0.00481495	29395.1	2	2	2	2	2	2	2	2
NOP53	Q9NZM5	-0.278023	1.10841	-2.12347		-		-0.763079	-1.29725	-1.00379	-1.26146	-1.10491	-1.40644	-1.38396	-1.30196	0.000738575	0.000312169	54389.2	5	5	5	5	5	5	5	5
CCDC86	Q9H6F5	-0.277831	1.36189	-2.5505	+	-		-0.69617	-0.974411	-1.04253	-0.967464	-0.646774	-1.09901	-1.18028	-1.15062	0.0107699	0.00376334	40235.6	5	5	5	5	5	5	5	5
USP13	Q92995	-0.277691	0.720098	-1.4756		-		-0.778028	-0.514161	-0.932912	-0.425506	-0.628584	-0.894036	-1.29277	-0.613785	2.64e-08	2.33e-08	97327.1	6	6	6	6	6	6	6	6
MRE11	P49959;P49959-3	-0.277651	2.65064	-5.09359	+	-		-0.147934	-0.0568485	-0.0741926	-0.192383	0.00520117	-0.428316	-0.388433	-0.2959	6.56e-07	4.95e-07	NaN	19	19	19	19	19	19	19	19
COG3	Q96JB2	-0.276659	2.55191	-4.86589	+	-		-0.998191	-0.96244	-0.865255	-1.01477	-1.11857	-1.31004	-1.25925	-1.23622	0.00249249	0.000934322	94095.9	18	18	18	18	18	18	18	18
NDUFAF5	Q5TEU4;Q5TEU4-2	-0.276624	0.57523	-1.22657		+	CI assembly factors;Complex I;OXPHOS;OXPHOS assembly factors	0.21797	0.297614	0.129553	-0.532047	0.433112	-0.170066	-0.230581	-0.101503	0.000421047	0.000190061	NaN	5	5	5	5	5	5	5	5
MCRIP1	C9JLW8	-0.276211	0.669778	-1.39		-		0.245546	0.251302	0.150657	-0.12939	-0.18677	0.00789029	-0.632899	-0.00481904	0.00107051	0.000436702	10920.2	3	3	3	3	3	3	3	3
SF3A2	Q15428	-0.276053	0.397733	-0.905314		-		-1.2068	-0.178964	-0.610303	-0.0197255	-0.008691	-0.732521	-0.640897	-0.669428	0.000293559	0.000138805	49255.6	6	6	6	6	6	6	6	6
GPD2	P43304	-0.275678	0.915649	-1.80306		+	Metabolism;Carbohydrate metabolism;Electron carriers;Glycerol phosphate shuttle;Metabolism;Q-linked reactions, other	0.760015	0.557385	0.17641	0.201818	0.584729	0.205271	0.16627	0.169639	2.06e-15	7.13e-15	80852.7	33	33	33	33	33	33	33	33
UBR1	Q8IWV7	-0.275496	4.98074	-13.4526	+	-		-0.764969	-0.760495	-0.779322	-0.712961	-0.806128	-1.03275	-1.0461	-1.04196	3.66e-05	2.15e-05	200211	30	30	30	30	30	30	30	30
EMILIN1	Q9Y6C2	-0.275455	0.815016	-1.6353		-		-0.820135	-1.04104	-1.22326	-0.490406	-0.746039	-1.16546	-1.09226	-1.16117	3.97e-07	3.07e-07	106695	16	16	16	16	16	16	16	16
OTUD6B	Q8N6M0	-0.275343	0.807145	-1.62213		-		-0.22704	-0.719836	-0.436859	-0.562584	-0.51971	-0.627294	-1.12493	-0.553419	0.00084314	0.000351672	33812.6	4	4	4	4	4	4	4	4
C17orf75	Q9HAS0	-0.275305	0.953904	-1.86662		-		-1.10666	-0.875731	-0.902073	-1.06352	-1.04995	-0.922341	-1.53876	-1.36357	0.00117593	0.0004744	44621.5	6	6	6	6	6	6	6	6
PRMT6	Q96LA8	-0.275035	0.342727	-0.799968		-		-1.93127	-2.10897	-2.04284	-2.2305	-3.05256	-1.96747	-2.74475	-2.93256	0.0306152	0.00984171	41937.5	2	2	2	2	2	2	2	2
RPS2	P15880	-0.274934	3.17203	-6.42255	+	-		2.75441	2.74522	2.86205	2.86534	2.87766	2.53619	2.50948	2.59233	1.02e-13	2.22e-13	31324.4	15	15	15	15	15	15	15	15
LMAN1	P49257	-0.27431	1.08411	-2.08299		-		0.774675	1.18372	1.27714	1.27722	1.01273	0.788346	0.783878	0.920137	6.34e-17	4.06e-16	57549	17	17	17	17	17	17	17	17
ALG13	Q9NP73;Q9NP73-2	-0.274179	2.02747	-3.76104	+	-		-1.50076	-1.55582	-1.4493	-1.27276	-1.51257	-1.75233	-1.65027	-1.79466	0.00237228	0.000893073	NaN	3	3	3	3	3	3	3	3
NQO2	P16083	-0.274135	0.442334	-0.988384		-		-0.526168	0.143228	-0.0868622	-0.597587	-1.01656	-0.70555	-0.545301	-0.821924	0.00021873	0.000106687	25918.6	7	7	7	7	7	7	7	7
C11orf68	Q9H3H3	-0.272567	3.07419	-6.15555	+	-		1.01162	0.940383	0.849895	0.953704	0.920468	0.736746	0.633306	0.617885	1.7e-09	1.72e-09	31430.2	12	12	12	12	12	12	12	12
TGFBRAP1	Q8WUH2	-0.27191	1.90556	-3.52592	+	-		-0.417121	-0.120499	-0.26504	-0.188884	-0.27371	-0.576421	-0.416298	-0.582164	8.99e-06	5.82e-06	97157.8	8	8	8	8	8	8	8	8
DDX20	Q9UHI6	-0.27184	1.07678	-2.07079		-		-0.932997	-0.745979	-0.480975	-0.763651	-0.781188	-1.15772	-0.773401	-1.10727	6.74e-05	3.77e-05	92240.5	9	9	9	9	9	9	9	9
FZD2	Q14332	-0.2718	1.21761	-2.30614		-		-0.688917	-0.489398	-0.205838	-0.421413	-0.538348	-0.60366	-0.848045	-0.770043	3.95e-05	2.3e-05	63554.1	5	5	5	5	5	5	5	5
RPL32	P62910	-0.271713	1.83286	-3.38899	+	-		2.09503	2.01425	2.02487	2.21771	2.18243	1.98007	1.8234	1.70197	2e-11	2.7e-11	15859.8	9	9	9	9	9	9	9	9
POLR2B	P30876	-0.271391	3.82444	-8.45183	+	-		-0.0349144	-0.124708	0.0158838	-0.0230329	-0.0426723	-0.300239	-0.339074	-0.300527	5.21e-05	2.98e-05	133897	31	31	31	31	31	31	31	31
VPS13D	Q5THJ4;Q5THJ4-2	-0.271291	0.244126	-0.600733		+	Autophagy;Mitochondrial dynamics and surveillance;Mitophagy	-0.866225	-1.37341	-0.967629	-1.2887	-1.35476	-0.267117	-2.06718	-1.99001	0.0131783	0.00456116	NaN	2	2	2	2	2	2	2	2
IWS1	Q96ST2;Q96ST2-2;Q96ST2-3	-0.271108	2.19296	-4.0923	+	-		-0.295969	-0.119986	-0.307098	-0.173092	-0.102227	-0.399504	-0.553263	-0.459581	0.000105936	5.65e-05	NaN	8	8	8	8	8	8	8	8
UBAP1	Q9NZ09;Q9NZ09-2	-0.270924	0.251941	-0.617113		-		0.0948187	-0.406307	0.286455	-1.58103	-0.460728	-0.516665	-0.846872	-0.689309	0.0101584	0.00355866	NaN	4	4	4	4	4	4	4	4
DPH5	Q9H2P9;Q9H2P9-2;Q9H2P9-3;Q9H2P9-4;Q9H2P9-5	-0.270871	1.47023	-2.73708	+	-		0.653082	0.313884	0.404649	0.220402	0.465525	0.100129	0.147785	0.174	0.00107657	0.000438897	NaN	3	3	3	3	3	3	3	3
SCCPDH	Q8NBX0	-0.27075	1.21024	-2.29376		-		0.890783	1.24557	1.40106	1.30259	1.23562	0.961237	0.997394	0.874487	8.47e-07	6.31e-07	47151.4	10	10	10	10	10	10	10	10
RPAP1	Q9BWH6;Q9BWH6-2	-0.269506	1.94185	-3.59516	+	-		-0.420225	-0.660176	-0.664475	-0.737486	-0.555003	-0.91644	-0.865596	-0.848902	0.000239419	0.000115755	NaN	11	11	11	11	11	11	11	11
SAE1	Q9UBE0	-0.269464	2.20181	-4.11043	+	-		0.123387	0.129344	0.0281853	0.134445	0.274777	-0.224921	-0.130363	-0.0390273	2.4e-05	1.46e-05	38449.8	19	19	19	19	19	19	19	19
GATAD2A	Q86YP4;Q86YP4-2;Q86YP4-3	-0.26903	0.818522	-1.64117		-		-0.610715	-0.82954	-1.19323	-1.14235	-0.638488	-1.17603	-1.11589	-1.16376	1.41e-12	2.38e-12	NaN	10	10	10	10	10	10	10	10
LARP6	Q9BRS8	-0.268936	1.6168	-2.99493	+	-		-1.16588	-1.38088	-1.10273	-1.3658	-1.40772	-1.55158	-1.4754	-1.63363	0.00161207	0.000630723	54736.7	11	11	11	11	11	11	11	11
TUBG2	Q9NRH3	-0.268849	3.49537	-7.37081	+	-		0.105411	0.127438	0.120631	0.120471	0.12062	-0.23795	-0.145197	-0.0666591	1.13e-06	8.25e-07	51091.8	13	13	13	13	13	13	13	13
POGZ	Q7Z3K3;Q7Z3K3-2;Q7Z3K3-3;Q7Z3K3-5;Q7Z3K3-6;Q7Z3K3-7	-0.268575	1.20099	-2.27824		-		-0.713748	-0.888322	-0.529456	-0.781076	-0.830821	-0.794505	-1.18031	-1.07697	0.00233401	0.00087935	NaN	9	9	9	9	9	9	9	9
FKBP4	Q02790	-0.268141	1.22407	-2.31699		-		0.653488	0.217519	0.245321	0.476087	0.558505	0.143929	0.205304	0.136896	8.72e-12	1.26e-11	51804.6	29	29	29	29	29	29	29	29
UBE2A	P49459	-0.26794	1.85191	-3.42465	+	-		2.04464	1.98908	1.97436	1.92155	2.07157	1.5513	1.76951	1.87609	0.000892217	0.00036951	17315.4	2	2	2	2	2	2	2	2
ERMP1	Q7Z2K6	-0.267341	0.929574	-1.8262		-		-0.165036	-0.655708	-0.633662	-0.448257	-0.614772	-0.892288	-0.553791	-0.866405	6.46e-07	4.87e-07	100231	10	10	10	10	10	10	10	10
ECD	O95905;O95905-2;O95905-3	-0.266516	0.47487	-1.04786		-		-0.226673	-0.00978662	-0.429477	0.254852	0.549645	-0.00104087	-0.209664	-0.505709	0.000947205	0.000389693	NaN	3	3	3	3	3	3	3	3
RANBP2	P49792	-0.266445	3.05717	-6.11	+	-		-0.518723	-0.689607	-0.678323	-0.665475	-0.591992	-0.892029	-0.911225	-0.882552	6.31e-12	9.33e-12	358199	59	59	59	59	59	59	59	59
NPHP3	Q7Z494	-0.266053	1.98176	-3.67204	+	-		-0.630214	-0.780882	-0.93565	-0.713659	-0.797121	-0.968082	-1.05205	-1.09254	0.00111168	0.000451307	150864	7	7	7	7	7	7	7	7
TNXB	P22105;P22105-1;P22105-4	-0.265769	0.416884	-0.941216		-		-0.750114	-1.49696	-0.591117	-0.231968	-0.929462	-1.07652	-1.17321	-0.94735	0.00836852	0.00295306	NaN	13	13	13	13	13	13	13	13
CALR	P27797	-0.264617	1.70133	-3.14695	+	-		2.82648	3.00059	2.9318	3.10958	2.95493	2.8336	2.56176	2.70482	1.6e-11	2.2e-11	48141.6	19	19	19	19	19	19	19	19
HDAC2	Q92769;Q92769-3	-0.264322	0.465234	-1.03034		-		-0.874695	-0.272025	-0.615618	0.18452	-0.12285	-0.780874	-0.466544	-0.565948	4.32e-07	3.32e-07	NaN	6	6	6	6	6	6	6	6
GNL3	Q9BVP2;Q9BVP2-2	-0.2641	1.6293	-3.01725	+	-		-0.0515941	0.101812	0.328578	0.142221	0.0306872	-0.202535	-0.15525	-0.103494	1.76e-08	1.59e-08	NaN	20	20	20	20	20	20	20	20
PTPMT1	Q8WUK0;Q8WUK0-2;Q8WUK0-3	-0.264034	0.105992	-0.287442		+	Cardiolipin synthesis;Lipid metabolism;Metabolism;Phospholipid metabolism	2.3483	-1.11967	-1.05425	-0.967203	-0.914897	-1.13686	-0.34453	-0.335343	0.000961258	0.000395138	NaN	2	2	2	2	2	2	2	2
RPL38	P63173	-0.264033	0.621496	-1.30703		-		3.48173	3.37388	3.56099	3.37379	3.45501	3.42037	2.64841	3.48636	2.1e-18	2.96e-17	8217.88	7	7	7	7	7	7	7	7
PHPT1	Q9NRX4	-0.26382	0.607233	-1.28233		-		-0.210552	-0.263634	0.154875	0.158969	-0.64863	-0.509179	-0.303907	-0.463758	8.97e-05	4.89e-05	13832.5	4	4	4	4	4	4	4	4
WDR46	O15213	-0.263526	0.754181	-1.53317		-		-0.870318	-1.13506	-0.954817	-0.592572	-0.771203	-1.18228	-0.815026	-1.38766	0.00146382	0.000578107	68071.1	7	7	7	7	7	7	7	7
THEM6	Q8WUY1	-0.263266	0.160632	-0.417523		-		-2.24874	0.264425	-0.548006	0.259828	-0.251352	-0.444305	-1.05605	-0.803752	0.000624945	0.00027005	23865	5	5	5	5	5	5	5	5
WDR54	Q9H977;Q9H977-4	-0.262981	0.456664	-1.01469		-		-0.924494	-1.99382	-1.57746	-1.94013	-1.68719	-1.77399	-1.98994	-1.89887	0.000460697	0.000205463	NaN	4	4	4	4	4	4	4	4
CHMP7	Q8WUX9	-0.262611	1.48039	-2.75474	+	-		-1.09055	-1.21464	-1.33314	-1.49127	-1.17882	-1.54505	-1.56593	-1.46191	0.00152276	0.000599182	50910.9	9	9	9	9	9	9	9	9
ILF3	Q12906;Q12906-2;Q12906-3;Q12906-4;Q12906-5;Q12906-6;Q12906-7	-0.262356	3.65293	-7.87278	+	-		1.42186	1.49941	1.44691	1.52256	1.55432	1.23317	1.20538	1.24142	3.26e-17	2.52e-16	NaN	27	27	27	27	27	27	27	27
DDX46	Q7L014	-0.261793	1.53491	-2.85003	+	-		-0.233499	-0.0863161	-0.202451	0.123335	-0.173168	-0.465029	-0.317805	-0.345805	3.32e-12	5.2e-12	117362	29	29	29	29	29	29	29	29
UBA2	Q9UBT2	-0.261498	2.87031	-5.62622	+	-		0.213245	0.215255	0.0700106	0.26496	0.218802	-0.0943665	-0.0259163	-0.0748473	3.3e-12	5.18e-12	71223.6	21	21	21	21	21	21	21	21
RWDD2B	P57060	-0.26142	2.61886	-5.01956	+	-		-0.168928	-0.241713	-0.0952278	-0.299601	-0.168814	-0.519673	-0.429152	-0.420004	0.000479396	0.000213016	36332.5	3	3	3	3	3	3	3	3
C11orf54	Q9H0W9;Q9H0W9-2	-0.26135	0.283437	-0.68202		-		-0.62463	0.0549621	0.457916	0.873473	-0.54201	-0.239389	-0.180855	-0.23198	2.8e-16	1.41e-15	NaN	7	7	7	7	7	7	7	7
RPS8	P62241	-0.260711	2.10559	-3.9156	+	-		3.36759	3.31594	3.43109	3.53154	3.44183	3.28063	3.10755	3.08247	1.37e-18	2.13e-17	24205.2	13	13	13	13	13	13	13	13
CHD4	Q14839;Q14839-2	-0.260146	0.957487	-1.87258		-		-0.816532	-0.658467	-1.03411	-0.535948	-0.522788	-1.10909	-0.957524	-0.854538	5.7e-08	4.86e-08	NaN	39	39	39	39	39	39	39	39
SNRPD2	P62316	-0.260115	1.78286	-3.29614	+	-		1.32449	1.45309	1.32385	1.47996	1.55537	1.2245	1.02899	1.24822	1.62e-20	9.46e-19	13526.9	9	9	9	9	9	9	9	9
PTBP3	O95758;O95758-1;O95758-2;O95758-4;O95758-5;O95758-6	-0.259951	1.02446	-1.98381		-		-0.0543417	-0.251562	0.243993	0.277035	0.0635231	-0.212839	-0.168038	-0.231788	3.51e-06	2.4e-06	NaN	9	9	9	9	9	9	9	9
ATRX	P46100;P46100-3	-0.258765	1.36264	-2.55178	+	-		-1.63527	-1.38823	-1.79584	-1.78002	-1.55203	-1.87958	-1.87162	-1.91594	0.00181476	0.000700245	NaN	13	13	13	13	13	13	13	13
SGIP1	Q9BQI5-4;Q9BQI5-5	-0.257579	0.258274	-0.630305		-		-2.04957	-0.993868	-2.77922	-1.8539	-2.39021	-2.25222	-2.07588	-2.48469	0.0178621	0.00604602	NaN	2	2	2	2	2	2	2	2
PPP2R5A	Q15172	-0.257318	1.31827	-2.47618	+	-		-0.347293	-0.220227	-0.563292	-0.297712	-0.20492	-0.577479	-0.72514	-0.449402	0.00459659	0.00166577	56193.7	10	10	10	10	10	10	10	10
KEAP1	Q14145	-0.257249	0.793513	-1.59928		-		-0.175387	-0.391418	-0.64108	-0.839441	-0.608957	-0.919085	-0.667419	-0.779012	8.42e-10	8.92e-10	69666.2	10	10	10	10	10	10	10	10
THRAP3	Q9Y2W1	-0.25703	1.98045	-3.6695	+	-		0.408533	0.662852	0.546916	0.518089	0.679297	0.360113	0.254715	0.303495	4.75e-14	1.11e-13	108666	17	17	17	17	17	17	17	17
MYH10	P35580;P35580-3	-0.256826	0.580018	-1.23494		-		0.763754	-0.0781365	0.62309	0.188204	0.170106	0.0618711	0.0845535	0.0833091	9.77e-16	3.85e-15	NaN	99	99	99	99	99	99	99	99
PARD3	Q8TEW0;Q8TEW0-10;Q8TEW0-11;Q8TEW0-2;Q8TEW0-3;Q8TEW0-4;Q8TEW0-5;Q8TEW0-6;Q8TEW0-7;Q8TEW0-8;Q8TEW0-9	-0.256712	0.56845	-1.21469		-		-1.06671	-0.872123	-1.40218	-1.5704	-0.972594	-1.59996	-1.11732	-1.58327	0.00169993	0.000661351	NaN	11	11	11	11	11	11	11	11
EMC4	Q5J8M3;Q5J8M3-2;Q5J8M3-3	-0.25619	2.08418	-3.87293	+	-		1.03636	1.0686	1.22323	0.94921	1.06867	0.843054	0.732162	0.863857	0.000711176	0.000301844	NaN	4	4	4	4	4	4	4	4
MED23	Q9ULK4;Q9ULK4-3;Q9ULK4-4;Q9ULK4-5	-0.255768	1.67154	-3.09307	+	-		-1.08272	-1.10244	-1.34579	-1.0772	-1.1727	-1.32116	-1.37422	-1.54044	0.000461922	0.000205914	NaN	15	15	15	15	15	15	15	15
WDR91	A4D1P6;A4D1P6-2	-0.255394	0.910522	-1.79453		-		-1.115	-0.913434	-0.823902	-0.869063	-1.22865	-1.50797	-1.07056	-1.15769	0.00317747	0.00117446	NaN	5	5	5	5	5	5	5	5
MPDZ	O75970;O75970-2;O75970-3;O75970-5	-0.255156	0.876481	-1.73789		-		-0.971967	-0.860944	-1.24734	-0.892956	-1.42191	-1.37686	-1.30205	-1.32363	0.000359776	0.000165497	NaN	26	26	26	26	26	26	26	26
TPST1	O60507	-0.254626	1.09745	-2.1052		-		-1.40539	-1.16742	-1.15052	-1.03877	-0.999177	-1.55263	-1.20733	-1.46069	0.000149895	7.64e-05	42188.4	9	9	9	9	9	9	9	9
COA7	Q96BR5	-0.254105	1.17922	-2.24174		+	CIV assembly factors;Complex IV;OXPHOS;OXPHOS assembly factors	-0.843933	-0.860376	-0.809667	-1.19418	-0.785072	-1.03432	-1.13817	-1.28576	0.0124198	0.00431488	25709	2	2	2	2	2	2	2	2
NELFA	Q9H3P2	-0.253935	0.978442	-1.90738		-		-0.170304	-0.557433	-0.430913	-0.709868	-0.236208	-0.672841	-0.664951	-0.68685	0.00419937	0.00153137	57276.8	3	3	3	3	3	3	3	3
BLOC1S3	Q6QNY0	-0.253457	1.30077	-2.44647		-		0.590387	0.5624	0.905059	0.51188	0.525065	0.294501	0.460312	0.341693	6.88e-10	7.34e-10	21255.6	4	4	4	4	4	4	4	4
PRPF6	O94906;O94906-2	-0.252938	2.7052	-5.22245	+	-		-0.0833238	0.00798319	-0.122573	0.0491698	0.0239351	-0.310928	-0.299117	-0.223653	1.07e-07	8.83e-08	NaN	26	26	26	26	26	26	26	26
KHDRBS3	O75525;O75525-2	-0.25277	0.550516	-1.18314		-		-0.214675	-0.25518	-1.06079	-0.301271	-0.539172	-0.838814	-0.646668	-0.695484	0.000620104	0.000268318	NaN	7	7	7	7	7	7	7	7
NUP205	Q92621	-0.252445	2.31702	-4.35063	+	-		-0.142402	-0.148819	-0.290551	-0.223589	-0.0559856	-0.381235	-0.488011	-0.404899	9.25e-13	1.61e-12	227922	38	38	38	38	38	38	38	38
PGAM5	Q96HS1	-0.252338	4.05215	-9.27744	+	+	Autophagy;Mitochondrial dynamics and surveillance;Mitophagy	0.340923	0.274589	0.293815	0.250224	0.231464	-0.00184577	0.0422571	0.0371846	2.62e-06	1.83e-06	32004.5	14	14	14	14	14	14	14	14
RPS6KB2	Q9UBS0	-0.252332	0.915751	-1.80323		-		-1.25956	-1.07172	-0.856027	-1.35704	-1.36798	-1.31752	-1.42273	-1.56414	0.0022605	0.000853653	53455.2	3	3	3	3	3	3	3	3
RAVER1	Q8IY67-2	-0.252182	0.814831	-1.63499		-		0.42254	0.351647	0.212033	0.493745	0.413752	-0.252972	0.374101	0.258556	0.000264714	0.000126497	77859.6	10	10	10	10	10	10	10	10
CNOT3	O75175	-0.252042	2.06533	-3.83554	+	-		0.142061	0.119501	0.269574	0.0284026	0.140675	-0.203394	-0.00981826	-0.122784	0.000158035	8.01e-05	81872	9	9	9	9	9	9	9	9
ELP6	Q0PNE2;Q0PNE2-2	-0.251999	1.28108	-2.41313		-		-0.988387	-0.907369	-0.767049	-1.1857	-0.787214	-1.2348	-1.12105	-1.18158	0.00428263	0.00155879	NaN	5	5	5	5	5	5	5	5
FHL1	Q13642-1;Q13642-4;Q13642-5	-0.251205	0.217778	-0.544617		-		1.25687	2.85167	2.60241	1.7836	3.09857	2.07698	2.00446	2.12081	9.31e-11	1.14e-10	NaN	3	3	3	3	3	3	3	3
BLOC1S5	Q8TDH9	-0.251164	0.488249	-1.07208		-		-2.10073	-1.65073	-1.11559	-1.4554	-1.88873	-2.02914	-1.88263	-1.76844	0.0289094	0.00936032	21609.5	4	4	4	4	4	4	4	4
USP53	Q70EK8	-0.250888	0.302976	-0.721459		-		-0.174848	-1.2537	-1.76057	-1.18252	-0.882051	-1.32503	-1.31808	-1.26176	0.000207054	0.000101607	120806	4	4	4	4	4	4	4	4
LAMA2	P24043	-0.250788	0.831101	-1.66219		-		-1.27731	-1.21642	-1.61244	-0.919194	-1.21256	-1.48686	-1.42714	-1.58112	0.0287783	0.00932256	343905	5	5	5	5	5	5	5	5
PSME3IP1	Q9GZU8	-0.250597	0.343408	-0.801294		-		0.384554	0.128405	0.08192	-0.856766	0.28887	-0.518218	-0.115393	-0.101993	0.00111849	0.000453689	28912.2	3	3	3	3	3	3	3	3
ETHE1	O95571	-0.249526	0.568787	-1.21528		+	Metabolism;Sulfur metabolism	1.33079	1.36413	1.00991	1.94084	1.27158	1.0873	1.10654	1.20794	4.25e-16	1.96e-15	27872.9	11	11	11	11	11	11	11	11
PCYT2	Q99447;Q99447-3;Q99447-4	-0.249404	0.934295	-1.83405		-		0.980535	0.63477	0.34613	0.631557	0.563948	0.39042	0.37094	0.384593	1.61e-09	1.64e-09	NaN	13	13	13	13	13	13	13	13
NUDT3	O95989	-0.249357	2.43767	-4.61082	+	-		2.07544	2.06986	1.92524	1.94018	1.88644	1.69062	1.75475	1.74486	7.32e-07	5.49e-07	19471	2	2	2	2	2	2	2	2
FKBP3	Q00688	-0.249236	1.53446	-2.84924	+	-		0.832346	0.849908	0.983489	1.1584	0.886061	0.672511	0.621467	0.784437	1.38e-09	1.42e-09	25176.8	13	13	13	13	13	13	13	13
HSPA13	P48723	-0.249198	1.10784	-2.12251		-		-0.117669	-0.0418148	0.205584	0.35103	-0.0227787	-0.149867	-0.169172	-0.203945	1.4e-13	2.92e-13	51927.4	12	12	12	12	12	12	12	12
RBM8A	Q9Y5S9;Q9Y5S9-2	-0.248677	1.81404	-3.35392	+	-		1.24955	1.32852	1.16082	1.44281	1.41298	1.00219	1.0843	1.12428	1.05e-13	2.28e-13	NaN	6	6	6	6	6	6	6	6
STRADA	Q7RTN6;Q7RTN6-2;Q7RTN6-3;Q7RTN6-4;Q7RTN6-5;Q7RTN6-6	-0.248275	1.30953	-2.46134	+	-		-0.984872	-1.17642	-1.21766	-1.34679	-1.2459	-1.49114	-1.2764	-1.56027	0.00041491	0.00018751	NaN	3	3	3	3	3	3	3	3
ERAL1	O75616	-0.247251	0.611445	-1.28963		+	Mitochondrial central dogma;Mitochondrial ribosome assembly;mtRNA granules;mtRNA metabolism;Translation	-0.903519	-1.10223	-0.970685	-1.54814	-0.713173	-1.40196	-1.28736	-1.19507	0.0232071	0.00766168	48350	4	4	4	4	4	4	4	4
DVL1	O14640;O14640-2	-0.246917	0.798649	-1.60789		-		0.752626	0.352813	0.235301	0.128486	0.228689	0.155853	0.163052	-0.040908	5.14e-05	2.94e-05	NaN	4	4	4	4	4	4	4	4
ARL6	Q9H0F7;Q9H0F7-2	-0.246608	1.71504	-3.17185	+	-		-1.05813	-1.19548	-1.05525	-1.12526	-1.12802	-1.54961	-1.26565	-1.26185	0.0268472	0.00876458	NaN	3	3	3	3	3	3	3	3
TAP1	Q03518	-0.246477	1.41742	-2.64575	+	-		0.307922	0.467399	0.510265	0.703653	0.408023	0.144471	0.277395	0.27706	9.99e-06	6.44e-06	87217.7	11	11	11	11	11	11	11	11
CBX5	P45973	-0.246256	0.995804	-1.93621		-		-0.632057	-0.877007	-1.06063	-0.950178	-0.56373	-1.1037	-1.05761	-1.02761	7.28e-05	4.04e-05	22225	7	7	7	7	7	7	7	7
NELFCD	Q8IXH7;Q8IXH7-4	-0.246045	2.69733	-5.20374	+	-		-0.883085	-0.958885	-0.875313	-0.86058	-0.762708	-1.14547	-1.14321	-1.0538	0.00293496	0.00109003	NaN	9	9	9	9	9	9	9	9
IP6K1	Q92551	-0.245739	2.07924	-3.8631	+	-		-1.01188	-1.16623	-1.0523	-1.26387	-1.19422	-1.39716	-1.40966	-1.3435	0.000842231	0.000351369	50235.5	4	4	4	4	4	4	4	4
CDAN1	Q8IWY9;Q8IWY9-1	-0.245697	0.683799	-1.41393		-		-1.14135	-1.1644	-1.67699	-1.66958	-1.19046	-1.72716	-1.48777	-1.62783	0.000906227	0.000374669	NaN	7	7	7	7	7	7	7	7
TELO2	Q9Y4R8	-0.245322	0.86118	-1.71239		-		-0.705919	-1.10601	-1.32915	-1.16109	-0.918362	-1.2585	-1.28889	-1.3209	0.00108773	0.000443075	91747	14	14	14	14	14	14	14	14
SF3B2	Q13435	-0.244897	2.26559	-4.24243	+	-		0.211492	0.227098	0.12175	0.0988181	0.337284	-0.0182013	-0.0713426	-0.0472814	6.12e-09	5.85e-09	100228	29	29	29	29	29	29	29	29
WDR33	Q9C0J8	-0.24478	1.01925	-1.97516		-		-1.12259	-1.2789	-1.26795	-1.56047	-1.07933	-1.36928	-1.60908	-1.54152	0.00322626	0.00119112	145891	4	4	4	4	4	4	4	4
CZIB	Q9NWV4	-0.244636	1.94446	-3.60017	+	-		0.247842	0.399541	0.50764	0.388902	0.505324	0.143454	0.229784	0.122405	0.000303668	0.00014299	18048.4	8	8	8	8	8	8	8	8
OGA	O60502	-0.244102	1.44917	-2.70057	+	-		-0.315539	-0.208214	-0.0253035	-0.100229	-0.391309	-0.442594	-0.485462	-0.428607	2.36e-05	1.44e-05	102915	20	20	20	20	20	20	20	20
NDUFB10	O96000	-0.243436	0.63059	-1.32272		+	CI subunits;Complex I;OXPHOS;OXPHOS subunits	0.269714	0.694243	0.920074	1.0469	0.759162	0.464117	0.388508	0.631126	2.33e-17	1.96e-16	20776.7	7	7	7	7	7	7	7	7
NDRG1	Q92597	-0.243248	0.412737	-0.933472		-		0.296466	0.321485	0.968835	-0.238329	0.398722	0.0774522	0.237913	0.00319755	4.31e-14	1.02e-13	42835.4	10	10	10	10	10	10	10	10
POLDIP3	Q9BY77;Q9BY77-2	-0.243161	0.921209	-1.8123		-		-0.318014	-0.517176	-0.597993	-0.865689	-0.342665	-0.715932	-0.784981	-0.813493	3.11e-13	5.99e-13	NaN	11	11	11	11	11	11	11	11
SLC2A1	P11166	-0.24189	0.682008	-1.41088		-		-0.100875	0.4106	0.0772289	0.620389	0.372884	-0.00129931	0.0279854	0.0757807	7.58e-06	4.98e-06	54083.8	5	5	5	5	5	5	5	5
POLR2M;POLR2M;POLR2M;GCOM2	P0CAP2;P0CAP2-2;P0CAP2-3;Q9BZD3	-0.241575	1.05977	-2.04251		-		-1.28954	-1.29257	-1.07453	-1.60853	-1.28722	-1.62742	-1.55341	-1.47533	0.0234648	0.00774013	NaN	3	3	3	3	3	3	3	3
UNC119B	A6NIH7	-0.241017	1.38749	-2.59431	+	-		-0.515376	-0.409792	-0.602526	-0.633882	-0.361791	-0.581054	-0.810172	-0.845844	0.000112348	5.94e-05	28136.6	7	7	7	7	7	7	7	7
MMP1	P03956	-0.24094	0.198176	-0.501911		-		0.119945	-0.839118	-1.38719	0.639482	-0.677074	-0.702107	-0.648438	-0.658649	1.68e-19	4.75e-18	54006.9	16	16	16	16	16	16	16	16
FKBP9	O95302	-0.240785	0.449862	-1.00222		-		2.34642	2.84344	3.33971	2.82545	2.39926	2.51055	2.48449	2.53518	5.29e-13	9.64e-13	63083.6	16	16	16	16	16	16	16	16
TLN2	Q9Y4G6	-0.239882	2.18952	-4.08525	+	-		-0.392689	-0.141619	-0.30964	-0.307912	-0.361787	-0.523419	-0.569884	-0.534532	2.09e-14	5.45e-14	271613	61	61	61	61	61	61	61	61
RBM6	P78332	-0.239637	0.437745	-0.979921		-		-0.380365	-0.633663	-0.916229	-0.746861	-0.829765	-1.51237	-0.728691	-0.581976	0.00322117	0.00118947	128644	6	6	6	6	6	6	6	6
PTGR2	Q8N8N7	-0.23946	0.55233	-1.18634		-		-0.518176	-0.11158	0.172408	0.155687	-0.249295	-0.169383	-0.631165	-0.248407	0.000224143	0.000109024	38498.9	5	5	5	5	5	5	5	5
RPL14	P50914	-0.239038	2.67793	-5.15777	+	-		3.26672	3.20486	3.23293	3.34437	3.19421	3.01958	3.07313	2.93604	1.68e-10	1.97e-10	23431.8	6	6	6	6	6	6	6	6
CTNNBL1	Q8WYA6	-0.238633	1.26867	-2.39215		-		-0.436778	-0.227427	-0.385996	-0.315556	-0.155467	-0.709764	-0.365191	-0.553679	8.35e-05	4.59e-05	65173.4	12	12	12	12	12	12	12	12
SNX21	Q969T3	-0.238558	1.95025	-3.61128	+	-		0.203794	0.176085	0.398622	0.210406	0.127003	-0.000847273	-0.0773632	0.0320834	0.000262441	0.000125535	41365.4	4	4	4	4	4	4	4	4
AGFG1	P52594;P52594-2;P52594-3;P52594-4	-0.236956	2.06195	-3.82886	+	-		0.602836	0.394704	0.563819	0.402196	0.563565	0.225193	0.266828	0.313383	1.09e-11	1.54e-11	NaN	8	8	8	8	8	8	8	8
RNPS1	Q15287	-0.236863	0.402002	-0.913348		-		-0.642738	0.0704698	-0.194546	0.524106	0.121596	-0.165801	-0.325034	-0.292421	5.36e-05	3.05e-05	34208.2	6	6	6	6	6	6	6	6
MAPK8	P45983;P45983-2;P45983-3;P45983-4	-0.236098	1.36206	-2.55078	+	-		-0.484781	-0.786908	-0.749417	-0.517775	-0.495082	-0.877118	-0.883005	-0.768549	0.000680753	0.000290485	NaN	6	6	6	6	6	6	6	6
TIAL1	Q01085	-0.235529	2.54389	-4.8477	+	-		0.957443	0.849496	0.893953	0.9433	1.03068	0.765109	0.640478	0.692747	1.91e-09	1.92e-09	41590.7	11	11	11	11	11	11	11	11
U2AF2	P26368;P26368-2	-0.235345	2.96272	-5.86177	+	-		1.60396	1.67873	1.61924	1.56131	1.72095	1.4388	1.39061	1.37507	4.35e-10	4.83e-10	NaN	8	8	8	8	8	8	8	8
UBTD1	Q9HAC8	-0.235091	0.340132	-0.79491		-		0.451206	0.746186	-0.128196	0.0623286	0.0932816	-0.508857	0.0559319	0.482536	0.029071	0.00940476	25938.4	2	2	2	2	2	2	2	2
RUVBL1	Q9Y265	-0.234983	2.7035	-5.21839	+	-		0.731699	0.845132	0.865613	0.838497	0.930634	0.623648	0.569088	0.629261	6.23e-15	1.85e-14	50228	23	23	23	23	23	23	23	23
TMEM161A	Q9NX61;Q9NX61-2	-0.234669	1.8131	-3.35217	+	-		-0.614857	-0.551196	-0.734677	-0.704785	-0.635973	-1.00124	-0.903828	-0.743833	0.00138571	0.000550069	NaN	4	4	4	4	4	4	4	4
RCC2	Q9P258	-0.234335	0.810646	-1.62799		-		-0.395315	-0.459312	0.0699714	0.00258854	-0.288015	-0.418595	-0.516527	-0.409932	6.38e-06	4.24e-06	56084.5	16	16	16	16	16	16	16	16
ATE1	O95260;O95260-2	-0.234287	0.886518	-1.7546		-		0.262235	0.299222	0.630254	0.710765	0.306298	0.0899893	0.289573	0.242841	0.000239241	0.000115711	NaN	5	5	5	5	5	5	5	5
GPN1	Q9HCN4	-0.234252	0.814185	-1.63391		-		-0.212722	-0.608721	-0.814266	-0.381172	-0.449658	-0.845787	-0.687555	-0.649336	0.00012213	6.39e-05	41740.1	5	5	5	5	5	5	5	5
NCALD	P61601	-0.233697	0.174176	-0.448386		-		0.649137	1.26977	0.0588554	0.607139	0.130668	-0.178575	1.48905	-0.382219	6.62e-10	7.09e-10	22245.2	4	4	4	4	4	4	4	4
NEDD4	P46934-4	-0.233654	1.2445	-2.35139		-		-0.0871328	0.038043	-0.165992	-0.246497	-0.0702764	-0.541523	-0.286517	-0.192035	9.68e-06	6.25e-06	104217	18	18	18	18	18	18	18	18
YBX1	P67809	-0.233149	2.08496	-3.87446	+	-		2.24222	2.32152	2.29926	2.18248	2.11041	1.91478	2.05491	2.0244	5.53e-13	1e-12	35924.2	6	6	6	6	6	6	6	6
SH3BGRL3	Q9H299	-0.23269	0.608275	-1.28414		-		4.39444	4.75252	4.76046	4.75066	4.79073	4.72551	4.04786	4.59784	5.35e-09	5.13e-09	10437.7	2	2	2	2	2	2	2	2
EIF4G2	P78344	-0.232224	1.94474	-3.60071	+	-		1.20819	1.13992	0.941987	1.01396	1.13268	0.846108	0.878799	0.840462	8.9e-14	1.98e-13	102362	37	37	37	37	37	37	37	37
ILF2	Q12905	-0.232185	4.31563	-10.3214	+	-		1.28091	1.22478	1.2496	1.29424	1.2998	1.06868	1.01229	1.03207	2.71e-13	5.29e-13	43062.1	15	15	15	15	15	15	15	15
GSTT1	P30711	-0.231958	0.335025	-0.784926		-		0.00276151	-0.481698	-0.351677	0.681211	0.190952	-0.204352	-0.484309	0.0177172	0.000517852	0.000227992	27335	10	10	10	10	10	10	10	10
ZFAND1	Q8TCF1;Q8TCF1-4	-0.231452	0.395032	-0.90022		-		-1.11494	-1.03836	-0.252622	-1.14177	-1.31619	-1.06926	-1.15614	-1.38729	7.05e-05	3.92e-05	NaN	4	4	4	4	4	4	4	4
FYTTD1	Q96QD9	-0.231399	0.673715	-1.39673		-		-0.382735	-0.519731	-0.724018	-0.429724	-0.204751	-1.01388	-0.510266	-0.526621	0.00172392	0.000669875	35818.3	7	7	7	7	7	7	7	7
PSMG4	Q5JS54;Q5JS54-2;Q5JS54-3	-0.231302	0.222741	-0.555297		-		-2.88335	-1.97708	-1.59502	-1.15899	-1.81744	-2.25586	-1.65977	-2.43739	0.00148915	0.000587152	NaN	3	3	3	3	3	3	3	3
RPL23A	P62750	-0.231233	2.97521	-5.89414	+	-		2.61522	2.50298	2.67716	2.61811	2.64324	2.3903	2.37345	2.37659	3.34e-10	3.78e-10	17695.1	10	10	10	10	10	10	10	10
C6orf89	Q6UWU4;Q6UWU4-2;Q6UWU4-3	-0.231037	0.601291	-1.27201		-		-0.782484	-0.861761	-0.828266	-0.74114	-0.687761	-1.41829	-1.03549	-0.580176	0.0282667	0.00916451	NaN	3	3	3	3	3	3	3	3
KIAA1217	Q5T5P2	-0.231036	0.426932	-0.95991		-		-0.572944	-1.11222	-1.4504	-1.62461	-1.0943	-1.37885	-1.40777	-1.41917	9.06e-06	5.87e-06	214116	13	13	13	13	13	13	13	13
HERC1	Q15751	-0.230704	0.84106	-1.67883		-		-0.691474	-0.844419	-0.557918	-0.931619	-1.15582	-1.05502	-1.10841	-1.03743	0.00130188	0.000519353	532228	12	12	12	12	12	12	12	12
CEPT1	Q9Y6K0	-0.230071	0.266807	-0.647965		-		0.671169	1.73713	1.2336	0.220944	1.27593	0.725884	0.721075	0.946089	0.000638731	0.000275023	46553.6	2	2	2	2	2	2	2	2
RAB11FIP2	Q7L804;Q7L804-2	-0.229668	0.293528	-0.702463		-		-1.5222	-1.10315	-1.73963	-2.47833	-1.22186	-1.84037	-1.93483	-1.75292	0.00127515	0.000509742	NaN	5	5	5	5	5	5	5	5
B3GALT6	Q96L58	-0.229261	0.910065	-1.79377		-		0.414686	-0.0153246	-0.0831839	0.00929764	0.163499	-0.0173029	-0.133307	-0.243789	1.58e-08	1.43e-08	37137.6	5	5	5	5	5	5	5	5
ANP32E	Q9BTT0	-0.228669	2.31843	-4.35362	+	-		0.445717	0.531604	0.498731	0.373363	0.460986	0.166205	0.1965	0.337528	0.000206353	0.000101315	30692.5	6	6	6	6	6	6	6	6
PNPT1	Q8TCS8	-0.228252	1.74437	-3.22539	+	+	Mitochondrial central dogma;mtRNA metabolism;mtRNA stability and decay	-0.578707	-0.810395	-0.558924	-0.513936	-0.630695	-0.83143	-0.81607	-0.892851	2.69e-12	4.29e-12	85950.6	15	15	15	15	15	15	15	15
RRP9	O43818	-0.228214	1.1024	-2.11346		-		0.170883	0.00233267	0.205807	0.2592	0.152602	-0.320555	0.0619143	0.0484942	0.000560704	0.000244478	51840.6	9	9	9	9	9	9	9	9
ICMT	O60725	-0.227749	0.53724	-1.15967		-		0.00644746	-0.00184156	-0.42552	-0.0779454	-0.0196239	0.095202	-0.428456	-0.661082	2.59e-05	1.57e-05	31938.1	3	3	3	3	3	3	3	3
RRP12	Q5JTH9	-0.227684	1.21751	-2.30597		-		-0.497514	-0.575394	-0.248253	-0.252136	-0.253407	-0.635004	-0.628544	-0.515528	6.62e-09	6.32e-09	143702	18	18	18	18	18	18	18	18
NUP58	Q9BVL2;Q9BVL2-2;Q9BVL2-3	-0.227534	2.07447	-3.85364	+	-		0.15287	0.323186	0.224291	0.148743	0.345568	-0.0297159	-0.00311202	0.0670193	2.64e-06	1.84e-06	NaN	5	5	5	5	5	5	5	5
ARID1B	Q8NFD5;Q8NFD5-2;Q8NFD5-3;Q8NFD5-4	-0.227517	0.722894	-1.48034		-		-1.80706	-1.60678	-1.98474	-1.61045	-1.78203	-2.29501	-1.72334	-1.93884	0.00326666	0.00120489	NaN	3	3	3	3	3	3	3	3
MTRR	Q9UBK8;Q9UBK8-1	-0.227276	0.553529	-1.18845		-		-0.650613	-1.29435	-1.03019	-1.06396	-0.57361	-1.03305	-1.09541	-1.32101	5.61e-05	3.19e-05	NaN	5	5	5	5	5	5	5	5
RAC1	P63000;P63000-2	-0.226935	1.11445	-2.13353		-		2.67459	2.72833	2.73641	2.72475	2.67349	2.68548	2.55205	2.20421	7.91e-16	3.23e-15	NaN	9	9	9	9	9	9	9	9
UGGT2	Q9NYU1	-0.226927	0.50607	-1.10413		-		-0.712559	-0.507387	-0.361552	0.122153	-0.666277	-0.766057	-0.643107	-0.54699	1.46e-06	1.06e-06	174735	23	23	23	23	23	23	23	23
TGFBR1	P36897;P36897-2;P36897-3	-0.226588	0.547428	-1.17769		-		-0.906208	-1.10088	-1.2773	-1.55559	-1.38769	-1.33108	-1.28457	-1.80071	0.000158224	8.01e-05	NaN	5	5	5	5	5	5	5	5
USP32	Q8NFA0	-0.226431	1.21742	-2.30583		-		-0.503264	-0.875589	-0.909393	-0.814811	-0.78365	-1.05644	-0.959108	-0.995772	0.00329117	0.00121277	181656	14	14	14	14	14	14	14	14
KDM1A	O60341;O60341-2	-0.225893	1.86901	-3.45677	+	-		-0.135946	-0.1719	-0.33639	-0.249943	-0.0655195	-0.364577	-0.440105	-0.448815	1.33e-07	1.08e-07	NaN	17	17	17	17	17	17	17	17
AMFR	Q9UKV5	-0.225506	0.844366	-1.68434		-		0.0934874	-0.0484076	-0.209131	0.0985511	0.176726	-0.456479	-0.154706	0.00140369	0.000665643	0.000284833	72995.8	6	6	6	6	6	6	6	6
CEMIP	Q8WUJ3	-0.225426	0.226078	-0.562449		-		1.22664	0.111624	0.068539	-0.617058	-0.070614	-0.045114	-0.122682	-0.0770055	4.93e-10	5.42e-10	152998	39	39	39	39	39	39	39	39
HDAC1	Q13547	-0.224951	0.795985	-1.60343		-		0.0322367	0.3096	-0.0362402	0.460382	0.414901	-0.0213608	-0.063122	0.118156	9.16e-05	4.98e-05	55103	10	10	10	10	10	10	10	10
TUBB	P07437	-0.224835	1.83132	-3.38611	+	-		5.19463	5.22974	5.31089	5.3424	5.33883	5.15219	4.9158	5.1074	6.24e-06	4.16e-06	49670.8	5	5	5	5	5	5	5	5
TP53I11	O14683	-0.224561	0.197352	-0.500096		-		-2.36971	-1.76166	-1.78083	-1.75244	-0.362417	-1.9597	-1.62884	-1.90137	0.00202655	0.000774037	21053.9	3	3	3	3	3	3	3	3
FMNL3	Q8IVF7	-0.224252	0.603647	-1.27611		-		-0.458862	-0.909846	-0.786964	-1.21375	-0.784165	-1.21444	-1.05872	-0.891747	0.00010508	5.61e-05	117213	10	10	10	10	10	10	10	10
SCPEP1	Q9HB40	-0.223797	0.504212	-1.1008		-		-0.2853	-0.729646	-1.05884	-0.554991	-0.304774	-0.782525	-0.981251	-0.667745	0.00179854	0.00069504	50830.7	7	7	7	7	7	7	7	7
VAMP3	Q15836	-0.22277	0.294092	-0.703601		-		1.82606	0.745858	0.819045	0.555002	1.1095	0.640843	1.0923	0.63183	3.9e-06	2.66e-06	11309.1	2	2	2	2	2	2	2	2
STON1	Q9Y6Q2-3	-0.222709	0.747676	-1.52221				-1.78547	-1.35641	-1.24855	-1.39551	-1.29682	-1.7151	-1.44408	-1.7586	0.00311871	0.00115384	127325	5	5	5	5	5	5	5	5
CARM1	Q86X55;Q86X55-1	-0.222243	2.00024	-3.70789	+	-		0.483228	0.496007	0.357105	0.32195	0.417281	0.24569	0.247082	0.085843	4.48e-06	3.03e-06	NaN	13	13	13	13	13	13	13	13
RNMT	O43148;O43148-2	-0.222242	1.0202	-1.97674		-		-0.564784	-0.308359	-0.107176	-0.163638	-0.277432	-0.586119	-0.40561	-0.52783	1.01e-08	9.39e-09	NaN	10	10	10	10	10	10	10	10
ITPR3	Q14573	-0.222229	0.759611	-1.54232		-		-0.759864	-0.245637	-0.86943	-0.632302	-0.685304	-0.910038	-0.887506	-0.784664	1.92e-07	1.54e-07	304106	46	46	46	46	46	46	46	46
HNRNPH3	P31942;P31942-2	-0.222205	1.346	-2.52336	+	-		1.86159	2.02788	1.91198	1.96331	2.22179	1.76244	1.71506	1.84782	8.7e-12	1.26e-11	NaN	8	8	8	8	8	8	8	8
ATXN10	Q9UBB4	-0.221731	1.14647	-2.18696		-		0.573656	0.589593	0.322324	0.237661	0.540967	0.298907	0.150584	0.243837	3.23e-10	3.67e-10	53488.8	21	21	21	21	21	21	21	21
NAT10	Q9H0A0	-0.221422	1.49291	-2.77655	+	-		0.0896193	-0.248137	-0.0948864	-0.0637185	0.0387572	-0.320865	-0.255314	-0.255107	1.75e-05	1.09e-05	115730	26	26	26	26	26	26	26	26
NF1	P21359;P21359-2;P21359-6	-0.221137	1.92518	-3.56328	+	-		-0.953791	-1.04557	-1.11992	-1.12585	-1.17389	-1.39701	-1.23586	-1.28195	0.00041244	0.000186481	NaN	23	23	23	23	23	23	23	23
SAMHD1	Q9Y3Z3	-0.220898	0.974154	-1.90026		-		-0.774366	-0.500474	-0.420073	-0.833188	-0.444534	-0.805464	-0.800465	-0.840345	0.000660927	0.000283003	72200.5	16	16	16	16	16	16	16	16
DCAF7	P61962	-0.220285	2.37019	-4.46418	+	-		-0.718938	-0.76806	-0.553146	-0.68349	-0.642488	-0.91607	-0.88844	-0.876019	0.000184164	9.14e-05	38926.2	7	7	7	7	7	7	7	7
TRNT1	Q96Q11;Q96Q11-2	-0.220178	1.11993	-2.14267		+	Mitochondrial central dogma;mtRNA metabolism;mt-tRNA modifications	-0.111158	-0.103006	0.178393	-0.283842	-0.0591356	-0.266629	-0.249988	-0.371167	1.06e-13	2.29e-13	NaN	12	12	12	12	12	12	12	12
CHORDC1	Q9UHD1	-0.220081	1.49697	-2.78362	+	-		0.209579	0.103543	-0.0688072	0.167126	0.280685	-0.0848135	-0.083358	-0.0767967	2.44e-07	1.93e-07	37489.8	17	17	17	17	17	17	17	17
MRPL15	Q9P015	-0.219395	1.38934	-2.59748	+	+	LSU;Mitochondrial central dogma;Mitochondrial ribosome;Translation	-0.354312	-0.597813	-0.624194	-0.627981	-0.387173	-0.731494	-0.798019	-0.683556	0.000175907	8.79e-05	33419.8	15	15	15	15	15	15	15	15
LOXL4	Q96JB6	-0.21939	0.275513	-0.665851		-		-1.31028	-0.0319395	-1.00493	-0.179972	-0.420591	-0.827437	-0.903577	-0.695789	0.000366478	0.00016818	84483.5	10	10	10	10	10	10	10	10
RAPGEF1	Q13905;Q13905-2;Q13905-3;Q13905-4	-0.219361	0.598579	-1.2673		-		0.175963	0.383153	0.10295	-0.238911	0.162996	-0.33077	0.178547	-0.154168	0.00752526	0.00266914	NaN	3	3	3	3	3	3	3	3
RPS27L	Q71UM5	-0.218995	1.23876	-2.34171		-		0.637722	0.86555	0.987562	0.714555	0.899043	0.571698	0.526756	0.70722	9.18e-10	9.66e-10	9477.16	5	5	5	5	5	5	5	5
TUBB4B	P68371	-0.218724	1.62534	-3.01018	+	-		4.30317	4.30891	4.17616	4.46105	4.4305	4.17312	4.052	4.12658	2.51e-14	6.36e-14	49831	23	23	23	23	23	23	23	23
IDE	P14735	-0.218663	1.55239	-2.88078	+	+	Protein import, sorting and homeostasis;Proteases;Protein homeostasis	0.237108	0.248688	0.314756	0.407697	0.0641211	0.00864751	0.0456055	0.0531796	7.78e-07	5.82e-07	117968	36	36	36	36	36	36	36	36
NDUFS7	O75251;O75251-2	-0.218543	0.234138	-0.579626		+	CI subunits;Complex I;Fe-S-containing proteins;Metabolism;Metals and cofactors;OXPHOS;OXPHOS subunits	0.175192	1.38079	1.12955	1.87098	1.39733	1.09132	0.886053	0.939306	3.34e-08	2.93e-08	NaN	4	4	4	4	4	4	4	4
N6AMT1	Q9Y5N5	-0.217934	0.555006	-1.19105		-		0.091334	-0.0226612	-0.268629	-0.158415	0.128566	-0.269778	0.102722	-0.624629	0.00094498	0.000388861	22957.4	4	4	4	4	4	4	4	4
AGO3	Q9H9G7	-0.217918	0.845987	-1.68705		-		-0.616798	-0.388033	-0.0832421	-0.213305	-0.482593	-0.624249	-0.504095	-0.595792	7.39e-06	4.88e-06	97360.2	13	13	13	13	13	13	13	13
TPBG	Q13641	-0.217776	0.4352	-0.975221		-		2.05066	1.20216	1.23251	1.76314	1.34571	1.25164	1.36172	1.28982	4.56e-14	1.08e-13	46031.9	4	4	4	4	4	4	4	4
RBM19	Q9Y4C8	-0.217634	1.01854	-1.97398		-		-1.32502	-1.4931	-1.62074	-1.15661	-1.32859	-1.54524	-1.57797	-1.68414	0.000443154	0.000198683	107332	7	7	7	7	7	7	7	7
DUT	P33316-2	-0.217268	0.0414493	-0.119247		+	Metabolism;Nucleotide metabolism;Nucleotide synthesis and processing	-1.9144	-2.66567	-2.42094	-2.33226	-2.00339	-5.63554	-4.23126	2.41301	0.00454001	0.00164719	17748.1	2	2	2	2	2	2	2	2
RCL1	Q9Y2P8	-0.217244	1.39112	-2.60053	+	-		-0.311983	-0.308639	-0.0845534	-0.359078	-0.253027	-0.543386	-0.56546	-0.333253	0.000430541	0.000193623	40842.6	5	5	5	5	5	5	5	5
FBXO17	Q96EF6	-0.217139	0.296512	-0.708479		-		-0.520883	-0.992048	-0.719506	-1.48857	-1.69299	-1.28368	-1.48612	-1.13002	0.000244847	0.000117966	31479.1	4	4	4	4	4	4	4	4
LMOD1	P29536;P29536-2	-0.216861	0.501672	-1.09624		-		0.553108	0.984576	1.04379	0.434942	1.16352	0.673075	0.486106	0.698198	7.37e-08	6.19e-08	NaN	14	14	14	14	14	14	14	14
CNOT7	Q9UIV1;Q9UIV1-2	-0.216715	1.05365	-2.03231		-		0.100901	-0.213018	-0.268643	-0.149543	-0.0140325	-0.284378	-0.215131	-0.477236	0.00021082	0.000103246	NaN	4	4	4	4	4	4	4	4
SARM1	Q6SZW1	-0.216025	0.778907	-1.57477		mito-interacting		-0.577454	-0.838381	-0.474895	-0.497177	-0.753341	-1.11334	-0.713702	-0.705786	1.05e-07	8.65e-08	79388.2	10	10	10	10	10	10	10	10
RGS10	O43665	-0.21589	0.929477	-1.82604		-		-0.428086	-0.225628	-0.508916	-0.704566	-0.349774	-0.60413	-0.577856	-0.795865	0.000572251	0.000248942	21209.9	6	6	6	6	6	6	6	6
PIGQ	Q9BRB3;Q9BRB3-2;Q9BRB3-3	-0.215428	0.65129	-1.35833		-		-2.14094	-2.41736	-2.46206	-2.644	-2.5399	-2.69515	-2.90017	-2.37352	0.00208852	0.00079492	NaN	2	2	2	2	2	2	2	2
THOC5	Q13769	-0.215246	0.537184	-1.15957		-		-1.64025	-1.0768	-1.4586	-0.989457	-1.02883	-1.46558	-1.59903	-1.2975	0.013778	0.00475171	78507.8	8	8	8	8	8	8	8	8
OXR1	Q8N573;Q8N573-5;Q8N573-8	-0.215243	1.90252	-3.52014	+	+	Detoxification;Metabolism;ROS and glutathione metabolism	-1.34381	-1.3062	-1.17221	-1.23264	-1.41786	-1.5196	-1.5566	-1.45316	0.000845367	0.000352373	NaN	13	13	13	13	13	13	13	13
SLC25A51	Q9H1U9	-0.215178	0.567844	-1.21362		+	Metabolism;Metals and cofactors;NAD biosynthesis and metabolism;SLC25A family;Small molecule transport	0.530576	0.444322	0.855327	0.165857	0.467011	0.548583	0.159458	0.124281	0.0207409	0.00692558	33672.4	3	3	3	3	3	3	3	3
ARF5	P84085	-0.214395	0.524343	-1.13676		+	0	0.310089	0.830276	0.883251	0.64532	0.691132	0.82133	0.276982	0.274544	4.68e-08	4.03e-08	20529.6	5	5	5	5	5	5	5	5
TPCN1	Q9ULQ1;Q9ULQ1-3	-0.214243	0.341169	-0.796932		-		-2.46182	-2.29507	-2.21731	-2.04917	-2.99531	-2.24153	-2.9997	-2.6127	0.00262046	0.00098001	NaN	5	5	5	5	5	5	5	5
PIH1D1	Q9NWS0	-0.214	1.47126	-2.73888	+	-		0.765369	0.612966	0.488191	0.721677	0.73965	0.450807	0.540985	0.362921	0.000375417	0.000171792	32362.9	5	5	5	5	5	5	5	5
PTGR1	Q14914;Q14914-2	-0.213627	0.596935	-1.26444		-		0.460861	0.794774	0.376602	1.01052	0.868623	0.567311	0.539455	0.359184	2.4e-13	4.76e-13	NaN	14	14	14	14	14	14	14	14
DDX23	Q9BUQ8	-0.213566	2.03519	-3.77617	+	-		-0.27954	-0.339985	-0.312375	-0.1155	-0.227319	-0.460083	-0.425105	-0.52034	1.61e-06	1.15e-06	95582.5	18	18	18	18	18	18	18	18
HPS3	Q969F9;Q969F9-2	-0.213161	0.773468	-1.56563		-		-1.37136	-1.73988	-1.6991	-1.55153	-1.85664	-2.0526	-1.6857	-1.83228	0.0274326	0.00892704	NaN	5	5	5	5	5	5	5	5
FARP1	Q9Y4F1;Q9Y4F1-2	-0.21312	0.922134	-1.81384		-		-0.082125	0.412131	0.22132	0.338578	0.111369	-0.0276112	-0.0434219	0.0324372	6.27e-11	7.9e-11	NaN	40	40	40	40	40	40	40	40
FHL3	Q13643	-0.212834	0.448529	-0.999777		-		0.261266	0.159302	0.909192	0.0588277	0.115482	-0.0126051	0.0674198	0.209124	3.21e-14	7.88e-14	31192	7	7	7	7	7	7	7	7
PPIB	P23284	-0.212523	0.512069	-1.11487		-		3.7973	3.91178	4.40162	4.52052	4.11951	4.02617	3.97814	3.80856	3.23e-18	4.27e-17	23742.5	18	18	18	18	18	18	18	18
DCTD	P32321;P32321-2	-0.212338	1.00951	-1.95897		-		0.758266	0.886823	1.09152	0.785646	0.650742	0.717347	0.512064	0.637375	2.5e-13	4.91e-13	NaN	10	10	10	10	10	10	10	10
RPS7	P62081	-0.212082	1.6728	-3.09535	+	-		2.8508	2.71441	2.85465	2.97198	2.83255	2.72974	2.63558	2.53306	1.87e-14	4.93e-14	22126.8	14	14	14	14	14	14	14	14
TIMM22	Q9Y584	-0.212006	0.206944	-0.521119		+	Protein import, sorting and homeostasis;Protein import and sorting;TIM22 carrier pathway	0.650701	0.0732927	-0.128937	-0.947559	-0.881163	-0.594928	-0.293656	-0.487633	0.0174856	0.00593243	20031	2	2	2	2	2	2	2	2
U2AF1L5;U2AF1;U2AF1	P0DN76;Q01081;Q01081-2	-0.211931	1.04758	-2.02223		-		-0.427317	-0.368532	-0.597227	-0.458526	-0.333448	-0.419982	-0.722877	-0.803964	1.13e-06	8.28e-07	NaN	8	8	8	8	8	8	8	8
SSB	P05455	-0.21189	1.29353	-2.4342		-		-0.0318569	0.158453	0.283008	0.267852	0.168968	0.0785509	-0.102363	-0.104004	7.54e-13	1.33e-12	46837	28	28	28	28	28	28	28	28
SYNCRIP	O60506	-0.211584	2.07412	-3.85294	+	-		1.93866	1.76949	1.94166	1.77776	1.87213	1.70235	1.59312	1.6496	4.39e-19	9.13e-18	69602.6	27	27	27	27	27	27	27	27
XPOT	O43592	-0.211236	0.308817	-0.733136		-		-0.195879	0.373324	1.01946	0.824655	0.245742	0.290533	0.241481	0.194656	3.95e-19	8.57e-18	109964	28	28	28	28	28	28	28	28
QSOX2	Q6ZRP7	-0.210534	0.532911	-1.15199		-		-1.0958	-1.52587	-1.53512	-1.02323	-1.57321	-1.80087	-1.48107	-1.4016	0.000493386	0.000218579	77528.7	11	11	11	11	11	11	11	11
THBS3	P49746	-0.210456	0.439914	-0.983924		-		-1.4015	-1.4968	-1.6766	-1.97907	-1.4619	-2.25705	-1.6157	-1.56814	0.0198814	0.00667318	104201	3	3	3	3	3	3	3	3
HPS6	Q86YV9	-0.210307	0.813382	-1.63257		-		-1.66994	-1.19688	-1.26592	-1.15435	-1.31612	-1.4195	-1.58102	-1.59233	0.0265349	0.00866704	82974.8	5	5	5	5	5	5	5	5
IGF2BP2	Q9Y6M1;Q9Y6M1-1	-0.210137	2.23933	-4.18782	+	-		0.81125	0.783923	0.93634	0.81187	0.779868	0.703373	0.570022	0.570145	4.4e-11	5.68e-11	NaN	18	18	18	18	18	18	18	18
MAGED1	Q9Y5V3;Q9Y5V3-2	-0.209983	0.978543	-1.90755		-		0.0109087	-0.150566	-0.196186	0.143908	0.208969	-0.126615	-0.222728	-0.270387	0.000365374	0.000167752	NaN	4	4	4	4	4	4	4	4
ACE	P12821	-0.209978	0.468244	-1.03582		-		-0.283326	0.0507526	0.350414	-0.257502	0.0405195	-0.559495	0.0526093	-0.182534	0.0192122	0.00646317	149715	7	7	7	7	7	7	7	7
OGT	O15294	-0.209657	1.48782	-2.76767	+	-		0.414692	0.235437	0.180107	0.204444	0.435155	0.109554	0.0232733	0.120104	1.87e-05	1.16e-05	116925	28	28	28	28	28	28	28	28
OSBPL2	Q9H1P3;Q9H1P3-2	-0.209604	0.697338	-1.43698		-		-0.709803	-0.706527	-0.279503	-0.574058	-0.942464	-0.892419	-0.801418	-0.862387	0.000243147	0.000117323	NaN	9	9	9	9	9	9	9	9
MOCOS	Q96EN8	-0.209457	0.165884	-0.429549		-		-2.24044	-2.238	-0.825028	-2.81189	-1.95302	-2.77965	-2.1106	-1.77914	0.00191366	0.000735319	98119.8	6	6	6	6	6	6	6	6
DOCK1	Q14185	-0.209304	1.25187	-2.36381		-		-0.86027	-0.791987	-0.857895	-1.01368	-1.13411	-1.17913	-1.186	-1.05755	0.000178654	8.91e-05	215346	26	26	26	26	26	26	26	26
PAXX	Q9BUH6	-0.209068	0.65433	-1.36355		-		0.044376	0.31894	0.678207	0.143661	0.139924	-0.0323099	0.107095	0.0930766	2.38e-09	2.37e-09	21639.5	7	7	7	7	7	7	7	7
MAK16	Q9BXY0	-0.209042	1.16494	-2.21785		-		-0.455308	-0.343764	-0.522067	-0.347866	-0.151907	-0.621817	-0.455584	-0.642272	8.49e-05	4.65e-05	35368.6	7	7	7	7	7	7	7	7
HDAC6	Q9UBN7;Q9UBN7-2	-0.208849	0.691323	-1.42675		-		-0.481716	-0.244119	-0.253375	-0.376438	-0.798346	-0.583005	-0.788961	-0.546976	0.000145689	7.45e-05	NaN	4	4	4	4	4	4	4	4
DHX36	Q9H2U1;Q9H2U1-2	-0.208275	1.84033	-3.40295	+	-		-0.705822	-0.731514	-0.703915	-0.481269	-0.669351	-0.888479	-0.84421	-0.867259	7.31e-07	5.49e-07	NaN	16	16	16	16	16	16	16	16
ACAT2	Q9BWD1	-0.208116	0.533704	-1.1534		-		1.55942	1.38135	0.797309	1.26306	1.43741	1.16152	1.10968	0.967583	1.22e-10	1.47e-10	41350.8	11	11	11	11	11	11	11	11
GIT2	Q14161	-0.207486	1.8626	-3.44471	+	-		-0.858605	-0.781174	-0.947207	-1.04363	-0.910503	-1.11333	-1.08268	-1.15113	2.31e-06	1.62e-06	84542.7	15	15	15	15	15	15	15	15
ABCB6	Q9NP58;Q9NP58-4	-0.207374	0.399987	-0.909558		+	ABC transporters;Heme synthesis and processing;Metabolism;Metals and cofactors;Small molecule transport	-0.606155	-0.945213	-0.0220906	-0.163298	-0.673223	-0.732439	-0.633392	-0.702279	4.35e-05	2.51e-05	NaN	8	8	8	8	8	8	8	8
NUP54	Q7Z3B4;Q7Z3B4-3	-0.207362	2.14488	-3.99453	+	-		-0.214613	-0.121284	-0.0287768	-0.0190971	-0.028043	-0.321028	-0.276992	-0.271155	6.55e-05	3.67e-05	NaN	13	13	13	13	13	13	13	13
HNRNPA3	P51991	-0.207025	2.6817	-5.16668	+	-		1.88553	1.84642	1.91911	1.92977	2.01906	1.68251	1.71918	1.73717	2.69e-17	2.18e-16	39594.9	19	19	19	19	19	19	19	19
MOB3A	Q96BX8	-0.206884	1.27842	-2.40863		-		-0.168073	-0.0777521	-0.177832	-0.435247	-0.224292	-0.512319	-0.369946	-0.388305	0.000331676	0.000154558	25464.3	7	7	7	7	7	7	7	7
TBC1D5	Q92609;Q92609-2	-0.206691	1.93035	-3.57314	+	-		-0.912567	-0.694416	-0.777776	-0.6958	-0.690368	-0.940771	-0.984013	-0.957845	1.16e-07	9.55e-08	NaN	26	26	26	26	26	26	26	26
SF3B4	Q15427	-0.206406	1.61227	-2.98686	+	-		0.685066	0.571382	0.476631	0.598073	0.7702	0.408832	0.374588	0.458174	2.6e-07	2.05e-07	44385.7	7	7	7	7	7	7	7	7
HMGN1	P05114	-0.206146	0.384789	-0.880832		-		-2.42044	-2.48269	-1.9749	-2.3401	-1.83351	-2.13646	-2.84457	-2.2684	0.0178899	0.00605419	10658.9	2	2	2	2	2	2	2	2
RPL31	P62899;P62899-2;P62899-3	-0.20583	2.40775	-4.54544	+	-		2.62416	2.52494	2.64956	2.70373	2.71355	2.43489	2.444	2.43318	7.57e-12	1.1e-11	NaN	8	8	8	8	8	8	8	8
GGT7	Q9UJ14	-0.20579	0.980798	-1.91129		-		-1.04933	-0.788453	-1.14015	-0.744152	-0.877069	-1.02687	-1.19132	-1.15867	0.000152006	7.74e-05	70466.8	11	11	11	11	11	11	11	11
ABCB8	Q9NUT2;Q9NUT2-2;Q9NUT2-4;Q9NUT2-5	-0.205684	0.426643	-0.959374		+	ABC transporters;Small molecule transport	-1.48773	-1.29214	-1.42296	-1.06788	-1.69621	-2.01401	-1.53505	-1.24814	0.00562592	0.00201994	NaN	4	4	4	4	4	4	4	4
ATP11B	Q9Y2G3	-0.205309	0.590576	-1.25337		-		-0.113302	-0.516249	-0.468726	-0.70981	-0.796229	-0.833546	-0.718301	-0.62667	0.000132976	6.87e-05	134190	6	6	6	6	6	6	6	6
PYCARD	Q9ULZ3;Q9ULZ3-2	-0.205301	0.731304	-1.49456		-		-0.372165	-0.58563	-0.0804211	-0.575377	-0.417138	-0.719844	-0.672197	-0.4423	0.000645777	0.000277627	NaN	6	6	6	6	6	6	6	6
RASSF2	P50749	-0.204324	0.120424	-0.322746		-		-3.23524	-1.8122	-1.62063	-3.42369	-1.14702	-2.33334	-2.10206	-2.92084	0.0301409	0.00970374	37790.2	3	3	3	3	3	3	3	3
DGKZ	Q13574;Q13574-1;Q13574-3;Q13574-4;Q13574-5;Q13574-6;Q13574-7	-0.204108	0.2854	-0.68601		-		-0.871952	-1.53862	-1.7656	-2.15768	-1.62138	-2.08132	-1.63268	-1.67146	0.000211267	0.000103412	NaN	2	2	2	2	2	2	2	2
PITPNB	P48739;P48739-3	-0.203999	1.44168	-2.68761	+	-		-0.0203022	0.0414305	0.282009	-0.0230567	0.0634239	-0.173583	-0.114762	-0.117548	1.1e-10	1.33e-10	NaN	16	16	16	16	16	16	16	16
DNPEP	Q9ULA0;Q9ULA0-2	-0.203775	0.990345	-1.92715				0.143202	0.373849	0.364507	0.0151751	0.0677021	0.0851017	-0.0633814	-0.0543824	1.86e-13	3.79e-13	NaN	13	13	13	13	13	13	13	13
CASP8	Q14790-9	-0.203005	0.256146	-0.62588		+	Protein import, sorting and homeostasis;Apoptosis;Mitochondrial dynamics and surveillance;Protein homeostasis	-1.40566	-0.728515	-0.570724	-0.223089	-0.610549	-0.900143	-1.38115	-0.450845	0.0142236	0.00489403	61835.6	5	5	5	5	5	5	5	5
YLPM1	P49750;P49750-1	-0.202833	3.09529	-6.2124	+	-		-0.889319	-0.881246	-0.919969	-0.930841	-0.792447	-1.07767	-1.08925	-1.08987	4.4e-05	2.54e-05	NaN	27	27	27	27	27	27	27	27
UBR2	Q8IWV8;Q8IWV8-4	-0.202041	0.534996	-1.15569		-		-1.52642	-1.13345	-1.25857	-0.803603	-1.35971	-1.25847	-1.56821	-1.4285	0.00815037	0.00288081	NaN	10	10	10	10	10	10	10	10
NIP7	Q9Y221;Q9Y221-2	-0.201066	1.23369	-2.33318		-		-0.144259	-0.425038	-0.389353	-0.120575	-0.24788	-0.509009	-0.400339	-0.490112	0.000127968	6.64e-05	NaN	5	5	5	5	5	5	5	5
DNTTIP2	Q5QJE6	-0.200648	0.993997	-1.93321		-		-0.256954	-0.330312	-0.479431	-0.691769	-0.343197	-0.586702	-0.610644	-0.665596	0.0012172	0.000489109	84469	7	7	7	7	7	7	7	7
CBL	P22681	-0.20054	0.650452	-1.3569		-		0.195196	0.00375841	-0.366942	-0.338623	-0.0457384	-0.414479	-0.283486	-0.235066	1.23e-08	1.13e-08	99632.8	9	9	9	9	9	9	9	9
SF3B1	O75533	-0.199911	1.85971	-3.43929	+	-		0.206985	0.230768	0.101276	0.231796	0.365079	0.0690819	0.000165757	0.0125626	1.01e-09	1.05e-09	145830	50	50	50	50	50	50	50	50
SAP30BP	Q9UHR5;Q9UHR5-2	-0.199657	0.951742	-1.86304		-		-1.31611	-1.71175	-1.61612	-1.39305	-1.38455	-1.63219	-1.77881	-1.64092	0.000172821	8.65e-05	NaN	6	6	6	6	6	6	6	6
SELENOM	Q8WWX9	-0.199385	0.496948	-1.08775		-		-0.793564	-0.736061	-0.212948	-0.25028	-0.827503	-0.754414	-0.720697	-0.815259	0.000219516	0.000107016	16231.6	4	4	4	4	4	4	4	4
CERCAM	Q5T4B2	-0.199243	0.25158	-0.616359		-		0.0818326	0.662313	1.25962	1.3224	0.394637	0.556653	0.476747	0.601353	4.93e-09	4.76e-09	67591.8	15	15	15	15	15	15	15	15
MMS19	Q96T76;Q96T76-8	-0.198892	1.99344	-3.69468	+	-		-0.489433	-0.321496	-0.465444	-0.333355	-0.354395	-0.65718	-0.586045	-0.531922	1.16e-07	9.49e-08	NaN	26	26	26	26	26	26	26	26
IPO4	Q8TEX9;Q8TEX9-2	-0.198863	1.46221	-2.72317	+	-		0.00913205	-0.250436	-0.143912	-0.00717422	-0.0314705	-0.353612	-0.293517	-0.203776	6.09e-08	5.17e-08	NaN	26	26	26	26	26	26	26	26
MBLAC2	Q68D91	-0.198603	0.876985	-1.73873		-		-0.997664	-0.815763	-0.560037	-0.589296	-0.884329	-1.00781	-0.929809	-0.966443	0.000335991	0.000156305	31371.5	9	9	9	9	9	9	9	9
USP10	Q14694;Q14694-2;Q14694-3	-0.198525	0.51672	-1.12318		-		0.571626	0.124063	-0.131405	-0.108969	0.293873	-0.0989336	0.0102461	-0.0573732	4.35e-06	2.95e-06	NaN	12	12	12	12	12	12	12	12
CCDC43	Q96MW1	-0.19765	1.74529	-3.22707	+	-		0.108311	0.0527296	0.314962	0.144552	0.150199	-0.0263247	-0.0933401	-0.0108329	0.000171116	8.58e-05	25248.2	5	5	5	5	5	5	5	5
GCAT	O75600;O75600-2	-0.197568	0.26455	-0.643305		+	Amino acid metabolism;Glycine metabolism;Metabolism	-0.33183	0.0616674	0.35338	-0.676192	-0.401126	-0.835779	-0.413559	0.0601729	0.00440655	0.00160148	NaN	2	2	2	2	2	2	2	2
IRAK4	Q9NWZ3	-0.197373	0.824574	-1.65129		-		-0.421226	-0.650451	-0.933435	-0.691786	-0.575221	-0.826166	-0.765048	-0.964175	0.000255448	0.000122417	51529.7	10	10	10	10	10	10	10	10
HDHD2	Q9H0R4	-0.197063	0.264105	-0.642387		-		-0.864318	0.116195	0.446418	-0.335174	-0.481313	-0.477254	-0.384607	-0.400242	0.000501091	0.000221586	28535.9	5	5	5	5	5	5	5	5
PSMG3	Q9BT73	-0.197016	1.85549	-3.43136	+	-		-0.595316	-0.633913	-0.660104	-0.741933	-0.482717	-0.837307	-0.79461	-0.82752	1.49e-05	9.39e-06	13104.5	4	4	4	4	4	4	4	4
HEXIM1	O94992	-0.196862	0.674675	-1.39836		-		-0.663253	-0.757197	-1.22845	-0.846145	-0.798956	-1.11272	-0.906437	-1.14783	0.000389271	0.000177208	40623.4	4	4	4	4	4	4	4	4
RPS20	P60866;P60866-2	-0.19685	2.47883	-4.70172	+	-		3.49531	3.35259	3.47109	3.53532	3.49291	3.28549	3.27742	3.25487	7.06e-16	2.96e-15	NaN	4	4	4	4	4	4	4	4
RANBP10	Q6VN20;Q6VN20-3	-0.196842	0.561347	-1.20221		-		-1.27435	-1.57284	-1.59286	-1.919	-1.70755	-2.00693	-1.82188	-1.60168	0.000108381	5.75e-05	NaN	2	2	2	2	2	2	2	2
STAT5B	P51692	-0.196716	1.04616	-2.01987		-		-0.706987	-1.02823	-0.677574	-0.890644	-0.983197	-1.04848	-1.10967	-1.00398	0.021935	0.00728278	89865.9	5	5	5	5	5	5	5	5
ZC3H11A	O75152	-0.195947	1.63914	-3.03487	+	-		-0.729404	-0.621241	-0.664099	-0.745586	-0.592397	-0.950903	-0.72802	-0.920553	1.3e-05	8.28e-06	89131.1	8	8	8	8	8	8	8	8
ALDH16A1	Q8IZ83	-0.195789	0.428431	-0.96269		-		-0.251094	-0.151526	0.0578169	0.206322	-0.665132	-0.414349	-0.414618	-0.240568	2.19e-05	1.35e-05	85127.4	17	17	17	17	17	17	17	17
NOP10	Q9NPE3	-0.195728	0.156659	-0.408373		-		-0.676377	-1.93891	-0.788418	-2.03895	-1.76302	-0.96818	-1.6598	-2.28261	0.00734731	0.00260698	7705.96	2	2	2	2	2	2	2	2
CYP2U1	Q7Z449	-0.195354	0.32389	-0.763039		-		-2.15405	-1.87386	-1.49331	-1.85861	-2.41209	-2.41718	-1.74294	-2.3011	0.000132986	6.87e-05	61987.1	7	7	7	7	7	7	7	7
XRN1	Q8IZH2;Q8IZH2-2	-0.194962	2.31193	-4.33986	+	-		-0.26051	-0.321614	-0.237253	-0.341325	-0.342088	-0.401687	-0.547711	-0.537161	0.00203241	0.000776012	NaN	23	23	23	23	23	23	23	23
BCLAF1	Q9NYF8;Q9NYF8-2	-0.194717	2.92934	-5.77585	+	-		-0.413485	-0.403714	-0.451273	-0.41264	-0.367392	-0.5274	-0.630451	-0.655401	2.12e-06	1.49e-06	NaN	15	15	15	15	15	15	15	15
DNAJC2	Q99543;Q99543-2	-0.194481	1.85177	-3.42437	+	-		-0.914162	-0.808111	-0.701834	-0.776393	-0.741048	-1.05318	-0.910384	-0.984803	0.000748155	0.000315666	NaN	13	13	13	13	13	13	13	13
WDR82	Q6UXN9	-0.194422	1.71215	-3.1666	+	-		-0.374118	-0.422805	-0.41594	-0.398918	-0.269111	-0.442228	-0.66601	-0.603563	7.69e-05	4.25e-05	35079	10	10	10	10	10	10	10	10
RPS4X	P62701	-0.194359	1.83338	-3.38995	+	-		3.2105	3.25505	3.36443	3.36076	3.42581	3.17674	3.06923	3.14088	7.41e-16	3.08e-15	29597.7	18	18	18	18	18	18	18	18
RIOK2	Q9BVS4;Q9BVS4-2	-0.194269	1.13065	-2.16056		-		-0.924167	-0.79764	-0.920685	-1.09011	-0.691603	-1.06324	-1.10527	-1.06882	2.39e-10	2.75e-10	NaN	7	7	7	7	7	7	7	7
EIF3G	O75821	-0.193936	1.66648	-3.08396	+	-		0.734289	0.539449	0.512233	0.519477	0.613507	0.452	0.314398	0.403168	1.39e-09	1.42e-09	35611	17	17	17	17	17	17	17	17
ZC3H13	Q5T200	-0.193934	0.143196	-0.377032		-		-1.13135	-0.345844	-2.21227	-2.06355	-1.81009	-1.54451	-1.26372	-2.31143	0.000524516	0.000230513	196635	4	4	4	4	4	4	4	4
YBX3	P16989	-0.193739	0.966518	-1.88758		-		0.105398	0.233026	0.31561	0.460838	0.242539	0.115107	-0.0970137	0.215136	9.51e-17	5.64e-16	40090	14	14	14	14	14	14	14	14
FAS	P25445;P25445-6	-0.193631	1.37373	-2.57073	+	-		-0.702114	-0.71203	-0.464369	-0.493877	-0.691206	-0.82	-0.758296	-0.840757	8.03e-13	1.41e-12	NaN	9	9	9	9	9	9	9	9
SRRM1	Q8IYB3;Q8IYB3-2	-0.193565	1.53918	-2.85754	+	-		-0.522525	-0.491207	-0.609816	-0.625396	-0.413375	-0.659785	-0.844107	-0.674194	0.000164081	8.27e-05	NaN	8	8	8	8	8	8	8	8
FBXO21	O94952;O94952-1	-0.192975	0.338905	-0.792515		-		-0.237381	-0.222087	-0.878776	-1.12177	-0.670079	-0.983054	-0.71632	-0.757606	0.0083397	0.00294396	NaN	2	2	2	2	2	2	2	2
NUP85	Q9BW27	-0.192891	1.76273	-3.25905	+	-		-0.877358	-0.763926	-0.841442	-0.779982	-0.720103	-1.01259	-0.870934	-1.08484	0.000361093	0.000166063	75019.4	12	12	12	12	12	12	12	12
XPO1	O14980	-0.192674	2.11662	-3.93766	+	-		1.05392	1.13756	1.01915	1.05984	1.19812	0.916974	0.840921	0.94523	3.51e-18	4.51e-17	123386	40	40	40	40	40	40	40	40
SMARCA1	P28370	-0.192142	1.17561	-2.23571		-		-0.00495944	0.0655765	-0.174641	0.139533	0.194008	-0.127439	-0.167278	-0.15	7.23e-12	1.06e-11	122605	26	26	26	26	26	26	26	26
PLPBP	O94903	-0.191715	0.636779	-1.33339		+	Metabolism;Vitamin B6 metabolism;Vitamin metabolism	-0.388254	-0.111164	-0.0846296	0.258276	-0.193502	-0.385211	-0.246665	-0.254832	1.84e-10	2.15e-10	30343.9	8	8	8	8	8	8	8	8
STAT5A	P42229	-0.191522	1.13993	-2.17604		-		-0.940078	-1.05401	-0.74295	-1.10049	-1.01844	-1.12312	-1.23694	-1.12808	0.000557675	0.000243377	90647	14	14	14	14	14	14	14	14
AGO1	Q9UL18	-0.191267	0.732064	-1.49585		-		-1.19432	-0.855468	-0.817264	-0.766114	-1.19048	-1.15525	-1.0967	-1.21604	5.15e-05	2.94e-05	97214.3	13	13	13	13	13	13	13	13
EIF2A	Q9BY44	-0.191198	1.86413	-3.4476	+	-		-0.192994	-0.248489	-0.145467	-0.0106227	-0.185583	-0.38441	-0.346152	-0.312925	3.21e-05	1.9e-05	64990.1	24	24	24	24	24	24	24	24
MDP1	Q86V88;Q86V88-2;Q86V88-3	-0.190981	0.0303941	-0.0884362		-		-0.303052	0.390323	-0.810405	-1.43768	-8.45236	-2.14307	-1.87965	-2.91813	0.0117191	0.00407804	NaN	2	2	2	2	2	2	2	2
DHX29	Q7Z478	-0.190861	1.83764	-3.39791	+	-		-0.884734	-0.774073	-0.873516	-0.682876	-0.700817	-0.977308	-0.966211	-0.978673	7.99e-08	6.69e-08	155236	40	40	40	40	40	40	40	40
HEATR1	Q9H583	-0.190708	1.35507	-2.53885	+	-		-0.945951	-1.00155	-0.9718	-0.844502	-0.759932	-1.13507	-1.17801	-0.973281	1.84e-05	1.14e-05	242370	29	29	29	29	29	29	29	29
UTRN	P46939	-0.190664	1.03848	-2.0071		-		-0.143526	0.1721	0.172003	0.232459	-0.00584238	-0.139939	-0.122046	-0.0536901	9.64e-14	2.13e-13	394466	121	121	121	121	121	121	121	121
GCLM	P48507	-0.190618	1.65432	-3.06209	+	-		0.0606686	-0.141084	0.058844	-0.0187604	-0.0131265	-0.201454	-0.292329	-0.110147	1.11e-05	7.09e-06	30727	9	9	9	9	9	9	9	9
WDR81	Q562E7;Q562E7-2;Q562E7-3;Q562E7-5;Q562E7-6	-0.190231	0.622662	-1.30904		-		-1.21655	-1.0897	-1.07104	-0.99466	-1.40089	-1.32016	-1.61731	-1.09693	0.0113402	0.00395332	NaN	3	3	3	3	3	3	3	3
MRPL55	Q7Z7F7;Q7Z7F7-2	-0.189991	2.07902	-3.86267	+	+	LSU;Mitochondrial central dogma;Mitochondrial ribosome;Translation	0.0780684	0.00349138	0.0368456	-0.0625426	0.0823849	-0.253	-0.100459	-0.133566	1.76e-10	2.06e-10	NaN	3	3	3	3	3	3	3	3
CRYZ	Q08257	-0.189878	0.250508	-0.61412		+	0	1.0861	1.23081	0.651594	0.359401	1.69396	0.84443	0.809187	0.789875	1.8e-13	3.67e-13	35206.6	14	14	14	14	14	14	14	14
G3BP1	Q13283	-0.189214	1.15021	-2.19322		-		1.68632	1.52726	1.37335	1.3885	1.64931	1.3319	1.32035	1.35496	4.11e-10	4.58e-10	52164.2	16	16	16	16	16	16	16	16
BCKDHA	P12694	-0.188898	0.919857	-1.81005		+	Amino acid metabolism;Branched-chain amino acid dehydrogenase complex;Branched-chain amino acid metabolism;Metabolism	-0.744529	-1.00371	-0.690653	-0.657553	-0.906356	-1.05058	-0.838922	-1.07887	0.00110212	0.000448179	50471	8	8	8	8	8	8	8	8
HAX1	O00165;O00165-2;O00165-3	-0.188495	0.620948	-1.30608		mito-interacting		-1.6436	-1.71579	-1.35899	-1.21968	-1.77842	-1.7178	-1.74957	-1.72801	0.00119068	0.00047935	NaN	4	4	4	4	4	4	4	4
SMARCAL1	Q9NZC9	-0.188292	0.95221	-1.86381		-		-0.816264	-1.05305	-1.0224	-1.03151	-0.885247	-1.34877	-1.12692	-0.974281	0.000883599	0.000366412	105938	3	3	3	3	3	3	3	3
GLCE	O94923	-0.187916	0.264789	-0.643801		-		0.148997	0.00350187	-0.373448	-0.407418	0.137938	0.0975948	-0.00920695	-0.946393	0.00247769	0.000928954	70101	5	5	5	5	5	5	5	5
MAN2C1	Q9NTJ4;Q9NTJ4-2;Q9NTJ4-3;Q9NTJ4-4	-0.18736	0.459135	-1.01921		-		-0.2129	-0.447441	0.288721	-0.467849	-0.245553	-0.454466	-0.42287	-0.335757	4.28e-07	3.29e-07	NaN	9	9	9	9	9	9	9	9
CSTF3	Q12996	-0.186983	1.18245	-2.24716		-		-0.346587	-0.291863	-0.312918	-0.476128	-0.103151	-0.442665	-0.486029	-0.550643	2.1e-14	5.46e-14	82921.6	14	14	14	14	14	14	14	14
ZC3H18	Q86VM9	-0.186039	0.568598	-1.21495		-		-2.40918	-2.24382	-2.46758	-2.58154	-2.54713	-2.91542	-2.30202	-2.69022	0.00356304	0.00130696	106378	5	5	5	5	5	5	5	5
UPF2	Q9HAU5	-0.185967	1.19104	-2.26154		-		-0.795803	-0.50384	-0.776348	-0.593745	-0.533652	-0.799265	-0.847176	-0.833492	2.82e-10	3.22e-10	147810	18	18	18	18	18	18	18	18
ANKHD1	Q8IWZ3;Q8IWZ3-4;Q8IWZ3-6	-0.185879	0.33985	-0.79436				-0.900537	-1.20164	-1.41787	-1.69423	-0.785757	-1.18382	-1.45741	-1.51642	0.00269552	0.00100574	NaN	5	5	5	5	5	5	5	5
NUP93	Q8N1F7	-0.185222	1.68854	-3.12377	+	-		0.374384	0.256556	0.154175	0.325062	0.395963	0.0914875	0.136538	0.119991	1.76e-11	2.4e-11	93488.3	33	33	33	33	33	33	33	33
HADH	Q16836;Q16836-2;Q16836-3	-0.185137	0.582865	-1.23992		+	Amino acid metabolism;Fatty acid oxidation;Lipid metabolism;Lysine metabolism;Metabolism	-0.020635	0.343003	0.437845	0.0972779	0.340268	0.301625	0.00511056	-0.143492	1.35e-06	9.77e-07	NaN	9	9	9	9	9	9	9	9
MAP2K4	P45985;P45985-2	-0.184977	1.75901	-3.25222	+	-		0.0732705	0.223198	0.0912603	0.0375083	-0.0358984	-0.123096	-0.106779	-0.0914527	0.00119038	0.000479326	NaN	9	9	9	9	9	9	9	9
TRAP1	Q12931;Q12931-2	-0.184943	0.929155	-1.82551		+	Protein import, sorting and homeostasis;Chaperones;Protein homeostasis	0.34077	-0.0144024	0.412109	0.300408	0.204885	0.104675	-0.00115604	0.0879153	6.51e-11	8.16e-11	NaN	22	22	22	22	22	22	22	22
NAGLU	P54802	-0.184613	0.337849	-0.79045		-		0.0895964	0.249845	0.620815	0.92926	-0.00800054	0.206362	0.153475	0.215235	8.95e-12	1.29e-11	82265.7	19	19	19	19	19	19	19	19
MACO1	Q8N5G2	-0.184358	0.262655	-0.639389		-		-1.31245	-0.711986	-1.38183	-1.7669	-1.15169	-1.92988	-1.17423	-1.24388	0.00620135	0.00221789	76177.6	3	3	3	3	3	3	3	3
LIG4	P49917	-0.184325	0.378451	-0.86878		-		-0.870626	-1.7106	-1.69936	-1.26226	-1.46591	-1.49323	-1.58863	-1.67637	0.000648576	0.000278703	103971	2	2	2	2	2	2	2	2
RPS23	P62266	-0.182731	1.6159	-2.99333	+	-		3.7431	3.71002	3.74395	3.86092	3.82052	3.72254	3.50489	3.55147	2.06e-12	3.35e-12	15807.6	4	4	4	4	4	4	4	4
MORF4L1	Q9UBU8-2	-0.182578	0.912688	-1.79814		-		0.0784432	-0.160868	-0.253976	-0.112257	0.126556	-0.325964	-0.174137	-0.240892	0.000458962	0.000204831	37230.6	6	6	6	6	6	6	6	6
PITHD1	Q9GZP4	-0.182471	1.13761	-2.17217		-		0.617448	0.291102	0.330488	0.456683	0.550984	0.273407	0.291104	0.2361	9.39e-09	8.76e-09	24177.8	9	9	9	9	9	9	9	9
P4HA1	P13674	-0.181965	0.363732	-0.840612		-		1.31309	1.75206	2.05162	2.27333	1.74115	1.65074	1.65408	1.62802	1.69e-17	1.51e-16	61049.3	29	29	29	29	29	29	29	29
RICTOR	Q6R327;Q6R327-3	-0.181462	0.680075	-1.40758		-		-1.04204	-0.886189	-0.780267	-1.1626	-1.24735	-1.18241	-1.078	-1.35505	0.00251959	0.000943381	NaN	11	11	11	11	11	11	11	11
BBS7	Q8IWZ6	-0.181363	0.299542	-0.71457		-		-2.32965	-1.73245	-1.69498	-1.70776	-2.53405	-2.39914	-2.14109	-2.00319	0.00206887	0.000788375	80352.7	4	4	4	4	4	4	4	4
KPNB1	Q14974	-0.181357	1.9956	-3.69888	+	-		1.9136	2.03289	1.95461	2.06323	2.10656	1.82141	1.80776	1.86929	4.68e-16	2.1e-15	97170.2	30	30	30	30	30	30	30	30
LIMD1	Q9UGP4	-0.180857	0.338329	-0.79139		-		0.00822225	-0.217868	-0.801965	-0.900438	-0.483241	-0.656045	-0.664429	-0.65927	0.00113401	0.000459504	72190.2	9	9	9	9	9	9	9	9
SELENON	Q9NZV5;Q9NZV5-2	-0.180753	0.95192	-1.86333		-		0.506837	0.690732	0.558524	0.270954	0.46046	0.235467	0.32492	0.389858	0.000429976	0.000193414	NaN	4	4	4	4	4	4	4	4
MRPS16	Q9Y3D3	-0.180344	0.750375	-1.52676		+	Mitochondrial central dogma;Mitochondrial ribosome;SSU;Translation	-0.189405	-0.56813	-0.105177	-0.36762	-0.460468	-0.437382	-0.527639	-0.590492	0.000225852	0.000109773	15344.8	4	4	4	4	4	4	4	4
KTI12	Q96EK9	-0.180146	0.385942	-0.88302		-		-1.347	-0.901094	-1.44464	-1.73721	-1.18289	-1.36952	-1.40044	-1.73819	0.000796483	0.000333942	38615.7	6	6	6	6	6	6	6	6
MAT2A	P31153	-0.179819	2.23043	-4.16939	+	-		1.73889	1.67968	1.62892	1.76633	1.80876	1.54569	1.52519	1.56322	1.43e-12	2.4e-12	43660.7	14	14	14	14	14	14	14	14
ENTPD5	O75356	-0.179647	0.404374	-0.917805		-		-1.43819	-2.12348	-1.72608	-1.87046	-1.67501	-1.732	-2.28376	-1.82311	0.0272778	0.00888565	47517.3	3	3	3	3	3	3	3	3
MAN2A2	P49641;P49641-1	-0.179342	1.25618	-2.37107		-		-1.11529	-0.95931	-1.29569	-1.09471	-1.03882	-1.29659	-1.24134	-1.30238	0.0261568	0.00855945	NaN	5	5	5	5	5	5	5	5
XPO5	Q9HAV4	-0.179107	1.39851	-2.61322	+	-		-0.562935	-0.612895	-0.707539	-0.540972	-0.560629	-0.92357	-0.735026	-0.669708	0.000517937	0.000227992	136311	17	17	17	17	17	17	17	17
RRS1	Q15050	-0.179029	1.20426	-2.28373		-		-0.330618	-0.307647	-0.323217	-0.160415	-0.0968258	-0.363273	-0.545666	-0.359381	1.7e-05	1.06e-05	41193.3	10	10	10	10	10	10	10	10
ERLIN1	O75477	-0.178742	0.663087	-1.37855		-		0.0856472	0.119765	-0.0311781	0.0646651	0.157564	0.0188156	-0.430543	0.11338	3.68e-16	1.74e-15	39171.1	11	11	11	11	11	11	11	11
RPL26	P61254	-0.178738	1.16114	-2.21148		-		2.71683	2.6954	2.7621	2.94584	2.91107	2.74521	2.56728	2.57004	3.26e-14	7.99e-14	17258.2	9	9	9	9	9	9	9	9
NDUFAF2	Q8N183	-0.177501	1.4037	-2.62215	+	+	CI assembly factors;Complex I;OXPHOS;OXPHOS assembly factors	0.42251	0.419557	0.575542	0.558305	0.685265	0.372116	0.332106	0.359983	0.00116252	0.00047007	19856.3	7	7	7	7	7	7	7	7
ZNF800	Q2TB10	-0.17733	0.258598	-0.630979		-		-0.317019	-0.893701	-1.54973	-0.873033	-0.550285	-0.905295	-1.12202	-1.01494	0.000255729	0.000122506	75235.8	3	3	3	3	3	3	3	3
URI1	O94763;O94763-2;O94763-3	-0.17699	1.28739	-2.4238		-		-1.24824	-1.18238	-1.2183	-1.37441	-1.36752	-1.4737	-1.32637	-1.56541	0.0148198	0.00508558	NaN	6	6	6	6	6	6	6	6
DDB1	Q16531	-0.176108	1.43879	-2.68262	+	-		0.654243	0.847323	0.839534	0.93979	0.896897	0.670882	0.635965	0.671501	4.56e-16	2.07e-15	126968	49	49	49	49	49	49	49	49
FCHSD2	O94868;O94868-2	-0.176052	0.219091	-0.547449		-		-1.16674	-0.980732	-1.13579	-1.65896	-2.29101	-1.56629	-1.71646	-1.58534	0.0174794	0.00593189	NaN	2	2	2	2	2	2	2	2
UCKL1	Q9NWZ5;Q9NWZ5-2;Q9NWZ5-3	-0.176016	0.289312	-0.693941		-		-0.966382	-0.778702	-1.21517	-1.63272	-1.22497	-1.37426	-0.929565	-1.71499	0.00110207	0.000448179	NaN	4	4	4	4	4	4	4	4
HERC2	O95714	-0.175505	0.935907	-1.83673		-		-1.31712	-1.42186	-1.62643	-1.63562	-1.4706	-1.75229	-1.72317	-1.53404	0.00228258	0.000861655	527228	14	14	14	14	14	14	14	14
EIF5	P55010	-0.175237	1.31165	-2.46493	+	-		0.716789	0.707644	0.993869	0.804866	0.742209	0.62819	0.629017	0.59631	4.65e-16	2.09e-15	49222.7	17	17	17	17	17	17	17	17
BCL9L	Q86UU0;Q86UU0-2;Q86UU0-3;Q86UU0-4	-0.175197	0.093699	-0.256767		-		-1.88656	0.538922	-2.15724e-05	-1.72123	-0.0573856	-0.482897	-1.29507	-0.623383	0.0227638	0.00753547	NaN	3	3	3	3	3	3	3	3
MAN1A2	O60476	-0.175031	2.09792	-3.90027	+	-		-0.338239	-0.448886	-0.474699	-0.511702	-0.490043	-0.677565	-0.617964	-0.587705	2.96e-06	2.05e-06	73003.6	11	11	11	11	11	11	11	11
SDAD1	Q9NVU7	-0.174231	0.637905	-1.33533		-		-0.546238	-0.706069	-0.445823	-0.391099	-0.314593	-0.465681	-0.598254	-0.901052	0.00116749	0.000471881	79871.3	7	7	7	7	7	7	7	7
XIAP	P98170	-0.174173	0.961875	-1.87986		-		-0.0829805	-0.380976	-0.340002	-0.391683	-0.147304	-0.52859	-0.35813	-0.441566	0.000333609	0.000155309	56684.9	8	8	8	8	8	8	8	8
EIF5A	P63241	-0.174062	1.20137	-2.27888		-		2.04249	1.99483	2.28202	2.08081	2.20643	1.95678	2.00796	1.87702	4.16e-13	7.76e-13	16832.2	15	15	15	15	15	15	15	15
CCDC25	Q86WR0	-0.174009	0.657488	-1.36896		-		-0.940919	-0.653366	-0.760862	-0.455146	-0.470952	-0.754748	-0.92479	-0.811237	2.31e-12	3.74e-12	24478.8	9	9	9	9	9	9	9	9
UPP1	Q16831	-0.174005	0.191705	-0.487618		-		-1.13166	-1.27161	-0.552148	0.202124	-0.901943	-1.01359	-0.973632	-0.727936	0.000127233	6.61e-05	33934.3	10	10	10	10	10	10	10	10
ATG16L1	Q676U5;Q676U5-2	-0.173865	0.742993	-1.51431		-		-0.930114	-0.512965	-0.541345	-0.50725	-0.763582	-0.855789	-0.857189	-0.761772	0.000545506	0.000238605	NaN	13	13	13	13	13	13	13	13
PEF1	Q9UBV8	-0.173844	0.331794	-0.778593		-		0.480148	0.653708	1.05663	1.16668	0.784188	0.532499	1.04576	0.385028	6.31e-14	1.45e-13	30380.9	4	4	4	4	4	4	4	4
DDX5	P17844	-0.173464	0.947593	-1.85614		-		1.67268	1.67109	1.37727	1.72518	1.74817	1.49338	1.39197	1.51089	1.61e-15	5.86e-15	69148.1	27	27	27	27	27	27	27	27
RPL22	P35268	-0.173431	1.29746	-2.44086		-		3.50672	3.40399	3.65924	3.57811	3.46489	3.45223	3.27061	3.32464	5.72e-10	6.18e-10	14787	5	5	5	5	5	5	5	5
TBK1	Q9UHD2	-0.173415	1.34498	-2.52162	+	-		-0.0319055	0.0421533	0.0195612	-0.190599	0.0537384	-0.287868	-0.156042	-0.140565	4.16e-08	3.6e-08	83642.1	19	19	19	19	19	19	19	19
HSPH1	Q92598;Q92598-2	-0.173329	0.626479	-1.31563		-		1.06493	1.04163	0.666324	1.25642	1.12492	0.832446	0.884813	0.855287	4.43e-22	1.07e-19	NaN	38	38	38	38	38	38	38	38
EIF2B3	Q9NR50	-0.173314	1.1213	-2.14496		-		-0.0210527	0.00869558	0.125458	0.200732	0.199172	-0.208373	-0.0286886	0.0249203	1.15e-19	3.68e-18	50240.3	17	17	17	17	17	17	17	17
QKI	Q96PU8;Q96PU8-6;Q96PU8-8;Q96PU8-9	-0.17327	1.24721	-2.35595		-		-0.199482	-0.269139	-0.088801	-0.404121	-0.306959	-0.398856	-0.484805	-0.397251	1.15e-07	9.42e-08	NaN	11	11	11	11	11	11	11	11
RALY	Q9UKM9	-0.172931	0.956084	-1.87025		-		1.40336	1.27493	1.09158	1.04013	1.25444	1.00794	0.991825	1.12011	6.76e-15	1.98e-14	32463.2	10	10	10	10	10	10	10	10
ATG5	Q9H1Y0	-0.172641	0.966091	-1.88687		-		-0.367393	-0.295261	-0.150617	-0.198669	-0.457528	-0.55748	-0.521056	-0.321069	3.74e-09	3.65e-09	32447.2	11	11	11	11	11	11	11	11
PPP1R3D	O95685	-0.172575	1.53202	-2.84496	+	-		0.0232569	-0.000353831	-0.133537	-0.15646	-0.0405828	-0.269134	-0.30023	-0.132965	0.000406908	0.000184455	32559.1	3	3	3	3	3	3	3	3
LSM4	Q9Y4Z0	-0.172427	0.277532	-0.66998		-		-0.619529	0.13681	0.0749449	0.465116	0.317415	0.0773302	-0.217718	-0.152038	0.000194721	9.6e-05	15349.7	6	6	6	6	6	6	6	6
NOL6	Q9H6R4;Q9H6R4-4	-0.172394	1.01298	-1.96474		-		-0.659407	-0.787075	-0.908378	-0.544123	-0.671945	-0.805692	-0.932917	-0.921129	0.000669154	0.000286146	NaN	16	16	16	16	16	16	16	16
SERBP1	Q8NC51	-0.172016	1.75086	-3.23727	+	-		0.879945	0.891068	0.953828	0.933746	1.08563	0.750546	0.747078	0.832859	1.62e-10	1.91e-10	44965.4	20	20	20	20	20	20	20	20
MANBA	O00462	-0.171902	0.323515	-0.7623		-		-0.609472	-0.943637	-0.848458	-0.0518882	-0.941483	-0.855051	-0.904988	-0.792628	9.72e-06	6.27e-06	100895	15	15	15	15	15	15	15	15
SCRIB	Q14160;Q14160-3	-0.170971	3.3931	-7.05944	+	-		-0.116008	-0.0758419	-0.143586	-0.149233	-0.141689	-0.269342	-0.339735	-0.279651	1.22e-07	9.98e-08	NaN	35	35	35	35	35	35	35	35
CSTF2	P33240;P33240-2	-0.170959	0.264781	-0.643784		-		-0.299666	-0.530898	-0.599419	-1.15453	-0.713492	-1.19832	-0.336144	-0.957216	0.00925854	0.00325523	NaN	4	4	4	4	4	4	4	4
ALKBH6	Q3KRA9;Q3KRA9-2	-0.170429	0.131361	-0.349028		-		-0.0327295	-0.2677	-1.73045	0.155716	-0.517862	-0.774267	-0.114961	-1.05788	0.0281854	0.00914196	NaN	2	2	2	2	2	2	2	2
FNTA	P49354	-0.17037	0.760786	-1.5443		-		-0.639129	-0.356888	-0.223242	-0.257545	-0.344181	-0.648905	-0.406587	-0.548209	3.46e-06	2.37e-06	44408.6	10	10	10	10	10	10	10	10
GNL2	Q13823	-0.170296	0.82	-1.64364		-		-1.25463	-1.46078	-1.48255	-1.13893	-1.21418	-1.51353	-1.57605	-1.35195	0.00215849	0.000819454	83654.9	7	7	7	7	7	7	7	7
PI4KB	Q9UBF8;Q9UBF8-2	-0.169852	0.505436	-1.10299		-		-0.661141	-0.532565	-1.13502	-0.64911	-0.767597	-0.736694	-1.04916	-0.970966	0.00622646	0.00222604	NaN	9	9	9	9	9	9	9	9
SMARCA4	P51532;P51532-2;P51532-3;P51532-4;P51532-5	-0.169404	0.71905	-1.47383		-		-0.701594	-0.529808	-0.906271	-0.691047	-0.41782	-0.754843	-0.896141	-0.805153	0.000919815	0.000380125	NaN	9	9	9	9	9	9	9	9
EDF1	O60869;O60869-2;O60869-3	-0.169176	0.993485	-1.93236		-		2.47062	2.35659	2.27937	2.17041	2.4763	2.24485	2.07099	2.22861	5.34e-12	8.01e-12	NaN	3	3	3	3	3	3	3	3
CNRIP1	Q96F85	-0.168711	0.857438	-1.70615		-		0.60272	0.341834	0.284817	0.247286	0.564723	0.235238	0.209203	0.274256	9.21e-08	7.67e-08	18648.3	7	7	7	7	7	7	7	7
STARD13	Q9Y3M8;Q9Y3M8-2;Q9Y3M8-3;Q9Y3M8-4	-0.168509	0.616363	-1.29815		-		-0.779988	-0.410886	-0.371332	-0.280804	-0.262568	-0.521382	-0.567271	-0.68022	0.00131789	0.000525156	NaN	11	11	11	11	11	11	11	11
MRPS28	Q9Y2Q9	-0.168181	1.0119	-1.96295		+	Mitochondrial central dogma;Mitochondrial ribosome;SSU;Translation	1.09871	0.885442	1.13067	1.003	0.96971	0.679692	0.940553	0.927734	0.000359195	0.000165269	20842.8	5	5	5	5	5	5	5	5
GPR180	Q86V85	-0.167973	0.473022	-1.04451		-		-1.41602	-0.862048	-0.855026	-0.758084	-0.918774	-1.19376	-1.01495	-1.18118	0.00112085	0.00045455	49395.4	4	4	4	4	4	4	4	4
ALDH1B1	P30837	-0.167895	0.117795	-0.31637		+	Detoxification;Metabolism;Xenobiotic metabolism	0.232767	0.508056	1.34074	-1.07195	0.691537	0.253071	0.121576	0.142355	5.92e-06	3.95e-06	57206.3	15	15	15	15	15	15	15	15
PRMT5	O14744	-0.16783	1.13237	-2.16343		-		0.398843	0.436576	0.675914	0.527568	0.630002	0.43756	0.292365	0.367928	1.04e-11	1.47e-11	72683.9	20	20	20	20	20	20	20	20
SNRNP40	Q96DI7	-0.167289	0.936197	-1.83721		-		-0.734607	-0.470781	-0.554277	-0.409576	-0.382933	-0.646101	-0.769691	-0.61738	3.59e-09	3.5e-09	39310.5	13	13	13	13	13	13	13	13
ALDH9A1	P49189	-0.167249	0.39628	-0.902574		+	Amino acid metabolism;Detoxification;GABA metabolism;Metabolism;ROS and glutathione metabolism	1.17876	1.45273	1.9044	1.63097	1.18128	1.2759	1.28281	1.34843	4.45e-13	8.24e-13	53801.9	17	17	17	17	17	17	17	17
GPX1	P07203	-0.166738	0.407662	-0.923973		+	Detoxification;Metabolism;ROS and glutathione metabolism;Selenoproteins	0.886211	1.28738	1.47678	1.55202	0.953025	1.02149	1.0656	1.10594	4.6e-16	2.08e-15	22088.2	13	13	13	13	13	13	13	13
CDC23	Q9UJX2	-0.16613	1.02425	-1.98346		-		-0.778872	-0.592404	-0.641809	-0.445312	-0.72823	-0.870325	-0.719973	-0.820068	0.000146299	7.48e-05	68834.2	10	10	10	10	10	10	10	10
SPON2	Q9BUD6	-0.166085	0.0803905	-0.222889		-		2.22994	-0.431299	-0.62469	0.367096	-0.813298	-0.0613579	0.0488947	-0.049141	0.0296058	0.00955696	35846.4	2	2	2	2	2	2	2	2
DDX56	Q9NY93;Q9NY93-2	-0.165921	0.934959	-1.83515		-		-1.17299	-1.43401	-1.33508	-1.28581	-1.0518	-1.46769	-1.42536	-1.37253	0.000367516	0.000168549	NaN	12	12	12	12	12	12	12	12
METAP2	P50579	-0.165852	0.672984	-1.39548		-		-0.0399745	0.207762	0.425447	0.445356	0.282477	0.0563503	0.145851	0.092882	1.24e-07	1.01e-07	52891.6	12	12	12	12	12	12	12	12
DDX21	Q9NR30	-0.164718	0.568536	-1.21484		-		0.0121371	-0.394955	-0.461267	-0.029144	-0.0471546	-0.39653	-0.304341	-0.345513	8.29e-14	1.86e-13	87344.4	31	31	31	31	31	31	31	31
NDUFB5	O43674;O43674-2	-0.164624	0.535287	-1.15621		+	CI subunits;Complex I;OXPHOS;OXPHOS subunits	0.393421	0.764281	0.825796	0.804244	0.806933	0.394243	0.468244	0.800447	0.000991555	0.000406296	NaN	5	5	5	5	5	5	5	5
USP16	Q9Y5T5;Q9Y5T5-2	-0.164551	1.34158	-2.51584	+	-		-1.5929	-1.37244	-1.44605	-1.34078	-1.52046	-1.67181	-1.61158	-1.57384	0.000890855	0.000369025	NaN	11	11	11	11	11	11	11	11
SH2D4A	Q9H788	-0.164107	0.439762	-0.983644		-		-0.481524	-0.617442	-0.0117441	-0.71449	-0.296318	-0.580141	-0.62138	-0.563711	2.33e-07	1.85e-07	52727	18	18	18	18	18	18	18	18
KRT16	P08779	-0.163927	0.228693	-0.568037		-		-0.227159	-0.104253	0.0855011	0.193686	0.0475929	-0.238478	0.511971	-0.768054	1.14e-10	1.38e-10	51267.8	14	14	14	14	14	14	14	14
RGMB	Q6NW40	-0.163508	0.267392	-0.64917		-		-0.480794	-0.0711765	-0.934513	-1.03556	-0.259374	-0.798341	-0.715826	-0.64521	0.00360848	0.00132263	47546.6	3	3	3	3	3	3	3	3
ALKBH4	Q9NXW9	-0.163435	0.441945	-0.987667		-		-1.14191	-0.87533	-1.49466	-0.79754	-1.01382	-1.29522	-1.17659	-1.21244	0.00782127	0.00276803	33837.9	3	3	3	3	3	3	3	3
CISD2	Q8N5K1	-0.16334	1.71688	-3.1752	+	mito-interacting		0.599662	0.633359	0.671773	0.734325	0.715737	0.441629	0.467425	0.61384	1.87e-05	1.16e-05	15278.2	5	5	5	5	5	5	5	5
MAD1L1	Q9Y6D9	-0.16331	0.695779	-1.43433		-		-0.517481	-0.905004	-0.986073	-0.892717	-0.713229	-1.01591	-0.924241	-0.95848	0.0201111	0.00674093	83066.8	11	11	11	11	11	11	11	11
UBE3B	Q7Z3V4	-0.162105	0.355786	-0.825302		-		-1.07591	-1.40197	-1.35453	-1.96333	-1.3073	-1.59088	-1.53981	-1.61745	0.00224142	0.00084711	123098	6	6	6	6	6	6	6	6
TWSG1	Q9GZX9	-0.161693	0.227921	-0.566389		-		1.26094	0.678952	0.119995	0.285889	0.957244	0.528338	0.353497	0.614897	0.000224284	0.000109065	25016.8	2	2	2	2	2	2	2	2
YIF1A	O95070	-0.161597	0.462115	-1.02465		-		1.29255	1.01062	1.20191	1.30053	0.694299	0.946799	0.835562	1.0328	3.21e-05	1.91e-05	32011.2	5	5	5	5	5	5	5	5
ARHGAP24	Q8N264	-0.161227	0.417424	-0.942224		-		-0.363437	-0.469204	-0.995824	-0.970015	-0.646595	-0.860481	-0.848967	-0.841279	1.37e-05	8.7e-06	84258.3	7	7	7	7	7	7	7	7
PPIH	O43447	-0.161175	1.45441	-2.70964	+	-		-0.44112	-0.424354	-0.422467	-0.454493	-0.59099	-0.708147	-0.658898	-0.516535	9.5e-05	5.14e-05	19208.1	10	10	10	10	10	10	10	10
RAB33B	Q9H082	-0.161096	0.141327	-0.372639		-		1.81622	-0.0555163	0.537536	0.298437	0.330864	0.511633	0.291368	0.470238	0.0194177	0.00652663	25717.5	3	3	3	3	3	3	3	3
IPO8	O15397	-0.160935	1.44399	-2.6916	+	-		-0.818042	-0.720181	-0.740759	-0.612819	-0.676696	-0.872323	-0.783586	-0.967995	3.29e-06	2.26e-06	119938	15	15	15	15	15	15	15	15
SEC61G	P60059	-0.160911	0.398976	-0.907654		-		-0.633329	-0.61447	0.00670374	-0.382269	-0.342787	-0.433773	-0.437353	-0.791296	9.62e-11	1.17e-10	7741.32	2	2	2	2	2	2	2	2
LTBP1	Q14766;Q14766-2;Q14766-3;Q14766-4;Q14766-5	-0.160586	0.170183	-0.439337		-		-0.911385	-1.78752	-2.33549	-1.19201	-1.99901	-2.03588	-1.86048	-1.52064	0.000237228	0.000114839	NaN	6	6	6	6	6	6	6	6
CPEB2	Q7Z5Q1;Q7Z5Q1-3;Q7Z5Q1-4;Q7Z5Q1-7;Q7Z5Q1-8;Q7Z5Q1-9	-0.160274	1.01362	-1.9658		-		-1.32762	-1.43052	-1.3168	-1.38787	-1.49128	-1.4314	-1.73772	-1.48416	0.000789919	0.000331478	NaN	7	7	7	7	7	7	7	7
MAP7D3	Q8IWC1;Q8IWC1-2;Q8IWC1-4	-0.160032	0.347691	-0.809623		-		-0.517417	-0.756198	-1.09363	-0.613166	-0.417335	-0.955515	-1.04863	-0.514598	0.00823041	0.00290698	NaN	9	9	9	9	9	9	9	9
B3GNT9	Q6UX72	-0.159881	0.153976	-0.402169		-		-1.39964	-1.94355	-1.17013	-1.44026	-2.67076	-1.96551	-1.43746	-2.25128	0.00125271	0.00050202	43751.3	2	2	2	2	2	2	2	2
WDR4	P57081;P57081-2	-0.159679	0.122519	-0.327812		-		-0.865002	-1.59818	-0.871776	-0.765509	-0.203875	-0.135419	-0.958321	-1.9679	0.0281877	0.00914196	NaN	5	5	5	5	5	5	5	5
DKK1	O94907	-0.159391	0.117522	-0.315706		-		0.316888	-0.880665	-1.25893	0.780668	-0.0239774	-0.246353	-0.431477	-0.439955	1.23e-05	7.83e-06	28671.5	2	2	2	2	2	2	2	2
NME4	O00746	-0.159297	0.325536	-0.766286		+	Metabolism;Nucleotide metabolism;Nucleotide synthesis and processing	-1.62432	-0.852362	-1.61483	-1.15395	-1.36594	-1.67556	-1.41494	-1.35423	0.0147359	0.00506128	20658.6	3	3	3	3	3	3	3	3
CASKIN2	Q8WXE0;Q8WXE0-2	-0.158803	0.233051	-0.577318		-		0.242454	0.472995	0.134613	0.305628	-0.696751	-0.0656256	0.0154636	-0.150882	0.0163844	0.00558975	NaN	2	2	2	2	2	2	2	2
GPKOW	Q92917	-0.158385	0.373757	-0.859825		-		-1.12063	-1.12952	-1.43425	-0.924918	-0.800954	-1.34428	-1.44743	-0.929608	0.00110766	0.000450053	52228.8	8	8	8	8	8	8	8	8
CANT1	Q8WVQ1;Q8WVQ1-3	-0.158273	1.42471	-2.65831	+	-		-0.591366	-0.788156	-0.655065	-0.689686	-0.662153	-0.860088	-0.727307	-0.91928	0.0271817	0.00885883	NaN	9	9	9	9	9	9	9	9
TPM4	P67936-2	-0.157413	0.103003	-0.280035		-		-2.16659	-1.16091	-0.754764	-1.1117	0.450669	-1.12729	-1.13651	-1.05442	2.26e-10	2.61e-10	32722.7	7	7	7	7	7	7	7	7
SLIRP	Q9GZT3;Q9GZT3-2	-0.156858	1.03305	-1.99808		+	Mitochondrial central dogma;mtRNA metabolism;mtRNA stability and decay;Translation	1.08263	1.08751	0.935623	1.25617	1.16288	1.01429	0.855577	0.974445	9.07e-11	1.11e-10	NaN	7	7	7	7	7	7	7	7
RNF214	Q8ND24	-0.156175	0.670593	-1.39139		-		-0.598427	-0.666917	-0.87653	-0.935256	-0.854806	-0.843169	-0.84675	-1.13777	0.00010732	5.71e-05	77667.4	9	9	9	9	9	9	9	9
BICC1	Q9H694	-0.156045	0.473581	-1.04552		-		-0.52565	-0.668923	-0.0357233	-0.542653	-0.303403	-0.597177	-0.570192	-0.546579	0.00142041	0.000562111	104844	10	10	10	10	10	10	10	10
FAR1	Q8WVX9	-0.155446	0.467233	-1.03398		-		-0.345953	-0.107616	-0.62206	-0.742419	-0.427046	-0.676336	-0.530922	-0.606136	1.88e-08	1.69e-08	59356.7	12	12	12	12	12	12	12	12
FCGRT	P55899	-0.155429	1.75162	-3.23866	+	-		-0.996981	-0.936948	-0.996743	-1.07875	-1.11312	-1.16709	-1.23962	-1.1331	0.000202295	9.94e-05	39743.4	7	7	7	7	7	7	7	7
ZFR	Q96KR1	-0.154711	1.84055	-3.40336	+	-		-0.446185	-0.528681	-0.590635	-0.565594	-0.421842	-0.650973	-0.648423	-0.696499	6.3e-08	5.33e-08	117012	29	29	29	29	29	29	29	29
NOP58	Q9Y2X3	-0.1545	1.38586	-2.59152	+	-		0.124348	0.0999756	0.334857	0.269675	0.229875	0.0832134	0.0432537	0.0452727	3.33e-06	2.29e-06	59578.2	20	20	20	20	20	20	20	20
U2SURP	O15042;O15042-2	-0.153826	1.13952	-2.17536		-		-0.61325	-0.762443	-0.741082	-0.671163	-0.548348	-0.695529	-0.861209	-0.90651	7.58e-05	4.2e-05	NaN	16	16	16	16	16	16	16	16
SVIL	O95425-2;O95425-4	-0.153507	0.266571	-0.647477		-		-1.20425	-1.11846	-1.6585	-1.91738	-1.86311	-1.8811	-1.75194	-1.48451	9.19e-05	5e-05	NaN	24	24	24	24	24	24	24	24
ZNF330	Q9Y3S2	-0.153246	0.660676	-1.37443		-		-1.42201	-1.11756	-0.961724	-1.04603	-1.2039	-1.23114	-1.2772	-1.40214	0.00151954	0.000598105	36201.3	3	3	3	3	3	3	3	3
SEPTIN7	Q16181	-0.153037	0.969806	-1.89304		-		0.661544	0.760299	0.864484	0.912774	0.953019	0.784022	0.629455	0.618685	1.37e-14	3.74e-14	50679.9	23	23	23	23	23	23	23	23
NUCB2	P80303;P80303-2	-0.152976	0.31493	-0.745303		-		-0.183633	0.17102	0.291569	0.736392	0.0432652	0.116364	0.00781613	0.0520591	7.24e-10	7.71e-10	NaN	20	20	20	20	20	20	20	20
RBM28	Q9NW13	-0.15295	1.18322	-2.24845		-		-1.29345	-1.46202	-1.26597	-1.3639	-1.21701	-1.52692	-1.37104	-1.5223	2.56e-06	1.79e-06	85737.6	14	14	14	14	14	14	14	14
TXN	P10599	-0.152791	0.422161	-0.951045		-		3.37563	3.30747	3.43128	3.76678	3.22681	3.52934	3.2286	3.04848	4.31e-07	3.31e-07	11737.5	8	8	8	8	8	8	8	8
MAEA	Q7L5Y9	-0.151791	0.40311	-0.915432		-		-1.26468	-1.18091	-1.32809	-1.32156	-1.3883	-1.06	-1.47175	-1.81376	0.000939728	0.000387029	45287.3	5	5	5	5	5	5	5	5
[truncated: 3,656 more rows]

## Sheet: TIMMDC1_SSO1_vs_NC5
Gene names	UniProt IDs	T-test Difference TIMMDC1 (III-2) SSO1 vs NC5	Student's T-test (-log10 p-value)	Student's T-test Test statistic	T-test Significant III-6	T-test Difference TIMMDC1 (III-6) SSO1 vs NC5	Student's T-test (-log10 p-value)	Student's T-test Test statistic	T-test Significant III-2	MitoCarta3.0	MitoCarta3.0 Pathways	MS2_quantity_(III-2) SSO1_1	MS2_quantity_(III-2) SSO1_2	MS2_quantity_(III-2) SSO1_3	MS2_quantity_(III-2) NC5_1	MS2_quantity_(III-2) NC5_2	MS2_quantity_(III-2) NC5_3	MS2_quantity_(III-6) SSO1_1	MS2_quantity_(III-6) SSO1_2	MS2_quantity_(III-6) SSO1_3	MS2_quantity_(III-6) NC5_1	MS2_quantity_(III-6) NC5_2	MS2_quantity_(III-6) NC5_3	Protein Group P-value	Protein Group Q-value	Protein Group Molecular Weight	Number Peptides for Quantitation (III-2) SSO1_2	Number Peptides for Quantitation (III-2) SSO1_2	Number Peptides for Quantitation (III-2) SSO1_3	Number Peptides for Quantitation (III-2) NC5_1	Number Peptides for Quantitation (III-2) NC5_2	Number Peptides for Quantitation (III-2) NC5_3	Number Peptides for Quantitation (III-6) SSO1_1	Number Peptides for Quantitation (III-6) SSO1_2	Number Peptides for Quantitation (III-6) SSO1_3	Number Peptides for Quantitation (III-6) NC5_1	Number Peptides for Quantitation (III-6) NC5_2	Number Peptides for Quantitation (III-6) NC5_3
TIMMDC1	Q9NPL8	3.48632	3.38927	10.8596	+	3.81279	1.84884	4.15843	+	+	CI assembly factors;Complex I;OXPHOS;OXPHOS assembly factors	16.0437	15.7279	15.8117	12.7149	12.647	11.7624	16.3474	16.5012	16.4263	11.4763	11.9358	14.4245	7.23e-22	4.61e-22	32177.8	4	4	4	4	4	4	4	4	4	4	4	4
TGM3	Q08188	0.0668834	0.0133208	0.0402892		3.48751	0.685262	1.50648		-		17.1115	16.0282	13.107	13.1703	17.0844	15.7914	16.9765	15.1514	16.7827	15.021	8.33322	15.0938	0.0172329	0.00699323	76631.8	2	2	2	2	2	2	2	2	2	2	2	2
PPP1R37	O75864	0.183646	0.545444	1.23382		3.41467	1.98167	4.54829	+	-		17.5854	17.7658	17.8651	17.5486	17.7736	17.3432	17.2272	17.0833	16.7129	13.0136	15.0528	12.713	0.00441	0.00197	74767.3	2	2	2	2	2	2	2	2	2	2	2	2
KLHDC4	Q8TBB5;Q8TBB5-3	0.371765	0.174817	0.461189		2.8384	0.680065	1.49635		-		17.0617	15.2288	16.6822	16.2285	16.7923	14.8365	15.8058	16.3183	16.4395	14.6285	9.63517	15.7848	0.016292	0.00663844	NaN	2	2	2	2	2	2	2	2	2	2	2	2
POP7	O75817	0.520977	0.417799	0.981033		1.95696	0.964131	2.05872		-		15.7642	16.8058	16.9874	16.7373	15.6525	15.6046	15.916	16.3969	16.0117	16.0266	13.1232	13.3039	2.67e-07	1.37e-07	15650.9	2	2	2	2	2	2	2	2	2	2	2	2
KRT13	P13646;P13646-3	2.24487	0.710697	1.55608		1.90686	0.422352	0.990183		-		20.3702	20.7261	20.106	20.1836	18.8923	15.3918	15.2415	16.8022	16.5935	16.9457	15.2614	10.7095	5.19e-15	3.01e-15	NaN	2	2	2	2	2	2	2	2	2	2	2	2
NUDT10;NUDT11	Q8NFP7;Q96G61	0.785115	1.10831	2.35689		1.80864	0.490381	1.12558		-		15.5434	15.6675	16.367	15.0708	15.4443	14.7075	15.9525	16.1247	15.9065	11.0005	16.1287	15.4286	1.85e-40	1.84e-40	NaN	2	2	2	2	2	2	2	2	2	2	2	2
MTARC2	Q969Z3;Q969Z3-2	-0.517495	1.31186	-2.80086	+	1.79242	0.695326	1.5261		+	Amidoxime reducing complex;Detoxification;Metabolism;Metals and cofactors;Molybdenum cofactor synthesis and proteins;Xenobiotic metabolism	14.2594	14.727	14.8619	15.1433	15.0798	15.1777	15.4324	15.3506	14.689	11.1188	14.0537	14.9222	0.0082	0.00345	NaN	3	3	3	3	3	3	3	3	3	3	3	3
ADGRL2	O95490;O95490-2;O95490-3;O95490-4;O95490-5;O95490-6;O95490-7	0.543705	0.901869	1.93321		1.57559	0.867732	1.86507		-		16.4485	16.4808	16.3948	16.2092	15.3386	16.1451	14.3194	12.9357	14.5484	13.2463	12.8036	11.0269	0.00319249	0.00145906	NaN	2	2	2	2	2	2	2	2	2	2	2	2
TEFM	Q96QE5	0.468396	0.157641	0.420692		1.54838	0.717947	1.57024		+	Mitochondrial central dogma;mtRNA metabolism;Transcription	15.1915	14.2105	15.9612	16.2735	14.8316	12.8529	14.6219	15.3403	12.1954	12.1578	12.3437	13.0109	1.89e-05	9.28e-06	41676.2	2	2	2	2	2	2	2	2	2	2	2	2
SERAC1	Q96JX3	-0.177173	0.22034	-0.565273		1.54011	1.24382	2.64901		+	Lipid metabolism;Metabolism;Phospholipid metabolism	16.3291	15.6181	16.1967	16.3503	15.7884	16.5368	14.7401	15.6938	14.7662	14.2353	13.7573	12.5872	0.00347	0.00158	74147.4	3	3	3	3	3	3	3	3	3	3	3	3
SLC2A6	Q9UGQ3;Q9UGQ3-2	2.13415	1.72964	3.82887	+	1.51871	1.28505	2.7406		-		17.8971	17.887	17.9673	15.1416	16.8921	15.3153	16.911	17.186	16.536	15.1759	16.3391	14.5618	0.00477	0.00211	NaN	2	2	2	2	2	2	2	2	2	2	2	2
ESS2	Q96DF8	1.45496	0.35155	0.846204		1.48468	0.367064	0.878093		-		16.2457	17.2571	15.1024	16.239	16.4576	11.5437	14.1527	16.4184	13.8134	16.2649	11.9845	11.6812	0.00466843	0.00207285	52568	2	2	2	2	2	2	2	2	2	2	2	2
PTPMT1	Q8WUK0;Q8WUK0-2;Q8WUK0-3	-0.513691	0.526759	-1.19719		1.4382	0.29368	0.725105		+	Cardiolipin synthesis;Lipid metabolism;Metabolism;Phospholipid metabolism	16.6632	16.5935	15.4905	17.1489	16.6576	16.4818	16.856	16.6112	14.4407	16.3944	16.3254	10.8735	3.33e-24	2.2e-24	NaN	2	2	2	2	2	2	2	2	2	2	2	2
BNIP3	Q12983	1.1596	0.450041	1.04557		1.41159	0.900332	1.93013		+	Apoptosis;Mitochondrial dynamics and surveillance	17.7529	15.9692	17.976	17.8909	15.2101	15.1183	15.9745	16.4295	16.5043	13.4742	15.7281	15.4713	6.83e-13	3.84e-13	27832.1	2	2	2	2	2	2	2	2	2	2	2	2
KDM5B	Q9UGL1;Q9UGL1-2	0.696025	0.661248	1.45969		1.38926	0.544363	1.2317		-		14.878	14.5695	14.5772	14.4682	13.0475	14.4209	14.3591	14.8039	14.8685	14.8925	11.1408	13.8304	0.0142	0.00582	NaN	2	2	2	2	2	2	2	2	2	2	2	2
YJU2	Q9BW85	-0.442167	0.472976	-1.09114		1.36351	0.666065	1.46908		-		15.5895	15.0726	15.108	16.1023	14.9613	16.0331	13.6937	15.9438	14.5679	13.1766	14.5957	12.3426	0.00678421	0.00288112	37085.8	2	2	2	2	2	2	2	2	2	2	2	2
LSM7	Q9UK45	0.188744	0.217916	0.559835		1.36048	0.486395	1.1177		-		17.7153	17.9199	17.7841	17.8517	18.0383	16.963	18.853	18.4629	16.9381	18.3998	14.7397	17.0331	0.00917	0.00383	11602.4	2	2	2	2	2	2	2	2	2	2	2	2
IREB2	P48200	0.237683	0.20202	0.523909		1.35067	1.27095	2.70912		-		15.6161	14.6048	14.2187	14.824	14.2268	14.6758	15.2431	15.444	14.3042	13.3874	14.3463	13.2057	5.86e-08	3.04e-08	105059	2	2	2	2	2	2	2	2	2	2	2	2
TMEM208	Q9BTX3	0.777165	0.318535	0.777568		1.3404	0.595633	1.33187		-		15.4706	18.2042	15.051	15.2189	15.4479	15.7275	14.2423	16.1608	16.4335	13.1426	14.0263	15.6465	9.77e-14	5.56e-14	19641.9	2	2	2	2	2	2	2	2	2	2	2	2
LYZ	P61626	-0.483046	0.707991	-1.5508		1.3292	1.42225	3.05554	+	-		16.5049	16.2302	16.5096	16.3035	17.1739	17.2164	17.9928	17.0652	16.8459	16.4817	15.7645	15.6701	3.32e-16	1.96e-16	16537	2	2	2	2	2	2	2	2	2	2	2	2
MDFIC	Q9P1T7;Q9P1T7-1	0.559612	1.27123	2.70974		1.26822	0.658742	1.45481		-		15.698	15.122	15.0798	14.8421	14.7193	14.6595	14.8756	14.8858	14.8094	14.543	14.3745	11.8486	0.0126	0.00518	NaN	2	2	2	2	2	2	2	2	2	2	2	2
FAM160B2	Q86V87	0.591457	1.11059	2.3617		1.26016	0.818238	1.76699		-		16.4496	16.0383	15.8493	15.6274	15.7601	15.1754	14.4407	14.6357	13.0141	13.0026	13.4912	11.8162	4.35e-07	2.22e-07	82340.1	2	2	2	2	2	2	2	2	2	2	2	2
TMEM179B	Q7Z7N9	-0.0701116	0.323623	-0.78822		1.24767	0.99067	2.11276		-		17.4263	17.41	17.4878	17.3946	17.4612	17.6786	16.5222	16.517	15.6401	15.2761	15.6799	13.9804	6.65e-06	3.3e-06	23550.4	2	2	2	2	2	2	2	2	2	2	2	2
PEX12	O00623	0.452388	0.609503	1.3589		1.24173	1.10139	2.3423		-		14.4731	14.928	14.9651	14.7311	13.7641	14.5138	14.8076	14.6151	14.9421	14.3583	12.5733	13.708	0.0167	0.00679	40797.2	2	2	2	2	2	2	2	2	2	2	2	2
CDKN1A	P38936	0.102276	0.577845	1.29716		1.24053	1.29104	2.75401		-		18.3295	18.15	18.1316	18.0977	18.185	18.0215	17.8486	17.5638	17.8514	17.3945	16.0667	16.0811	5.4e-30	4e-30	18119.3	2	2	2	2	2	2	2	2	2	2	2	2
SHISA4	Q96DD7	0.362488	0.937675	2.00518		1.22435	1.00936	2.15103		-		16.8011	16.7848	16.2823	16.3485	16.1438	16.2884	15.902	17.3799	15.524	15.1318	15.0662	14.9349	4.24e-33	3.36e-33	21522.2	2	2	2	2	2	2	2	2	2	2	2	2
ZCCHC3	Q9NUD5	-0.0902748	0.0819922	-0.231954		1.20702	4.75923	24.1607	+	-		16.0401	15.938	14.9571	15.3771	15.8911	15.9379	16.502	16.4878	16.3703	15.2055	15.2985	15.2351	0.000263	0.000126	43547.4	3	3	3	3	3	3	3	3	3	3	3	3
NDUFA7	O95182	0.709967	3.36614	10.7119	+	1.1835	4.80554	24.8172	+	+	CI subunits;Complex I;OXPHOS;OXPHOS subunits	15.3455	15.455	15.3058	14.6624	14.5722	14.7418	15.5201	15.4534	15.5322	14.3188	14.3891	14.2474	1.16e-29	8.55e-30	12551.4	6	6	6	6	6	6	6	6	6	6	6	6
GDPGP1	Q6ZNW5	0.203573	0.527299	1.19824		1.18123	0.827548	1.78538		-		14.8947	14.586	14.9235	14.8339	14.3808	14.5787	14.4595	13.7808	14.2418	13.668	13.5503	11.72	0.0132	0.00544	42362.5	2	2	2	2	2	2	2	2	2	2	2	2
CMTR2	Q8IYT2	-0.213375	0.289675	-0.71658		1.16978	0.663386	1.46386		-		16.0767	15.4405	16.3557	16.3151	15.9246	16.2734	15.771	16.0509	16.4353	15.6129	15.7676	13.3674	0.0221	0.00885	88119.7	2	2	2	2	2	2	2	2	2	2	2	2
WDR59	Q6PJI9	-0.0445827	0.0856891	-0.241643		1.1186	1.50198	3.24653	+	-		14.2844	14.5052	14.8901	14.6195	14.6864	14.5077	14.2144	14.4004	14.0361	13.2377	13.584	12.4733	0.00681	0.00289	109793	2	2	2	2	2	2	2	2	2	2	2	2
TMEM47	Q9BQJ4	-0.0223382	0.0527465	-0.153235		1.11031	0.365386	0.874656		-		16.9667	17.0051	17.1899	16.9036	17.3274	16.9978	16.3063	14.6125	12.1932	12.9716	12.6987	14.1107	0.00365	0.00165	19997.6	2	2	2	2	2	2	2	2	2	2	2	2
DNM2	P50570-3	0.0243505	0.0626496	0.180323		1.08961	0.582738	1.30671		-		17.0045	16.6311	16.7002	16.6269	16.8734	16.7624	16.9702	16.8676	16.9264	16.824	14.176	16.4955	0.00436	0.00195	97553.8	2	2	2	2	2	2	2	2	2	2	2	2
OPA3	Q9H6K4;Q9H6K4-2	0.50849	0.654635	1.44681		1.07611	1.73584	3.84554	+	+	0	18.278	17.4909	17.4087	17.5582	17.2774	16.8165	17.3795	17.5205	17.2712	16.2258	16.8205	15.8966	5.37e-33	4.25e-33	NaN	2	2	2	2	2	2	2	2	2	2	2	2
SDCCAG8	Q86SQ7;Q86SQ7-3;Q86SQ7-4	-0.380065	0.537214	-1.21769		1.04356	0.352208	0.847562		-		13.8796	13.0695	14.0806	14.0182	14.1439	14.0077	13.4097	13.6542	14.5684	13.7088	14.2941	10.4989	0.00518	0.00228	NaN	2	2	2	2	2	2	2	2	2	2	2	2
GFER	P55789;P55789-2	0.0365493	0.0626597	0.18035		1.02728	1.20303	2.55971		+	Protein import, sorting and homeostasis;MIA40;Protein import and sorting	14.6857	14.392	14.2258	14.6771	14.3609	14.1557	14.8269	14.5403	14.1958	12.7871	13.9413	13.7527	0.0187832	0.0075861	NaN	2	2	2	2	2	2	2	2	2	2	2	2
BOLA3	Q53S33	0.258946	0.242155	0.613708		1.01894	0.643104	1.42436		+	Fe-S cluster biosynthesis;Fe-S-containing proteins;Metabolism;Metals and cofactors	15.0839	16.1416	15.7614	14.8348	15.7559	15.6192	15.41	15.614	15.6814	15.6351	13.2121	14.8015	0.000211	0.000101	12114.2	2	2	2	2	2	2	2	2	2	2	2	2
NDUFB7	P17568	0.630791	2.94106	8.31001	+	1.00335	3.387	10.8451	+	+	CI subunits;Complex I;OXPHOS;OXPHOS subunits	15.7515	15.8671	16.0127	15.2605	15.2391	15.2393	15.9908	15.8579	16.0572	15.0669	15.0019	14.8271	3.3e-17	1.98e-17	16401.9	4	4	4	4	4	4	4	4	4	4	4	4
WNK4	Q96J92;Q96J92-3	0.16589	1.17138	2.49125		1.00283	1.17342	2.49564		-		15.9863	15.9086	15.8466	15.8087	15.6425	15.7927	15.5879	15.7186	15.6023	14.1978	15.4317	14.2708	0.00417	0.00187	NaN	3	3	3	3	3	3	3	3	3	3	3	3
NDUFB3	O43676	0.471464	1.91587	4.35205	+	0.99717	3.17979	9.58899	+	+	CI subunits;Complex I;OXPHOS;OXPHOS subunits	16.9978	16.8134	16.946	16.544	16.5379	16.2608	16.9078	16.964	17.0354	16.0818	16.0558	15.7781	3.79e-06	1.9e-06	11402	4	4	4	4	4	4	4	4	4	4	4	4
JUN	P05412	0.229299	0.608982	1.35789		0.993438	0.452527	1.05052		-		16.1266	16.5855	16.459	16.2199	15.968	16.2953	16.8963	17.0541	16.5402	15.8773	17.4327	14.2002	0.00849471	0.00356657	35675.6	4	4	4	4	4	4	4	4	4	4	4	4
STYX	Q8WUJ0	1.11611	0.943241	2.01642		0.991648	1.50289	3.24875	+	-		15.7523	17.564	16.3022	15.261	15.6956	15.3136	15.78	15.7833	16.1902	14.6776	14.6291	15.4718	0.0141	0.00578	25492.4	2	2	2	2	2	2	2	2	2	2	2	2
AP5M1	Q9H0R1;Q9H0R1-2	0.282628	1.97226	4.51983	+	0.984634	0.946457	2.02292		-		16.1374	16.0032	16.2142	15.8217	15.8291	15.8561	16.1171	15.5719	15.4925	15.1429	15.2315	13.8532	4.96e-24	3.27e-24	NaN	2	2	2	2	2	2	2	2	2	2	2	2
PTGES	O14684	0.181033	1.09643	2.33186		0.966657	0.681912	1.49995		-		17.4129	17.4358	17.3454	17.362	17.1551	17.1339	15.6126	16.0621	15.8866	15.4956	15.5404	13.6253	4.4e-16	2.59e-16	17102.3	2	2	2	2	2	2	2	2	2	2	2	2
ABTB2	Q8N961	0.00744502	0.00261301	0.00799827		0.960143	0.571531	1.28483		-		16.8352	14.1139	14.735	15.7627	15.5371	14.3619	16.5315	15.2275	14.0368	14.0061	14.228	14.6812	0.00414	0.00186	113656	4	4	4	4	4	4	4	4	4	4	4	4
PNISR	Q8TF01	0.743196	0.846865	1.82362		0.953565	0.317665	0.775746		-		15.0175	16.1849	15.8417	15.2486	15.04	14.526	15.8334	14.81	15.5034	15.6746	15.5652	12.0462	0.0111326	0.00462	92576.8	2	2	2	2	2	2	2	2	2	2	2	2
POLR1E	Q9GZS1	-0.145446	0.241785	-0.612894		0.940547	0.366236	0.876397		-		15.6009	16.0258	15.4113	15.7716	15.5909	16.1117	16.012	16.0654	16.0622	16.1602	16.1978	12.96	0.0212	0.00851	47260.2	2	2	2	2	2	2	2	2	2	2	2	2
AHR	P35869	0.156275	0.0832988	0.235385		0.936484	0.356285	0.85596		-		15.6915	16.5299	15.2061	14.6842	16.5497	15.7247	13.8818	16.0662	16.5602	14.5658	15.8152	13.3177	1.23e-17	7.41e-18	96147.4	2	2	2	2	2	2	2	2	2	2	2	2
MCUB	Q9NWR8	0.22231	0.836152	1.8024		0.931608	1.88296	4.25622	+	+	Calcium cycle;Calcium homeostasis;Calcium uniporter;Signaling;Small molecule transport	15.1583	15.2555	15.3784	15.1066	15.1834	14.8352	15.2191	15.0802	14.545	13.8689	14.1164	14.0642	1.37e-12	7.63e-13	39082.4	2	2	2	2	2	2	2	2	2	2	2	2
LAMA2	P24043	0.285402	0.614098	1.36786		0.923502	0.718949	1.57219		-		16.9628	17.6724	17.3458	16.9902	17.0179	17.1168	17.0297	17.5829	16.7853	16.4993	16.9613	15.1668	6.56e-10	3.51e-10	343905	2	2	2	2	2	2	2	2	2	2	2	2
ABHD5	Q8WTS1	0.0906378	0.453293	1.05205		0.916409	1.48126	3.19629	+	-		16.5698	16.7789	16.5948	16.491	16.6673	16.5132	17.1311	17.2119	17.2722	16.5706	15.7211	16.5742	7.39e-26	5.02e-26	39095.7	2	2	2	2	2	2	2	2	2	2	2	2
UNC5B	Q8IZJ1;Q8IZJ1-2	0.0852073	0.932387	1.99452		0.911597	0.937408	2.00464		-		15.5652	15.5715	15.6893	15.4963	15.5313	15.5428	14.9989	14.3969	15.099	14.6603	13.8052	13.2946	3.38e-48	4.78e-48	NaN	6	6	6	6	6	6	6	6	6	6	6	6
NDUFS4	O43181	0.552376	0.862097	1.85386		0.892628	4.4321	19.9876	+	+	CI subunits;Complex I;OXPHOS;OXPHOS subunits	16.1506	16.2082	16.096	15.6859	16.0634	15.0484	16.3851	16.3448	16.4436	15.4493	15.482	15.5643	0.0027203	0.00125149	20108	2	2	2	2	2	2	2	2	2	2	2	2
DOLPP1	Q86YN1	0.0145149	0.0143113	0.0432381		0.884775	0.523452	1.19069		-		17.3064	16.5308	16.6477	16.3971	16.8406	17.2037	15.9441	16.7454	16.8876	16.5027	16.127	14.2931	1.06e-33	8.51e-34	27030.6	2	2	2	2	2	2	2	2	2	2	2	2
SCAF1	Q9H7N4	2.24957	0.988331	2.10799		0.879177	0.422173	0.989824		-		18.7981	15.9947	17.0409	14.2251	14.4678	16.3922	15.9549	13.4348	13.5084	13.8875	13.5687	12.8044	5.09e-05	2.47e-05	139270	2	2	2	2	2	2	2	2	2	2	2	2
DAP	P51397	-0.102775	0.291042	-0.719492		0.874421	1.16086	2.46866		-		15.2357	15.5856	15.3989	15.633	15.5861	15.3094	14.8412	15.0775	15.01	13.8173	14.7926	13.6956	0.00496	0.00219	11164.6	2	2	2	2	2	2	2	2	2	2	2	2
NDUFA13	Q9P0J0	0.643251	3.67631	12.8614	+	0.872681	3.36913	10.7309	+	+	CI subunits;Complex I;OXPHOS;OXPHOS subunits	17.9966	17.9409	17.8686	17.327	17.3244	17.225	18.1278	18.0934	18.0748	17.3621	17.2301	17.0857	4.09e-55	1.03e-54	16698.3	8	8	8	8	8	8	8	8	8	8	8	8
CCDC51	Q96ER9;Q96ER9-2	0.343165	0.654375	1.44631		0.850646	1.55011	3.3649	+	+	Small molecule transport	14.9262	14.3723	14.7771	14.0994	14.6737	14.2729	13.4963	13.6861	14.3081	12.8565	13.0498	13.0322	1.33e-05	6.55e-06	NaN	2	2	2	2	2	2	2	2	2	2	2	2
URB2	Q14146	0.425546	0.371886	0.887963		0.847922	0.507044	1.15843		-		16.8736	16.9052	15.9976	16.0143	16.8801	15.6054	15.9098	15.1756	16.4563	16.2565	14.2766	14.4648	0.00145	0.000675	170544	4	4	4	4	4	4	4	4	4	4	4	4
MT-ND5	P03915	0.814178	3.75711	13.4858	+	0.839758	2.98072	8.511	+	+	CI subunits;Complex I;OXPHOS;OXPHOS subunits	16.0914	16.2154	16.2576	15.4196	15.3075	15.3948	16.1958	16.2884	16.1311	15.4237	15.479	15.1934	1.04e-24	6.96e-25	67026.5	5	5	5	5	5	5	5	5	5	5	5	5
NDUFB4	O95168;O95168-2	0.74117	3.74847	13.4176	+	0.838442	3.54145	11.8807	+	+	CI subunits;Complex I;OXPHOS;OXPHOS subunits	17.4044	17.4327	17.4687	16.5941	16.769	16.7193	17.5138	17.4188	17.6089	16.6797	16.75	16.5964	1.94e-13	1.1e-13	NaN	6	6	6	6	6	6	6	6	6	6	6	6
KRT4	P19013	0.0966244	0.109799	0.303548		0.825579	1.19364	2.53932				16.9451	17.6417	17.8338	17.5532	17.5378	17.0397	17.039	16.2388	16.2763	15.3394	15.7287	16.0093	3.07e-29	2.24e-29	56144	4	4	4	4	4	4	4	4	4	4	4	4
COX7A1	P24310	0.526258	1.98055	4.5449	+	0.824262	0.834431	1.799		+	CIV subunits;Complex IV;OXPHOS;OXPHOS subunits	18.463	18.4118	18.4013	17.6744	17.9759	18.047	17.0524	16.2889	16.4079	15.4066	16.5416	15.3283	1.94e-10	1.05e-10	9117.52	2	2	2	2	2	2	2	2	2	2	2	2
S100A9	P06702	0.940336	0.77662	1.68508		0.819718	0.842886	1.81574		-		16.829	16.0308	15.6384	14.4685	15.9732	15.2355	16.2124	15.4973	15.7293	14.4869	15.7813	14.7117	2.99e-47	4.03e-47	13242	3	3	3	3	3	3	3	3	3	3	3	3
NDUFA5	Q16718	0.218473	1.49994	3.24157	+	0.815572	3.68105	12.8973	+	+	CI subunits;Complex I;OXPHOS;OXPHOS subunits	17.3059	17.2409	17.4497	17.0722	17.1647	17.1042	17.1945	17.3441	17.1941	16.479	16.4546	16.3524	0.00058	0.000274	13458.7	4	4	4	4	4	4	4	4	4	4	4	4
CHD2	O14647;O14647-2	1.26215	0.563617	1.26937		0.81192	0.603667	1.34753		-		14.7643	17.6087	15.0888	15.0348	14.9298	13.7108	14.8716	14.7559	13.3227	13.1142	14.1799	13.2204	0.00123838	0.00058	NaN	2	2	2	2	2	2	2	2	2	2	2	2
LACC1	Q8IV20	0.214286	0.340758	0.82389		0.810593	0.753206	1.63917		-		18.6199	18.8543	18.9059	19.0254	18.1818	18.53	16.4783	17.6892	17.3317	17.0219	15.9054	16.1401	7.57e-13	4.25e-13	47780.1	2	2	2	2	2	2	2	2	2	2	2	2
MANEA	Q5SRI9	0.251477	0.237806	0.604118		0.809735	0.532365	1.20819		-		17.1137	16.6344	17.894	16.6288	17.3087	16.9502	17.1422	16.804	16.66	15.9392	14.9896	17.2483	0.0191502	0.00772	53670.9	4	4	4	4	4	4	4	4	4	4	4	4
NDUFB9	Q9Y6M9	0.585151	4.32897	18.8256	+	0.800405	4.02719	15.7927	+	+	CI subunits;Complex I;OXPHOS;OXPHOS subunits	17.4053	17.3755	17.4006	16.81	16.8594	16.7566	17.4492	17.3213	17.3964	16.5973	16.5248	16.6435	6.31e-11	3.44e-11	21830.9	6	6	6	6	6	6	6	6	6	6	6	6
MIEF1	Q9NQG6	0.108027	0.0638531	0.183584		0.793028	0.407991	0.961278		+	Fission;Mitochondrial central dogma;Mitochondrial dynamics and surveillance;Mitochondrial ribosome assembly;Translation	16.2186	16.8922	17.3307	17.4351	15.7701	16.9122	15.6902	16.9903	15.2033	16.3651	14.9074	14.2322	0.00402	0.00181	51293.1	2	2	2	2	2	2	2	2	2	2	2	2
URM1	Q9BTM9;Q9BTM9-2;Q9BTM9-3	0.108941	0.574696	1.29101		0.784797	0.686946	1.50976		-		17.3339	17.6179	17.5311	17.3997	17.3729	17.3835	16.9755	16.9207	17.2755	17.1372	16.3019	15.3782	5.87e-08	3.05e-08	NaN	2	2	2	2	2	2	2	2	2	2	2	2
ISY1	Q9ULR0;Q9ULR0-1;Q9ULR0-2	-0.469608	0.341577	-0.825587		0.783129	0.506852	1.15805				14.6031	15.5514	15.128	15.5268	14.7197	16.4448	14.985	17.2593	15.8899	15.5435	15.0844	15.1569	2.99e-28	2.13e-28	NaN	3	3	3	3	3	3	3	3	3	3	3	3
SLC16A7	O60669	0.349861	0.578367	1.29818		0.782617	1.23216	2.62337		-		17.0024	16.3151	16.6648	15.997	16.6287	16.307	16.3639	17.0928	17.0524	16.086	16.3513	15.724	0.00378	0.00171	52200.2	2	2	2	2	2	2	2	2	2	2	2	2
UVRAG	Q9P2Y5	1.64297	0.858489	1.84669		0.782186	0.837586	1.80524		-		14.6612	14.7299	17.3515	13.7758	13.9698	14.0681	13.8841	14.3048	14.3583	14.0422	13.5114	12.6472	0.0123292	0.00509532	78150.8	2	2	2	2	2	2	2	2	2	2	2	2
HSPB7	Q9UBY9-2	0.085235	0.360951	0.865553		0.781861	2.3609	5.81403	+	-		18.0909	17.8029	18.0027	17.8112	17.9759	17.8538	16.9567	16.7088	16.9347	16.0374	16.2923	15.9249	0.00411	0.00185	19088.1	2	2	2	2	2	2	2	2	2	2	2	2
CSTF2T	Q9H0L4	0.299876	0.983532	2.0982		0.77466	0.732162	1.598		-		17.0473	16.8574	16.9966	16.4525	16.9051	16.6441	16.254	16.5563	16.6559	16.5279	14.9016	15.7127	3.25e-06	1.63e-06	64436.5	3	3	3	3	3	3	3	3	3	3	3	3
TMEM120B	A0PK00	0.971746	0.967391	2.06534		0.760845	1.01571	2.16408		-		16.3994	16.4163	17.3033	16.2528	15.0335	15.9174	15.7469	15.6574	15.332	14.1775	15.0137	15.2627	0.0009	0.000424	40245.8	2	2	2	2	2	2	2	2	2	2	2	2
NFYC	Q13952;Q13952-2;Q13952-3;Q13952-5;Q13952-6;Q13952-7	0.675032	0.831937	1.79406		0.753274	0.462565	1.07049		-		15.4091	15.4633	14.9738	13.9214	14.961	14.9387	15.5026	15.5874	15.2432	16.0685	14.1768	13.8281	1.55e-05	7.63e-06	NaN	2	2	2	2	2	2	2	2	2	2	2	2
APBB2	Q92870;Q92870-2;Q92870-4	0.080232	0.420523	0.98651		0.749233	1.15894	2.46453		-		15.7835	15.6286	15.8217	15.6806	15.5604	15.7522	16.4731	16.1191	15.5817	15.0083	15.5489	15.369	0.0236	0.00941	NaN	3	3	3	3	3	3	3	3	3	3	3	3
TTF2	Q9UNY4	-0.0725244	0.162618	-0.432503		0.748797	0.445696	1.03691		-		14.5854	14.9863	15.1121	15.0242	14.8595	15.0177	14.8173	15.6153	13.8234	14.9009	13.947	13.1618	0.00534	0.00233	129588	4	4	4	4	4	4	4	4	4	4	4	4
NDUFA2	O43678	0.367835	2.46288	6.1987	+	0.742318	2.68361	7.10597	+	+	CI subunits;Complex I;OXPHOS;OXPHOS subunits	18.1986	18.0636	18.1119	17.6874	17.8392	17.7441	18.3941	18.1116	18.2425	17.5891	17.5539	17.3783	4.59e-51	8.07e-51	10921.6	3	3	3	3	3	3	3	3	3	3	3	3
FERMT1	Q9BQL6;Q9BQL6-2;Q9BQL6-4	0.302028	0.289758	0.716758		0.742081	0.983133	2.09738		-		17.5727	18.4521	17.5073	17.375	18.1086	17.1424	17.4244	16.3987	17.085	16.0515	16.0334	16.5969	0.000129205	6.21e-05	NaN	2	2	2	2	2	2	2	2	2	2	2	2
CLN3	Q13286;Q13286-2;Q13286-3;Q13286-4;Q13286-5;Q13286-7	0.113597	0.428095	1.00171		0.740598	1.22678	2.61157		-		16.8306	16.5966	16.566	16.7041	16.4745	16.4738	16.2021	15.3539	15.9715	15.0037	15.3551	14.9468	1.83e-08	9.59e-09	NaN	2	2	2	2	2	2	2	2	2	2	2	2
VRK2	Q86Y07;Q86Y07-2;Q86Y07-5	-0.752198	0.600673	-1.34169		0.738543	0.213466	0.549828		mito-interacting		14.155	14.3544	13.6676	14.4626	15.8381	14.1329	14.1639	13.8432	14.3525	15.3216	13.9996	10.8228	0.00620802	0.00266	NaN	2	2	2	2	2	2	2	2	2	2	2	2
NDUFA12	Q9UI09	0.620373	5.5473	38.0947	+	0.732302	4.2354	17.8289	+	+	CI subunits;Complex I;OXPHOS;OXPHOS subunits	17.457	17.4564	17.4405	16.839	16.8525	16.8012	17.5657	17.5151	17.4783	16.7678	16.8506	16.7439	1.71e-27	1.2e-27	17114.4	6	6	6	6	6	6	6	6	6	6	6	6
PARP9	Q8IXQ6;Q8IXQ6-2;Q8IXQ6-3	0.148912	0.251203	0.633559		0.731842	1.15955	2.46585		-		15.9474	16.0801	15.5046	15.4435	15.6554	15.9865	15.931	15.555	16.2448	15.0191	14.9033	15.613	0.00566	0.00245	NaN	3	3	3	3	3	3	3	3	3	3	3	3
CTSF	Q9UBX1	0.498223	0.702301	1.5397		0.727417	1.24166	2.64426		-		17.5898	17.5341	17.5408	17.596	17.0952	16.4787	15.4325	15.9192	15.5173	15.3549	14.631	14.7009	1.22e-13	6.91e-14	53365.9	2	2	2	2	2	2	2	2	2	2	2	2
BBX	Q8WY36;Q8WY36-2	0.0510858	0.0327559	0.0970554		0.726093	0.340015	0.82235		-		19.7081	17.9392	18.6654	18.7091	18.5241	18.9263	17.037	18.8989	18.8426	16.2767	17.9815	18.3421	0.00683865	0.0029	NaN	2	2	2	2	2	2	2	2	2	2	2	2
PRKAB1	Q9Y478	-0.0344753	0.241599	-0.612484		0.72549	1.54477	3.35163	+	-		17.1051	17.2586	17.087	17.2088	17.1862	17.1593	17.1671	17.2408	17.1392	16.6946	16.6469	16.0291	1.38e-28	9.92e-29	30382.3	4	4	4	4	4	4	4	4	4	4	4	4
NDUFS5	O43920	0.452778	2.2052	5.26473	+	0.725187	2.85308	7.87941	+	+	CI subunits;Complex I;OXPHOS;OXPHOS subunits	17.129	17.2848	17.1299	16.5924	16.7804	16.8126	17.3398	17.341	17.087	16.5363	16.5912	16.4648	1.22e-26	8.42e-27	12517.5	6	6	6	6	6	6	6	6	6	6	6	6
ISCU	Q9H1K1;Q9H1K1-2	0.0178127	0.152684	0.408863		0.720918	0.616185	1.37193		+	Fe-S cluster biosynthesis;Fe-S-containing proteins;Metabolism;Metals and cofactors	16.6241	16.6429	16.659	16.5491	16.6958	16.6277	16.2488	15.545	15.5453	15.8866	15.0314	14.2583	5.19e-19	3.18e-19	NaN	4	4	4	4	4	4	4	4	4	4	4	4
NDUFA9	Q16795	0.495515	4.38189	19.4133	+	0.720909	4.65736	22.7766	+	+	CI subunits;Complex I;OXPHOS;OXPHOS subunits	17.0971	17.1275	17.043	16.6065	16.588	16.5866	17.2485	17.28	17.3079	16.5583	16.6038	16.5117	2.55e-50	4.23e-50	42509.5	18	18	18	18	18	18	18	18	18	18	18	18
NDUFA11	Q86Y39	0.496246	2.93324	8.27088	+	0.720079	3.28814	10.2277	+	+	CI subunits;Complex I;OXPHOS;OXPHOS subunits	16.8386	16.7496	16.9431	16.3908	16.3219	16.3299	16.8956	16.9901	16.8894	16.2914	16.0838	16.2397	1.82e-30	1.36e-30	14852.1	7	7	7	7	7	7	7	7	7	7	7	7
NDUFC2	O95298	0.581459	3.0234	8.73226	+	0.716634	3.20393	9.72797	+	+	CI subunits;Complex I;OXPHOS;OXPHOS subunits	16.5576	16.6804	16.5478	16.1134	15.9841	15.9439	16.7425	16.5234	16.6048	15.9799	15.8658	15.8752	6.68e-31	5.05e-31	14187.5	7	7	7	7	7	7	7	7	7	7	7	7
CHSY1	Q86X52	0.00514189	0.0144765	0.0437295		0.715532	0.790798	1.71294		-		15.8621	15.8651	15.6049	15.8451	15.859	15.6126	16.0623	15.7871	16.2569	15.7219	15.7076	14.5302	0.000135525	6.52e-05	91784.4	3	3	3	3	3	3	3	3	3	3	3	3
FGF1	P05230	0.241203	2.41159	6.00265	+	0.708684	0.834111	1.79836		-		16.636	16.7246	16.7692	16.4731	16.4512	16.4818	15.9625	14.6868	14.9941	14.3465	14.5256	14.6452	3.24e-10	1.74e-10	17459.7	3	3	3	3	3	3	3	3	3	3	3	3
UNK	Q9C0B0	0.630225	1.43083	3.0758	+	0.7075	0.726884	1.58769		-		16.7434	16.6921	17.0728	16.493	16.2088	15.9159	16.4367	16.4587	16.372	16.2661	14.8345	16.0444	0.0121	0.00501	88084.4	4	4	4	4	4	4	4	4	4	4	4	4
CCNDBP1	O95273;O95273-2	0.250134	0.791534	1.71438		0.707329	2.12314	4.99236	+	-		15.2158	15.4836	15.6532	15.0619	15.298	15.2424	15.8323	15.4	15.5604	15.0123	14.7936	14.8647	1.8e-14	1.04e-14	NaN	3	3	3	3	3	3	3	3	3	3	3	3
PRMT6	Q96LA8	0.0544246	0.0144489	0.0436474		0.706543	0.685409	1.50677		-		14.3301	16.8515	14.5861	16.2752	13.2957	16.0334	14.0082	14.1857	14.4162	14.0293	13.8671	12.5941	0.0198	0.00797	41937.5	2	2	2	2	2	2	2	2	2	2	2	2
SERPINB7	O75635;O75635-2	0.00333246	0.00477616	0.0145837		0.704489	0.662786	1.46269		-		16.4159	16.2598	16.3276	16.6491	15.8988	16.4453	16.0231	15.8595	15.7722	15.6827	15.6296	14.2289	2.81e-06	1.41e-06	NaN	2	2	2	2	2	2	2	2	2	2	2	2
BORCS5	Q969J3	1.22786	0.837105	1.80429		0.700881	0.299752	0.737992		-		16.8767	15.776	16.267	15.7472	13.8784	15.6106	15.7004	13.2594	15.4836	14.8544	13.0584	14.428	0.0188	0.0076	22222.4	2	2	2	2	2	2	2	2	2	2	2	2
MPPE1	Q53F39;Q53F39-2;Q53F39-3	-0.119544	1.15789	-2.46229		0.698538	1.20816	2.57088		-		16.2675	16.2262	16.3635	16.3887	16.3699	16.4572	16.3648	16.4917	16.479	15.2547	16.1799	15.8053	0.00562795	0.00244304	NaN	2	2	2	2	2	2	2	2	2	2	2	2
LYST	Q99698;Q99698-2	0.26596	0.777941	1.68767		0.692685	0.539203	1.22159		-		14.699	14.9051	15.0609	14.8385	14.4335	14.5951	14.4847	14.2086	14.939	14.8806	13.1521	13.5214	1.24e-10	6.71e-11	NaN	4	4	4	4	4	4	4	4	4	4	4	4
LDAH	Q9H6V9;Q9H6V9-2	0.169744	0.731258	1.59624		0.689706	0.463514	1.07237		-		16.5515	16.4945	16.5369	16.4879	16.1502	16.4357	15.5613	15.2702	15.5673	15.5494	13.516	15.2643	8.59e-07	4.36e-07	NaN	2	2	2	2	2	2	2	2	2	2	2	2
B3GNT9	Q6UX72	0.0682653	0.0536692	0.155779		0.689218	0.293721	0.725193		-		15.1782	15.7437	14.3067	14.8846	15.2711	14.8682	15.3642	15.4257	13.38	15.0045	12.7432	14.3546	3.87e-10	2.08e-10	43751.3	2	2	2	2	2	2	2	2	2	2	2	2
CARMIL1	Q5VZK9;Q5VZK9-2	0.372152	0.620785	1.38089		0.688027	0.636542	1.41158		-		16.565	16.5995	16.4207	16.4559	15.6302	16.3827	15.8571	16.2945	15.0369	15.6725	14.8069	14.6451	0.00409451	0.00184048	NaN	2	2	2	2	2	2	2	2	2	2	2	2
HINT2	Q9BX68	0.195778	0.547024	1.23691		0.686399	1.32735	2.83597	+	+	Metabolism;Cholesterol, bile acid, steroid synthesis;Lipid metabolism	16.8063	16.9668	16.4664	16.436	16.6117	16.6044	16.924	16.7525	16.4855	16.4421	15.7839	15.8768	4.3e-50	7.01e-50	17161.8	2	2	2	2	2	2	2	2	2	2	2	2
PSD3	Q9NYI0;Q9NYI0-2	-0.282332	0.162157	-0.431411		0.682066	0.391203	0.92731		-		17.6546	15.9979	15.7282	16.2428	17.09	16.8949	15.906	16.4626	16.5603	16.734	14.3126	15.8362	0.00548703	0.0023882	NaN	2	2	2	2	2	2	2	2	2	2	2	2
PAFAH2	Q99487	0.390763	0.605047	1.35022		0.681971	0.697766	1.53086		-		16.0559	15.9223	16.6841	16.0461	15.4966	15.9474	15.5497	15.9775	15.9285	14.7873	15.9814	14.6411	0.0173	0.00704	44035.5	4	4	4	4	4	4	4	4	4	4	4	4
SYNGR2	O43760;O43760-2	0.038929	0.184057	0.48268		0.681582	0.655835	1.44915		-		16.6781	16.5585	16.7751	16.603	16.7303	16.5615	15.4068	14.6821	15.9901	14.1553	15.1107	14.7683	0.00533317	0.00232933	NaN	2	2	2	2	2	2	2	2	2	2	2	2
LRRC32	Q14392	-0.144526	0.484897	-1.11474		0.680962	0.946088	2.02217		-		16.0199	16.0749	16.0009	16.2753	15.923	16.331	15.7604	15.9328	15.6945	15.2603	15.5983	14.4862	7.35e-12	4.06e-12	71979	4	4	4	4	4	4	4	4	4	4	4	4
NDUFA10	O95299	0.495798	4.11093	16.5828	+	0.675563	2.73979	7.35455	+	+	CI subunits;Complex I;OXPHOS;OXPHOS subunits	17.1729	17.1908	17.2295	16.6627	16.7478	16.6952	17.2116	17.2084	17.2319	16.6591	16.6048	16.3613	2.07e-12	1.15e-12	40750.6	11	11	11	11	11	11	11	11	11	11	11	11
NDUFA8	P51970	0.547209	3.45977	11.3218	+	0.670541	2.76413	7.46459	+	+	CI subunits;Complex I;OXPHOS;OXPHOS subunits	16.2376	16.2473	16.3026	15.6342	15.7267	15.7849	16.3937	16.252	16.4562	15.8277	15.611	15.6517	2.94e-54	6.76e-54	20105	8	8	8	8	8	8	8	8	8	8	8	8
GAS2L1	Q99501;Q99501-2;Q99501-3;Q99501-4	0.298826	0.967081	2.06471		0.669568	0.654424	1.4464		-		15.2797	15.5319	15.3533	15.1191	15.2877	14.8617	15.1491	14.7942	14.511	14.5823	14.5638	13.2996	8.46e-37	7.45e-37	NaN	2	2	2	2	2	2	2	2	2	2	2	2
ARHGAP23	Q9P227;Q9P227-2	0.107846	0.139901	0.378049		0.665422	1.10821	2.35668		-		16.6065	17.187	17.3066	16.8761	16.6308	17.2697	16.9967	17.3896	17.2705	16.7434	16.8728	16.0444	0.0126	0.00519	NaN	4	4	4	4	4	4	4	4	4	4	4	4
NDUFV1	P49821;P49821-2	0.432027	4.59974	22.0286	+	0.662247	4.39856	19.6021	+	+	CI subunits;Complex I;Fe-S-containing proteins;Metabolism;Metals and cofactors;OXPHOS;OXPHOS subunits	17.5247	17.554	17.5737	17.1423	17.1184	17.0957	17.6267	17.6506	17.6086	17.0213	16.9657	16.9122	3.86e-35	3.22e-35	NaN	19	19	19	19	19	19	19	19	19	19	19	19
CLIC2	O15247	0.127225	0.194885	0.507616		0.662024	1.05563	2.24659		-		15.8136	15.1702	15.9009	15.434	15.6953	15.3738	15.6466	15.8988	15.7403	15.5202	15.2241	14.5554	1.94e-31	1.48e-31	28356.4	5	5	5	5	5	5	5	5	5	5	5	5
PPP1R14B	Q96C90	0.391416	0.604142	1.34846		0.657285	0.686937	1.50975		-		17.6119	17.5329	17.6449	16.6407	17.3851	17.5897	17.2562	16.9428	17.6394	16.7703	15.892	17.2042	1.14e-41	1.18e-41	15910.9	2	2	2	2	2	2	2	2	2	2	2	2
NDUFS6	O75380	0.539214	3.7952	13.7901	+	0.656592	4.00609	15.5994	+	+	CI subunits;Complex I;OXPHOS;OXPHOS subunits	15.8034	15.8746	15.9078	15.3657	15.2824	15.32	15.8721	15.9055	15.8287	15.2731	15.1494	15.2141	2.17e-33	1.73e-33	13711.6	6	6	6	6	6	6	6	6	6	6	6	6
GGA1	Q9UJY5;Q9UJY5-3;Q9UJY5-4;Q9UJY5-6	0.394799	0.29818	0.73466		0.648466	0.371456	0.887084		-		15.8327	17.3536	16.6348	16.7488	15.6765	16.2114	16.9653	15.6014	16.7666	16.8561	15.732	14.7998	0.0218054	0.00874351	NaN	2	2	2	2	2	2	2	2	2	2	2	2
FAM210B	Q96KR6	0.563643	0.752797	1.63837		0.648368	0.447319	1.04014		+	Iron homeostasis;Metabolism;Metals and cofactors	18.9613	18.4906	18.4438	18.6457	17.9313	17.6277	17.4417	17.5359	17.5349	17.7604	17.1444	15.6625	1.36e-20	8.55e-21	20424.3	2	2	2	2	2	2	2	2	2	2	2	2
NDUFV2	P19404	0.507385	2.71597	7.24823	+	0.647053	2.12853	5.00989	+	+	CI subunits;Complex I;Fe-S-containing proteins;Metabolism;Metals and cofactors;OXPHOS;OXPHOS subunits	17.5716	17.7043	17.4705	17.0552	17.1104	17.0587	17.6303	17.5785	17.5148	17.1636	16.7396	16.8793	1.01e-16	6.04e-17	27391.6	7	7	7	7	7	7	7	7	7	7	7	7
SLC66A3	Q8N755;Q8N755-2	1.033	1.04024	2.21468		0.646738	1.06489	2.26585		-		20.1812	19.0757	19.2047	19.0688	18.2105	18.0834	18.1656	18.4099	19.1082	17.8441	17.9865	17.9128	0.00894	0.00374	NaN	2	2	2	2	2	2	2	2	2	2	2	2
TEAD1	P28347;P28347-2	0.310487	0.929142	1.98798		0.644704	1.50532	3.25468	+	-		16.7449	16.826	16.8848	16.7132	16.214	16.597	16.2771	16.1807	15.9627	15.1568	15.7407	15.5889	8.92e-17	5.31e-17	NaN	2	2	2	2	2	2	2	2	2	2	2	2
MT-ND2	P03891	0.32246	1.39906	3.00114	+	0.640362	2.07809	4.84754	+	+	CI subunits;Complex I;OXPHOS;OXPHOS subunits	17.5144	17.8071	17.668	17.4048	17.2081	17.4093	17.5588	17.302	17.4391	16.9744	16.8078	16.5966	6.23e-36	5.32e-36	38960.9	2	2	2	2	2	2	2	2	2	2	2	2
COMMD7	Q86VX2;Q86VX2-2	0.124235	0.159235	0.42448		0.639797	0.892389	1.91424		-		17.5082	16.6658	16.682	16.9399	16.8961	16.6472	16.7889	16.6005	16.1873	16.3565	15.3779	15.923	6.1e-06	3.03e-06	NaN	4	4	4	4	4	4	4	4	4	4	4	4
NDUFB8	O95169;O95169-3	1.09806	1.78664	3.98416	+	0.638915	0.880413	1.89033		+	CI subunits;Complex I;OXPHOS;OXPHOS subunits	16.0497	16.3641	16.107	14.5657	15.2607	15.4002	15.8152	15.8438	16.059	15.9051	14.8079	15.0883	0.00504432	0.00222124	NaN	3	3	3	3	3	3	3	3	3	3	3	3
ZFYVE27	Q5T4F4;Q5T4F4-2;Q5T4F4-3;Q5T4F4-4;Q5T4F4-7;Q5T4F4-8	0.191854	0.728172	1.59021		0.637849	0.251154	0.633453		-		15.1696	15.1869	14.9706	15.0718	14.7336	14.9462	15.0726	15.0309	13.5277	15.0013	14.5275	12.1889	0.00487737	0.00215	NaN	2	2	2	2	2	2	2	2	2	2	2	2
S100A8	P05109	0.517092	0.961509	2.0534		0.636264	1.1118	2.36426		-		16.998	16.2205	16.289	16.0172	16.0345	15.9046	15.7461	15.4622	15.6558	14.8303	15.4847	14.6403	1.88e-19	1.16e-19	10834.5	2	2	2	2	2	2	2	2	2	2	2	2
CREBBP	Q92793;Q92793-2	0.922054	1.05841	2.25237		0.635453	1.50696	3.25866	+	-		17.2731	16.3456	16.0728	15.8413	15.2646	15.8195	15.9357	16.4022	16.5373	15.6167	15.7912	15.561	0.01	0.00418	NaN	2	2	2	2	2	2	2	2	2	2	2	2
R3HCC1	Q9Y3T6;Q9Y3T6-3	-0.0920544	0.259609	-0.651886		0.635435	1.38821	2.97586	+	-		16.0272	15.5764	15.9031	15.853	16.0026	15.9273	16.0438	15.8672	15.4111	15.0291	15.3389	15.0477	0.00550844	0.00239524	NaN	3	3	3	3	3	3	3	3	3	3	3	3
RBMS3	Q6XE24;Q6XE24-2;Q6XE24-3;Q6XE24-4;Q6XE24-5	0.539273	1.21869	2.59385		0.634404	0.559808	1.26192		-		16.9409	17.3686	17.2469	16.9663	16.5515	16.4208	17.139	17.391	16.5554	16.6992	16.9519	15.5311	0.00750817	0.00316947	NaN	2	2	2	2	2	2	2	2	2	2	2	2
PRKAG2	Q9UGJ0;Q9UGJ0-2;Q9UGJ0-3	0.0352955	0.0375701	0.110778		0.627402	1.73597	3.8459	+	-		15.8947	15.8838	15.7739	16.3427	15.2492	15.8546	15.5203	15.6507	15.2156	14.9502	14.9185	14.6357	0.0165	0.00672	NaN	2	2	2	2	2	2	2	2	2	2	2	2
CHD9;CHD9;CHD9;CHD8;CHD8;CHD7	Q3L8U1;Q3L8U1-2;Q3L8U1-3;Q9HCK8;Q9HCK8-2;Q9P2D1	0.0655117	0.135451	0.367212		0.624377	1.34899	2.88534	+	-		17.0984	17.0414	17.1406	17.3115	17.067	16.7053	17.0197	17.3218	16.6996	16.222	16.6236	16.3224	0.00581	0.00251	NaN	3	3	3	3	3	3	3	3	3	3	3	3
MT-ND1	P03886	0.555981	2.3157	5.65	+	0.615485	2.38124	5.88911	+	+	CI subunits;Complex I;OXPHOS;OXPHOS subunits	17.7707	17.5275	17.801	17.2132	17.0548	17.1634	17.6703	17.6469	17.8753	16.9963	17.0951	17.2546	0.00452665	0.00201732	35660.6	3	3	3	3	3	3	3	3	3	3	3	3
NPHP3	Q7Z494	-0.0910282	0.129873	-0.353545		0.607932	0.871777	1.87312		-		14.6767	14.7019	15.1854	14.6355	14.8898	15.3117	15.524	15.7814	15.786	15.4417	15.3605	14.4653	6.89e-30	5.09e-30	150864	4	4	4	4	4	4	4	4	4	4	4	4
CEP44	Q9C0F1;Q9C0F1-2	-0.166508	1.16562	-2.47888		0.60725	1.5674	3.40801	+	-		15.8251	16.0281	15.8584	16.0683	16.1124	16.0304	15.8512	15.7787	15.5109	14.9461	14.977	15.3959	0.000183	8.78e-05	NaN	3	3	3	3	3	3	3	3	3	3	3	3
NDUFS8	O00217	0.364264	2.14631	5.0681	+	0.606458	3.74215	13.368	+	+	CI subunits;Complex I;Fe-S-containing proteins;Metabolism;Metals and cofactors;OXPHOS;OXPHOS subunits	18.4144	18.2253	18.3454	17.8835	18.0428	17.966	18.3525	18.4208	18.4401	17.8114	17.7287	17.8539	4.73e-27	3.29e-27	23705.1	6	6	6	6	6	6	6	6	6	6	6	6
TIA1	P31483	0.337297	1.89865	4.30172	+	0.602045	3.54545	11.9087	+	-		16.2038	16.3128	16.4255	15.9256	15.9375	16.0671	17.2073	17.275	17.2222	16.5768	16.5971	16.7245	4.35e-23	2.82e-23	42963.1	5	5	5	5	5	5	5	5	5	5	5	5
OXNAD1	Q96HP4	0.405651	0.719638	1.57354		0.596708	0.693725	1.52298		+	0	16.4207	16.8629	16.5572	16.3823	16.4747	15.7668	15.7245	16.4814	16.8146	15.2996	15.9388	15.9921	8.17e-37	7.2e-37	34854.5	2	2	2	2	2	2	2	2	2	2	2	2
CDC42EP2	O14613	0.315893	0.723181	1.58046		0.594931	0.720648	1.57551		-		18.3548	17.7245	17.838	17.6473	17.7443	17.578	16.8551	17.009	17.798	16.785	16.9372	16.1552	0.0142	0.00582	22483.6	2	2	2	2	2	2	2	2	2	2	2	2
ARL15	Q9NXU5	0.129419	0.375132	0.894595		0.593251	0.932038	1.99381		-		15.3799	15.2893	15.3694	15.4583	15.2248	14.9672	14.6067	15.4169	14.6913	14.0236	14.3854	14.5263	0.00445	0.00199	22876.2	2	2	2	2	2	2	2	2	2	2	2	2
IGHMBP2	P38935	0.658468	0.467768	1.08082		0.581199	0.45983	1.06505		-		16.6457	14.9911	14.9634	14.4798	15.3337	14.8112	14.9474	15.2869	14.0075	14.8051	14.231	13.4621	0.00533	0.00233	109149	2	2	2	2	2	2	2	2	2	2	2	2
OMA1	Q96E52	0.676693	0.989535	2.11045		0.580842	1.08768	2.31349		+	Protein import, sorting and homeostasis;Fission;Fusion;Mitochondrial dynamics and surveillance;Proteases;Protein homeostasis	14.6062	14.8495	14.9158	13.9927	14.6948	13.6539	13.2352	13.7066	13.7311	12.6006	13.2343	13.0955	2.32e-28	1.66e-28	60120.2	2	2	2	2	2	2	2	2	2	2	2	2
YY1;ZFP42	P25490;Q96MM3	0.134587	0.369249	0.882567		0.577042	0.883549	1.89659		-		16.7208	16.3597	16.7638	16.5994	16.5198	16.3213	16.8622	16.9491	16.9032	16.1205	16.925	15.9379	6.58e-14	3.75e-14	NaN	2	2	2	2	2	2	2	2	2	2	2	2
PTRH1	Q86Y79	0.346775	0.50099	1.1465		0.57095	0.382232	0.909073		+	0	14.3284	14.6262	14.9327	14.0001	14.7748	14.0721	14.1109	14.4476	13.8322	14.5092	12.4427	13.726	0.00415	0.00186	22936.7	2	2	2	2	2	2	2	2	2	2	2	2
IFT172	Q9UG01;Q9UG01-2	0.126494	0.2098	0.541555		0.570905	0.327834	0.797016		-		15.7996	16.5128	16.3939	16.2315	15.9678	16.1276	16.2264	16.0563	15.6243	16.1169	14.0113	16.066	0.017	0.0069	NaN	4	4	4	4	4	4	4	4	4	4	4	4
ARID1B	Q8NFD5;Q8NFD5-2;Q8NFD5-3;Q8NFD5-4	0.378242	0.878609	1.88673		0.565289	2.63336	6.8899	+	-		15.7466	16.131	16.419	15.7047	15.8097	15.6475	16.1779	16.1496	15.9433	15.5705	15.4548	15.5496	0.0153	0.00626	NaN	4	4	4	4	4	4	4	4	4	4	4	4
FBXO6	Q9NRD1	0.0421696	0.109076	0.301723		0.562228	2.41445	6.01347	+	-		15.2409	15.3076	15.6525	15.4252	15.4048	15.2444	15.4287	15.39	15.5939	14.8582	15.0461	14.8216	6.74e-28	4.76e-28	33932.6	3	3	3	3	3	3	3	3	3	3	3	3
SLC25A17	O43808	0.161228	0.76021	1.65289		0.56099	2.53939	6.50118	+	-		15.4	15.3535	15.5387	15.1551	15.4239	15.2296	15.7176	15.7999	15.7738	15.2002	15.3474	15.0606	0.00588	0.00254	34566.9	3	3	3	3	3	3	3	3	3	3	3	3
BLOC1S4	Q9NUP1	0.204668	0.193311	0.504008		0.560093	0.599397	1.33921		-		16.1656	15.432	16.1917	15.1023	16.1699	15.9031	15.4015	14.2367	15.3594	14.4377	14.7369	14.1427	0.00236847	0.00109601	23351.2	3	3	3	3	3	3	3	3	3	3	3	3
STX1B	P61266;P61266-2	0.379848	0.609206	1.35833		0.558551	0.742791	1.61879		-		16.2217	16.943	16.0579	16.1195	16.0627	15.9009	16.2425	16.2391	16.3291	15.901	15.0445	16.1894	0.0211	0.00848	NaN	2	2	2	2	2	2	2	2	2	2	2	2
PHIP	Q8WWQ0	0.217093	0.460567	1.06652		0.55637	0.497644	1.13991		-		15.7575	15.8352	16.279	15.9175	15.7984	15.5047	15.3904	15.2835	15.5812	15.4626	15.2108	13.9126	1.19e-12	6.63e-13	206689	5	5	5	5	5	5	5	5	5	5	5	5
OCIAD2	Q56VL3	-0.130026	0.145053	-0.390522		0.554759	1.69861	3.74599	+	+	Signaling	14.5798	14.3172	13.9661	14.424	14.9022	13.927	15.2124	15.4437	15.2926	14.4983	14.9015	14.8846	1.35e-17	8.12e-18	16953.5	3	3	3	3	3	3	3	3	3	3	3	3
SEC11C	Q9BY50	-0.0138321	0.0856313	-0.241492		0.55367	0.833296	1.79675		-		17.6364	17.4668	17.533	17.6174	17.5317	17.5287	16.3598	16.4577	16.3057	16.4262	15.4546	15.5814	1.49e-13	8.48e-14	21542.3	3	3	3	3	3	3	3	3	3	3	3	3
HMOX1	P09601	0.20839	1.94819	4.44765	+	0.553617	3.58709	12.2043	+	-		17.826	17.7837	17.8654	17.5944	17.6952	17.5603	18.5245	18.4078	18.515	17.9801	17.9044	17.9019	2.98e-36	2.57e-36	32818.6	9	9	9	9	9	9	9	9	9	9	9	9
RAB3D	O95716	-0.329369	0.75007	-1.63303		0.551848	1.4425	3.10348	+	mito-interacting		16.963	17.4482	17.607	17.7519	17.6926	17.5618	17.6458	17.5861	17.7868	16.786	17.2829	17.2942	0.00283298	0.00130176	24267.1	2	2	2	2	2	2	2	2	2	2	2	2
OGA	O60502	0.45505	3.78014	13.669	+	0.551151	4.11387	16.6112	+	-		17.2917	17.2383	17.3169	16.8417	16.7806	16.8594	17.402	17.4703	17.4528	16.9095	16.9232	16.839	4.55e-50	7.37e-50	102915	19	19	19	19	19	19	19	19	19	19	19	19
DBN1	Q16643-2	0.225324	1.3468	2.88031	+	0.549682	0.146272	0.393463		-		19.0745	19.2004	19.1128	19.0349	18.8022	18.8746	15.9735	14.9039	17.8525	17.8894	14.7008	14.4907	5.14e-40	5.03e-40	71598.5	2	2	2	2	2	2	2	2	2	2	2	2
SLC29A1	Q99808;Q99808-2	0.0287437	0.0628687	0.180917		0.547749	0.968978	2.06857		-		14.9728	14.9349	15.391	14.9471	15.1196	15.1458	15.6007	15.3649	15.499	14.4522	15.3171	15.0521	3.81e-07	1.94e-07	NaN	4	4	4	4	4	4	4	4	4	4	4	4
TSEN15	Q8WW01	-0.0357173	0.0291301	-0.0866345		0.54506	0.492433	1.12963		-		14.7257	15.6489	15.9909	15.2883	15.8176	15.3667	15.2986	14.945	13.9051	13.7348	14.2133	14.5653	7.99e-10	4.27e-10	18641.2	2	2	2	2	2	2	2	2	2	2	2	2
C1QTNF5	Q9BXJ0	0.150588	1.72883	3.82669	+	0.540756	0.975297	2.08142		-		17.8239	17.9083	17.9456	17.7252	17.7272	17.7737	16.3377	16.5754	17.0202	16.1698	16.352	15.7892	1.27e-13	7.22e-14	25298.4	4	4	4	4	4	4	4	4	4	4	4	4
NDUFS1	P28331;P28331-2	0.400872	3.96087	15.193	+	0.539943	4.28861	18.3892	+	+	CI subunits;Complex I;Fe-S-containing proteins;Metabolism;Metals and cofactors;OXPHOS;OXPHOS subunits	17.36	17.3805	17.408	17.0268	16.9578	16.9614	17.4408	17.3706	17.3907	16.8394	16.902	16.8407	6.03e-54	1.34e-53	NaN	30	30	30	30	30	30	30	30	30	30	30	30
PNO1	Q9NRX1	0.105579	2.33011	5.70185	+	0.539188	0.826641	1.78359		-		17.4698	17.4793	17.5003	17.3992	17.3459	17.3876	17.8719	18.0045	17.9901	17.6452	17.781	16.8227	3.88e-34	3.15e-34	27924.3	7	7	7	7	7	7	7	7	7	7	7	7
C6orf89	Q6UWU4;Q6UWU4-2	-0.0915979	0.348381	-0.839663		0.532189	1.32177	2.8233	+	-		16.2125	16.5561	16.4631	16.4954	16.4417	16.5693	16.4717	16.0634	16.2877	16.0355	15.5815	15.6091	1.44e-07	7.4e-08	NaN	4	4	4	4	4	4	4	4	4	4	4	4
FPGT	O14772	0.279236	0.378703	0.901882		0.5308	0.516144	1.17633		-		15.6451	15.8893	15.9616	15.7939	15.8974	14.9669	16.0216	15.2342	14.9594	15.4903	14.7152	14.4172	0.0205	0.00823	68009.5	2	2	2	2	2	2	2	2	2	2	2	2
DNAJB2	P25686;P25686-2	0.0622168	0.210923	0.544092		0.530311	0.84407	1.81808		-		15.6715	15.449	15.5508	15.6593	15.4937	15.3317	15.8652	15.4589	15.6578	15.6582	14.7959	14.9368	0.00463932	0.00206152	NaN	2	2	2	2	2	2	2	2	2	2	2	2
AIG1	Q9NVV5;Q9NVV5-1;Q9NVV5-3;Q9NVV5-5;Q9NVV5-6	1.23916	1.03344	2.20062		0.526917	0.47335	1.09188		-		18.0698	17.8886	16.3236	16.1383	16.3787	16.0475	15.3725	15.2723	16.708	15.5177	15.2002	15.0541	0.00807	0.0034	NaN	2	2	2	2	2	2	2	2	2	2	2	2
ZER1	Q7Z7L7	0.128109	0.448251	1.042		0.525192	0.738944	1.61127		-		15.826	15.5999	15.7304	15.6809	15.7079	15.3832	15.8444	15.5533	16.3228	15.837	15.2646	15.0433	0.00635	0.00272	88169.5	7	7	7	7	7	7	7	7	7	7	7	7
ITIH3	Q06033;Q06033-2	0.29954	3.19913	9.70017	+	0.524848	2.35801	5.80343	+	-		18.1142	18.0381	18.0155	17.7716	17.745	17.7526	17.0376	16.914	16.9461	16.6052	16.3742	16.3439	1.09e-30	8.21e-31	NaN	6	6	6	6	6	6	6	6	6	6	6	6
DMD	P11532;P11532-11;P11532-4	-0.127416	0.520451	-1.1848		0.514009	0.493824	1.13237		-		14.916	14.6701	14.9529	15.0732	14.8637	14.9844	14.4289	15.6085	14.3548	14.4925	13.8779	14.4797	3.03e-07	1.55e-07	NaN	3	3	3	3	3	3	3	3	3	3	3	3
RBBP8NL	Q8NC74	0.984741	1.79499	4.00728	+	0.509368	0.898274	1.92601		-		20.9372	20.1329	20.3066	19.4704	19.5208	19.4313	19.3576	19.356	19.8293	19.2545	18.5823	19.178	0.00882029	0.00369514	71431.6	2	2	2	2	2	2	2	2	2	2	2	2
CEP290	O15078	0.077343	0.248883	0.628483		0.507957	0.526026	1.19575		-		18.4066	18.3979	18.6947	18.4509	18.2805	18.5358	18.0738	18.1336	18.268	18.4475	17.4868	17.0173	0.0131	0.00539	290386	2	2	2	2	2	2	2	2	2	2	2	2
BLOC1S6	Q9UL45	-0.0194076	0.0225171	-0.0674323		0.507421	0.548833	1.24045		-		15.8396	16.2164	16.6139	16.3765	16.4675	15.884	16.0937	15.3249	15.8721	15.6296	15.5601	14.5787	2.82e-11	1.54e-11	19743.6	2	2	2	2	2	2	2	2	2	2	2	2
SNX25	Q9H3E2	0.200996	0.942082	2.01408		0.504266	0.57512	1.29184		-		16.594	16.6716	16.6057	16.5765	16.448	16.2439	14.999	14.6964	15.1369	15.0291	14.5271	13.7632	0.00228	0.00106	97945.2	4	4	4	4	4	4	4	4	4	4	4	4
ADAL	Q6DHV7;Q6DHV7-2	-0.281781	0.159374	-0.424812		0.504004	0.207262	0.535811		-		15.3719	16.3801	15.3215	17.0659	15.1669	15.6859	15.6113	14.2985	15.6531	15.5227	13.0259	15.5022	0.0055	0.00239	NaN	2	2	2	2	2	2	2	2	2	2	2	2
MAX	P61244;P61244-2	-0.136879	0.240994	-0.611153		0.503949	1.05072	2.23639		-		16.2162	15.7878	15.8037	16.3908	16.0389	15.7887	16.0676	16.7294	16.043	15.7641	15.7569	15.807	0.00362168	0.00164212	NaN	2	2	2	2	2	2	2	2	2	2	2	2
EFCAB14	O75071	-0.583592	0.349216	-0.841388		0.496438	0.514831	1.17375		-		17.5283	17.9827	15.9186	17.1746	17.8075	18.1982	15.8758	15.8126	15.9944	14.5661	15.91	15.7175	0.00455986	0.00202897	55031.5	2	2	2	2	2	2	2	2	2	2	2	2
MRPL12	P52815	-0.0207259	0.0326488	-0.0967487		0.495818	0.638469	1.41533		+	LSU;Mitochondrial central dogma;Mitochondrial ribosome;mtRNA metabolism;Transcription;Translation	14.6319	14.879	14.8092	14.4071	14.8924	15.083	15.1613	15.1058	15.2488	14.9853	13.9818	15.0613	0.00102	0.000479	21348.2	2	2	2	2	2	2	2	2	2	2	2	2
HAX1	O00165;O00165-2;O00165-3	0.156285	0.424658	0.994814		0.492902	2.03056	4.69823	+	mito-interacting		16.0473	16.164	16.0747	15.7966	15.7755	16.245	16.299	16.2499	16.4001	15.6481	15.9751	15.847	7.87e-10	4.21e-10	NaN	4	4	4	4	4	4	4	4	4	4	4	4
CLEC11A	Q9Y240	0.214355	0.530889	1.20529		0.49173	1.6637	3.65416	+	-		15.2734	15.5199	15.6203	15.4288	15.373	14.9688	15.695	15.9336	15.5389	15.0906	15.292	15.3098	0.000109419	5.27e-05	35694.6	4	4	4	4	4	4	4	4	4	4	4	4
UBQLN4	Q9NRR5	0.0791734	0.0904241	0.253973		0.489396	0.774027	1.67999		-		14.5993	14.3957	13.668	14.0172	14.0037	14.4046	14.8428	14.8838	14.8206	14.9408	14.0859	14.0523	0.00243	0.00112	63852.9	2	2	2	2	2	2	2	2	2	2	2	2
TRIM65	Q6PJ69	0.693092	0.758987	1.6505		0.488717	1.29275	2.75784		-		15.1855	14.8952	15.4172	13.7029	14.7313	14.9844	15.403	15.6627	15.4123	15.1516	15.1671	14.6932	0.0221094	0.00885	57353.4	2	2	2	2	2	2	2	2	2	2	2	2
VPS13A	Q96RL7;Q96RL7-2;Q96RL7-3;Q96RL7-4	0.116059	0.216693	0.557089		0.486681	0.494131	1.13298		mito-interacting		15.9001	15.5097	15.6846	15.6338	15.8562	15.2563	15.3394	15.1617	14.8539	15.2962	13.8969	14.7018	5.05e-05	2.45e-05	NaN	4	4	4	4	4	4	4	4	4	4	4	4
PGPEP1	Q9NXJ5	-0.0732377	0.51952	-1.18297		0.485751	0.86205	1.85377		-		17.6554	17.714	17.6885	17.8777	17.7104	17.6895	17.9132	17.1077	17.4391	17.1769	17.0502	16.7757	0.00393	0.00177	23138.4	2	2	2	2	2	2	2	2	2	2	2	2
CFAP36	Q96G28;Q96G28-2	0.299641	1.19486	2.54197		0.484065	0.782034	1.69571		-		16.7276	16.6078	16.9362	16.5889	16.3584	16.4253	16.5147	16.2048	16.2091	16.2898	15.3671	15.8195	1.46e-16	8.68e-17	NaN	3	3	3	3	3	3	3	3	3	3	3	3
SLC37A3	Q8NCC5;Q8NCC5-2	0.133405	0.90513	1.93974		0.481546	1.15724	2.4609		-		17.1626	16.9978	17.0767	17.0444	16.8875	16.905	16.6464	16.7375	16.5177	16.055	16.5101	15.8918	3.77e-28	2.68e-28	NaN	2	2	2	2	2	2	2	2	2	2	2	2
MARVELD1	Q9BSK0	-0.277235	1.3824	-2.96236	+	0.47826	1.15582	2.45785		-		16.9245	16.8768	16.8336	17.3059	16.9952	17.1656	16.3512	16.3192	16.5225	16.1934	15.5695	15.9953	7.23e-20	4.48e-20	18914.5	2	2	2	2	2	2	2	2	2	2	2	2
PNPLA2	Q96AD5	1.22359	0.778727	1.68922		0.478031	0.389727	0.924313		-		16.0549	16.0425	14.6398	15.4258	13.5897	14.051	16.0771	15.1504	15.5268	15.4945	15.6002	14.2255	0.0122853	0.00507807	55315.9	2	2	2	2	2	2	2	2	2	2	2	2
COL6A2	P12110-2	0.383921	1.07344	2.28368		0.475971	0.505215	1.15483		-		16.1701	15.9016	16.3566	15.857	15.8686	15.5509	16.3423	16.5172	16.6373	16.4262	16.4261	15.2166	3.7e-10	1.99e-10	97418.9	2	2	2	2	2	2	2	2	2	2	2	2
DOCK9	Q9BZ29;Q9BZ29-3;Q9BZ29-4;Q9BZ29-5	0.118215	0.381887	0.908369		0.472844	0.474773	1.0947		-		18.8917	18.8398	18.7985	18.5776	18.6191	18.9786	18.1483	18.4396	17.9018	17.0612	17.5688	18.4412	7.71e-28	5.44e-28	NaN	5	5	5	5	5	5	5	5	5	5	5	5
PHF14	O94880;O94880-2	0.0509024	0.120662	0.330765		0.472151	0.925825	1.9813		-		16.3641	16.215	15.9181	16.0128	16.274	16.0577	17.0748	16.9843	16.7141	16.0494	16.7696	16.5378	6.17e-11	3.36e-11	NaN	4	4	4	4	4	4	4	4	4	4	4	4
TXNIP	Q9H3M7	0.200329	0.458523	1.06245		0.46823	0.686512	1.50892		-		16.1532	15.8135	16.1264	15.8741	16.0728	15.5453	15.6499	14.6157	15.2779	14.8305	14.7181	14.5902	9.26e-44	1.04e-43	43661.4	4	4	4	4	4	4	4	4	4	4	4	4
PHF3	Q92576;Q92576-2	0.536249	0.314063	0.768183		0.467191	0.454658	1.05476		-		15.598	15.9537	15.1278	15.0502	16.1459	13.8746	15.1911	15.9705	15.6101	15.5243	15.4849	14.3609	0.00524	0.0023	NaN	2	2	2	2	2	2	2	2	2	2	2	2
[truncated: 5,218 more rows]
